# Supplementary material for: Crystal structures of an imidazo[1,5-a]pyridinium-based ligand and its (C13H12N3)2[CdI4] hybrid salt
Source: Acta Crystallogr E Crystallogr Commun. 2019 Jul 19;75(Pt 8):1209–14. doi: 10.1107/S2056989019009964 (PMC6690455; doi:10.1107/S2056989019009964)
Supplement: Supplementary file 1 [file e-75-01209-sup1.cif]

##############################################################################
#                                                                            #
# This CIF contains the data in a paper accepted for publication in          #
# Acta Crystallographica Section E. It conforms to the requirements of       #
# Notes for Authors for Acta Crystallographica Section E, and has been       #
# peer reviewed under the auspices of the IUCr Commission on Journals.       #
#                                                                            #
# Full details of the Crystallographic Information File format               #
# are given in the paper "The Crystallographic Information File (CIF):       #
# a New Standard Archive File for Crystallography" by S. R. Hall, F. H.      #
# Allen and I. D. Brown [Acta Cryst. (1991), A47, 655-685].                  #
#                                                                            #
# The current version of the core CIF dictionary is obtainable from          #
# ftp://ftp.iucr.org/pub/cif_core.dic.                                       #
#                                                                            #
# Software is freely available for graphical display of the structure(s)     #
# in this CIF. For information consult the CIF software page                 #
# http://www.iucr.org/resources/cif/software.                                #
#                                                                            #
# This file may be used for bona fide research purposes within the           #
# scientific community so long as proper attribution is given to the journal # 
# article from which it was obtained.                                        #
#                                                                            #
##############################################################################
data_I
_audit_creation_method     'SHELXL-2014'
_journal_date_recd_electronic     2019-06-27
_journal_date_accepted     2019-07-11
_journal_name_full     'Acta Crystallographica, Section E'
_journal_year     2019
_journal_volume     75
_journal_issue      8
_journal_page_first     1209
_journal_page_last     1214
_journal_paper_category     GM
_journal_paper_doi     10.1107/S2056989019009964
_journal_coeditor_code     LH5912
_publ_contact_author_name     'Dr. Olga Yu. Vassilyeva'
_publ_contact_author_address
;
Department of Chemistry,
Taras Shevchenko National University of Kyiv,
64/13 Volodymyrska Street,
Kyiv 01601, Ukraine
;
_publ_contact_author_email     'vassilyeva@univ.kiev.ua'
_publ_contact_author_fax     '+380(44)286-2467'
_publ_contact_author_phone     '+380(44)235-4371'
_publ_section_title
;
Crystal structures of an imidazo[1,5-<i>a</i>]pyridinium-based ligand and its
(C~13~H~12~N~3~)~2~[CdI~4~] hybrid salt
;
_publ_section_title_footnote     .
loop_
    _publ_author_name
    _publ_author_footnote
    _publ_author_address
    'Olga Yu. Vassilyeva' .
;
Department of Chemistry,
Taras Shevchenko National University of Kyiv,
64/13 Volodymyrska Street,
Kyiv 01601, Ukraine
;
    'Buvaylo, Elena A.' .
;
Department of Chemistry,
Taras Shevchenko National University of Kyiv,
64/13 Volodymyrska Street,
Kyiv 01601, Ukraine
;
    'Kokozay, Vladimir N.' .
;
Department of Chemistry,
Taras Shevchenko National University of Kyiv,
64/13 Volodymyrska Street,
Kyiv 01601, Ukraine
;
    'Skelton, Brian W.' .
;
School of Molecular Sciences,
M310, University of Western Australia,
Perth, WA 6009,
Australia
;
    'Alexandre N. Sobolev' .
;
School of Molecular Sciences,
M310, University of Western Australia,
Perth, WA 6009,
Australia
;
_publ_section_synopsis
;
An organic--inorganic hybrid salt with two [<i>L</i>]~2~[CdI~4~] molecules in
the asymmetric unit related by pseudosymmetry exhibits a layered structure. In
the mixed chloride/nitrate salt, the one-dimensional hydrogen-bonding polymer
built of anions and water molecules runs parallel to a column of stacked
<i>L</i>^+^ cations.
;
_chemical_name_systematic
;\
Bis[2-methyl-3-(pyridin-2-yl)imidazo[1,5-<i>a</i>]pyridin-2-ium]
tetraiodocadmate
;
_chemical_name_common     ?
_chemical_formula_moiety     '2(C26 H24 N6 +), Cd I4 2-'
_chemical_formula_sum     'C26 H24 Cd I4 N6'
_chemical_formula_iupac     '(C13 H12 N3)2 [Cd I4]'
_chemical_formula_weight     1040.51
_chemical_melting_point     ?
_space_group_crystal_system     monoclinic
_space_group_name_H-M_alt     'P 21/n'
_space_group_name_Hall     '-P 2yn'
loop_
    _space_group_symop_operation_xyz
    'x, y, z'
    '-x+1/2, y+1/2, -z+1/2'
    '-x, -y, -z'
    'x-1/2, -y-1/2, z-1/2'
_cell_length_a     17.2718(2)
_cell_length_b     16.65300(10)
_cell_length_c     22.4402(2)
_cell_angle_alpha     90
_cell_angle_beta     108.9220(10)
_cell_angle_gamma     90
_cell_volume     6105.62(10)
_cell_formula_units_Z     8
_cell_measurement_reflns_used     65440
_cell_measurement_theta_min     2.25
_cell_measurement_theta_max     37.233
_cell_measurement_temperature     100(2)
_exptl_crystal_description     prism
_exptl_crystal_colour     'pale brown'
_exptl_crystal_size_max     0.453
_exptl_crystal_size_mid     0.274
_exptl_crystal_size_min     0.245
_exptl_crystal_density_diffrn     2.264
_exptl_crystal_density_meas     ?
_exptl_crystal_density_method     ?
_exptl_crystal_F_000     3856
loop_
    _exptl_crystal_face_index_h
    _exptl_crystal_face_index_k
    _exptl_crystal_face_index_l
    _exptl_crystal_face_perp_dist
    0 -1 0 0.1707
    0 1 -3 0.2006
    -1 1 0 0.1305
    1 -1 0 0.1149
    -1 -1 0 0.1574
    0 -1 -2 0.2036
    -1 0 1 0.1200
    1 0 -2 0.1814
    1 0 -1 0.1263
    2 1 0 0.1373
    1 1 0 0.1152
    0 1 2 0.2053
    0 -1 2 0.2078
    0 1 0 0.1563
_exptl_absorpt_coefficient_mu     4.787
_exptl_absorpt_correction_type     analytical
_exptl_absorpt_process_details
;
(CrysAlis Pro; Rigaku OD, 2016)
;
_exptl_absorpt_correction_T_min     0.248
_exptl_absorpt_correction_T_max     0.433
_diffrn_ambient_temperature     100(2)
_diffrn_radiation_type     MoK\a
_diffrn_radiation_wavelength     0.71073
_diffrn_radiation_source     'normal-focus sealed tube'
_diffrn_radiation_monochromator     graphite
_diffrn_measurement_device_type     'Oxford Diffraction Gemini'
_diffrn_measurement_method     '\w scans'
_diffrn_detector_area_resol_mean     10.4738
_diffrn_reflns_number     207318
_diffrn_reflns_av_R_equivalents     0.0484
_diffrn_reflns_av_unetI/netI     0.0337
_diffrn_reflns_theta_min     2.275
_diffrn_reflns_theta_max     37.646
_diffrn_reflns_theta_full     25.242
_diffrn_measured_fraction_theta_max     0.968
_diffrn_measured_fraction_theta_full     0.999
_diffrn_reflns_limit_h_min     -29
_diffrn_reflns_limit_h_max     29
_diffrn_reflns_limit_k_min     -27
_diffrn_reflns_limit_k_max     28
_diffrn_reflns_limit_l_min     -38
_diffrn_reflns_limit_l_max     38
_refine_special_details
;
The largest peak is 0.57 Angstroms from I13; the deepest hole is 0.39
Angstroms from I14.
;
_reflns_number_total     31421
_reflns_number_gt     23740
_reflns_threshold_expression     'I > 2\s(I)'
_refine_ls_structure_factor_coef     Fsqd
_refine_ls_matrix_type     full
_refine_ls_R_factor_all     0.0597
_refine_ls_R_factor_gt     0.0349
_refine_ls_wR_factor_gt     0.0813
_refine_ls_wR_factor_ref     0.0961
_refine_ls_goodness_of_fit_ref     1.007
_refine_ls_restrained_S_all     1.007
_refine_ls_number_reflns     31421
_refine_ls_number_parameters     671
_refine_ls_number_restraints     0
_refine_ls_hydrogen_treatment     constr
_refine_ls_weighting_scheme     calc
_refine_ls_weighting_details
             'w=1/[\s^2^(Fo^2^)+(0.0450P)^2^+12.0000P] where P=(Fo^2^+2Fc^2^)/3'
_atom_sites_solution_hydrogens     geom
_atom_sites_solution_primary     ?
_atom_sites_solution_secondary     ?
_refine_ls_shift/su_max     0.003
_refine_ls_shift/su_mean     0.000
_refine_diff_density_max     2.657
_refine_diff_density_min     -2.528
_refine_ls_extinction_method     none
_refine_ls_extinction_coef     .
loop_
    _atom_type_symbol
    _atom_type_description
    _atom_type_scat_dispersion_real
    _atom_type_scat_dispersion_imag
    _atom_type_scat_source
    'C' 'C' 0.0033 0.0016
                         'International Tables Vol C Tables 4.2.6.8 and 6.1.1.4'
    'H' 'H' 0.0000 0.0000
                         'International Tables Vol C Tables 4.2.6.8 and 6.1.1.4'
    'N' 'N' 0.0061 0.0033
                         'International Tables Vol C Tables 4.2.6.8 and 6.1.1.4'
    'Cd' 'Cd' -0.8075 1.2024
                         'International Tables Vol C Tables 4.2.6.8 and 6.1.1.4'
    'I' 'I' -0.4742 1.8119
                         'International Tables Vol C Tables 4.2.6.8 and 6.1.1.4'
_computing_data_collection
;
CrysAlis Pro (Rigaku OD, 2016)
;
_computing_cell_refinement
;
CrysAlis Pro (Rigaku OD, 2016)
;
_computing_data_reduction
;
CrysAlis Pro (Rigaku OD, 2016)
;
_computing_structure_solution
;
SHELXT (Sheldrick, 2015a)
;
_computing_structure_refinement
;
SHELXL2014 (Sheldrick, 2015b)
;
_computing_molecular_graphics
;
DIAMOND (Brandenburg, 1999) and Mercury (Macrae <i>et al.</i>,
2006)
;
_computing_publication_material
;
WinGX (Farrugia, 2012)
;
loop_
    _atom_site_type_symbol
    _atom_site_label
    _atom_site_fract_x
    _atom_site_fract_y
    _atom_site_fract_z
    _atom_site_U_iso_or_equiv
    _atom_site_adp_type
    _atom_site_calc_flag
    _atom_site_occupancy
    _atom_site_disorder_assembly
    _atom_site_disorder_group
    Cd Cd1 0.37091(2) 0.23322(2) 0.02990(2) 0.01602(4) Uani d 1 . .
    I I11 0.27236(2) 0.11998(2) 0.06096(2) 0.02197(4) Uani d 1 . .
    I I12 0.29968(2) 0.38160(2) -0.01581(2) 0.01727(3) Uani d 1 . .
    I I13 0.50281(2) 0.25114(2) 0.14100(2) 0.02218(4) Uani d 1 . .
    I I14 0.40935(2) 0.17338(2) -0.07161(2) 0.02338(4) Uani d 1 . .
    Cd Cd2 0.64769(2) 0.76930(2) 0.47496(2) 0.01661(4) Uani d 1 . .
    I I21 0.74129(2) 0.87369(2) 0.43129(2) 0.02373(4) Uani d 1 . .
    I I22 0.72313(2) 0.62525(2) 0.52637(2) 0.01842(4) Uani d 1 . .
    I I23 0.50554(2) 0.73423(2) 0.37519(2) 0.02152(4) Uani d 1 . .
    I I24 0.61626(2) 0.84767(2) 0.57291(2) 0.02040(4) Uani d 1 . .
    C C11 0.19207(18) 0.32624(17) 0.10784(13) 0.0184(5) Uani d 1 . .
    H H11 0.2047 0.2987 0.0751 0.022 Uiso calc 1 . .
    N N12 0.13723(15) 0.38690(14) 0.10047(11) 0.0158(4) Uani d 1 . .
    C C12 0.0920(2) 0.4207(2) 0.03863(14) 0.0230(6) Uani d 1 . .
    H H12A 0.0809 0.4777 0.0433 0.034 Uiso calc 1 . .
    H H12B 0.0401 0.3919 0.0208 0.034 Uiso calc 1 . .
    H H12C 0.1247 0.4152 0.0104 0.034 Uiso calc 1 . .
    C C13 0.13355(17) 0.41169(16) 0.15683(13) 0.0156(4) Uani d 1 . .
    N N13A 0.18897(15) 0.36683(14) 0.20083(11) 0.0164(4) Uani d 1 . .
    C C14 0.2109(2) 0.36855(18) 0.26667(13) 0.0199(5) Uani d 1 . .
    H H14 0.1853 0.4051 0.2869 0.024 Uiso calc 1 . .
    C C15 0.2689(2) 0.31740(19) 0.30068(14) 0.0220(5) Uani d 1 . .
    H H15 0.2838 0.3180 0.3453 0.026 Uiso calc 1 . .
    C C16 0.3086(2) 0.2622(2) 0.27127(15) 0.0245(6) Uani d 1 . .
    H H16 0.3498 0.2273 0.2964 0.029 Uiso calc 1 . .
    C C17 0.2875(2) 0.25948(19) 0.20740(14) 0.0209(5) Uani d 1 . .
    H H17 0.3138 0.2230 0.1876 0.025 Uiso calc 1 . .
    C C17A 0.22563(18) 0.31209(16) 0.17076(13) 0.0160(4) Uani d 1 . .
    C C131 0.07949(18) 0.47317(17) 0.16853(14) 0.0179(5) Uani d 1 . .
    N N132 0.11393(17) 0.51982(15) 0.21937(12) 0.0196(4) Uani d 1 . .
    C C133 0.0665(2) 0.57605(19) 0.23213(16) 0.0242(6) Uani d 1 . .
    H H133 0.0893 0.6085 0.2684 0.029 Uiso calc 1 . .
    C C134 -0.0138(2) 0.58999(19) 0.19568(17) 0.0256(6) Uani d 1 . .
    H H134 -0.0443 0.6324 0.2057 0.031 Uiso calc 1 . .
    C C135 -0.0492(2) 0.54062(19) 0.14400(16) 0.0249(6) Uani d 1 . .
    H H135 -0.1045 0.5481 0.1184 0.030 Uiso calc 1 . .
    C C136 -0.00187(18) 0.47978(18) 0.13040(15) 0.0195(5) Uani d 1 . .
    H H136 -0.0245 0.4440 0.0962 0.023 Uiso calc 1 . .
    C C21 0.34085(19) 0.55077(18) 0.31285(14) 0.0202(5) Uani d 1 . .
    H H21 0.3088 0.5934 0.3207 0.024 Uiso calc 1 . .
    N N22 0.39912(16) 0.50795(15) 0.35691(11) 0.0183(4) Uani d 1 . .
    C C22 0.4268(2) 0.5301(2) 0.42410(14) 0.0245(6) Uani d 1 . .
    H H22A 0.4855 0.5193 0.4425 0.037 Uiso calc 1 . .
    H H22B 0.3967 0.4984 0.4462 0.037 Uiso calc 1 . .
    H H22C 0.4165 0.5874 0.4283 0.037 Uiso calc 1 . .
    C C23 0.43209(17) 0.45102(16) 0.32954(13) 0.0167(5) Uani d 1 . .
    N N23A 0.39559(15) 0.45990(14) 0.26613(11) 0.0166(4) Uani d 1 . .
    C C24 0.40995(19) 0.41887(18) 0.21672(14) 0.0201(5) Uani d 1 . .
    H H24 0.4498 0.3774 0.2246 0.024 Uiso calc 1 . .
    C C25 0.3656(2) 0.4397(2) 0.15704(14) 0.0236(6) Uani d 1 . .
    H H25 0.3755 0.4127 0.1229 0.028 Uiso calc 1 . .
    C C26 0.3049(2) 0.5005(2) 0.14408(15) 0.0235(6) Uani d 1 . .
    H H26 0.2746 0.5134 0.1017 0.028 Uiso calc 1 . .
    C C27 0.29006(19) 0.54049(19) 0.19192(14) 0.0207(5) Uani d 1 . .
    H H27 0.2491 0.5809 0.1836 0.025 Uiso calc 1 . .
    C C27A 0.33702(17) 0.52055(18) 0.25455(14) 0.0182(5) Uani d 1 . .
    C C231 0.49081(18) 0.38885(17) 0.36104(14) 0.0190(5) Uani d 1 . .
    N N232 0.53859(17) 0.36191(16) 0.32836(14) 0.0231(5) Uani d 1 . .
    C C233 0.5925(2) 0.3044(2) 0.35546(19) 0.0286(7) Uani d 1 . .
    H H233 0.6259 0.2838 0.3327 0.034 Uiso calc 1 . .
    C C234 0.6028(2) 0.2729(2) 0.4147(2) 0.0324(8) Uani d 1 . .
    H H234 0.6437 0.2337 0.4326 0.039 Uiso calc 1 . .
    C C235 0.5522(2) 0.2998(2) 0.44706(17) 0.0302(7) Uani d 1 . .
    H H235 0.5571 0.2789 0.4875 0.036 Uiso calc 1 . .
    C C236 0.4941(2) 0.35806(19) 0.41939(15) 0.0232(6) Uani d 1 . .
    H H236 0.4572 0.3765 0.4400 0.028 Uiso calc 1 . .
    C C31 0.65090(19) 0.43165(19) 0.19254(14) 0.0203(5) Uani d 1 . .
    H H31 0.6798 0.3900 0.1799 0.024 Uiso calc 1 . .
    N N32 0.59055(17) 0.47812(16) 0.15388(12) 0.0204(5) Uani d 1 . .
    C C32 0.5572(2) 0.4634(2) 0.08537(14) 0.0274(6) Uani d 1 . .
    H H32A 0.5649 0.4068 0.0767 0.041 Uiso calc 1 . .
    H H32B 0.5858 0.4974 0.0636 0.041 Uiso calc 1 . .
    H H32C 0.4986 0.4763 0.0703 0.041 Uiso calc 1 . .
    C C34 0.6009(2) 0.55503(19) 0.30350(15) 0.0232(6) Uani d 1 . .
    H H34 0.5628 0.5971 0.3008 0.028 Uiso calc 1 . .
    N N33A 0.60665(15) 0.51811(15) 0.24932(12) 0.0176(4) Uani d 1 . .
    C C33 0.56372(18) 0.53278(17) 0.18755(14) 0.0187(5) Uani d 1 . .
    C C35 0.6512(2) 0.5294(2) 0.36002(15) 0.0269(6) Uani d 1 . .
    H H35 0.6474 0.5536 0.3973 0.032 Uiso calc 1 . .
    C C36 0.7097(2) 0.4673(2) 0.36529(15) 0.0268(6) Uani d 1 . .
    H H36 0.7447 0.4511 0.4056 0.032 Uiso calc 1 . .
    C C37 0.71557(19) 0.4317(2) 0.31319(14) 0.0228(6) Uani d 1 . .
    H H37 0.7548 0.3906 0.3163 0.027 Uiso calc 1 . .
    C C37A 0.66222(18) 0.45634(18) 0.25344(14) 0.0185(5) Uani d 1 . .
    C C331 0.50283(19) 0.59623(18) 0.16398(16) 0.0238(6) Uani d 1 . .
    N N332 0.46510(18) 0.62050(16) 0.20472(16) 0.0284(6) Uani d 1 . .
    C C333 0.4092(2) 0.6785(2) 0.1857(2) 0.0381(9) Uani d 1 . .
    H H333 0.3830 0.6968 0.2144 0.046 Uiso calc 1 . .
    C C334 0.3872(3) 0.7132(2) 0.1272(3) 0.0465(12) Uani d 1 . .
    H H334 0.3454 0.7528 0.1152 0.056 Uiso calc 1 . .
    C C335 0.4270(3) 0.6896(2) 0.0863(2) 0.0445(11) Uani d 1 . .
    H H335 0.4136 0.7131 0.0456 0.053 Uiso calc 1 . .
    C C336 0.4875(3) 0.6304(2) 0.10500(19) 0.0347(8) Uani d 1 . .
    H H336 0.5173 0.6142 0.0781 0.042 Uiso calc 1 . .
    C C41 0.80926(18) 0.65616(16) 0.38757(13) 0.0167(4) Uani d 1 . .
    H H41 0.7995 0.6836 0.4216 0.020 Uiso calc 1 . .
    N N42 0.86433(15) 0.59627(14) 0.39249(10) 0.0154(4) Uani d 1 . .
    C C42 0.9130(2) 0.5618(2) 0.45322(14) 0.0236(6) Uani d 1 . .
    H H42A 0.9235 0.5049 0.4476 0.035 Uiso calc 1 . .
    H H42B 0.8829 0.5669 0.4833 0.035 Uiso calc 1 . .
    H H42C 0.9652 0.5905 0.4693 0.035 Uiso calc 1 . .
    C C43 0.86380(17) 0.57178(16) 0.33500(12) 0.0153(4) Uani d 1 . .
    N N43A 0.80540(15) 0.61581(14) 0.29262(11) 0.0154(4) Uani d 1 . .
    C C44 0.77946(19) 0.61436(18) 0.22676(13) 0.0190(5) Uani d 1 . .
    H H44 0.8040 0.5788 0.2050 0.023 Uiso calc 1 . .
    C C45 0.7187(2) 0.6647(2) 0.19465(14) 0.0226(6) Uani d 1 . .
    H H45 0.7008 0.6644 0.1499 0.027 Uiso calc 1 . .
    C C46 0.6809(2) 0.7183(2) 0.22663(15) 0.0244(6) Uani d 1 . .
    H H46 0.6374 0.7520 0.2030 0.029 Uiso calc 1 . .
    C C47A 0.77035(18) 0.66993(17) 0.32480(13) 0.0168(5) Uani d 1 . .
    C C47 0.7067(2) 0.72139(19) 0.29039(14) 0.0220(5) Uani d 1 . .
    H H47 0.6823 0.7577 0.3116 0.026 Uiso calc 1 . .
    C C431 0.91603(17) 0.51078(16) 0.32062(13) 0.0162(4) Uani d 1 . .
    N N432 0.87936(16) 0.46557(15) 0.26967(12) 0.0182(4) Uani d 1 . .
    C C433 0.9247(2) 0.40867(18) 0.25464(15) 0.0219(5) Uani d 1 . .
    H H433 0.9001 0.3769 0.2182 0.026 Uiso calc 1 . .
    C C434 1.0058(2) 0.39372(19) 0.28947(16) 0.0242(6) Uani d 1 . .
    H H434 1.0350 0.3512 0.2783 0.029 Uiso calc 1 . .
    C C435 1.0435(2) 0.4425(2) 0.34129(16) 0.0243(6) Uani d 1 . .
    H H435 1.0991 0.4341 0.3658 0.029 Uiso calc 1 . .
    C C436 0.99816(18) 0.50336(18) 0.35640(14) 0.0196(5) Uani d 1 . .
    H H436 1.0226 0.5390 0.3903 0.024 Uiso calc 1 . .
loop_
    _atom_site_aniso_label
    _atom_site_aniso_U_11
    _atom_site_aniso_U_22
    _atom_site_aniso_U_33
    _atom_site_aniso_U_12
    _atom_site_aniso_U_13
    _atom_site_aniso_U_23
    Cd1 0.01811(9) 0.01385(8) 0.01690(8) 0.00019(6) 0.00679(7) 0.00022(6)
    I11 0.02464(9) 0.01729(8) 0.02594(9) -0.00521(6) 0.01090(7) 0.00041(6)
    I12 0.02242(9) 0.01406(7) 0.01630(7) 0.00214(6) 0.00761(6) 0.00116(5)
    I13 0.01875(8) 0.01961(8) 0.02435(9) 0.00307(6) 0.00169(7) -0.00509(6)
    I14 0.03063(11) 0.02327(9) 0.01615(8) 0.00862(7) 0.00748(7) 0.00058(6)
    Cd2 0.01928(9) 0.01392(8) 0.01732(8) 0.00019(6) 0.00691(7) -0.00021(6)
    I21 0.02773(10) 0.02007(8) 0.02569(9) -0.00627(7) 0.01185(8) 0.00100(7)
    I22 0.02594(9) 0.01397(7) 0.01642(7) 0.00303(6) 0.00836(6) 0.00036(5)
    I23 0.01884(9) 0.01971(8) 0.02393(9) 0.00086(6) 0.00406(7) -0.00565(6)
    I24 0.02381(9) 0.01991(8) 0.01579(7) 0.00374(6) 0.00408(6) -0.00304(6)
    C11 0.0186(13) 0.0197(12) 0.0178(11) 0.0006(9) 0.0072(10) -0.0014(9)
    N12 0.0141(10) 0.0177(10) 0.0150(9) -0.0021(8) 0.0041(8) -0.0014(7)
    C12 0.0226(14) 0.0301(15) 0.0147(11) 0.0048(11) 0.0039(10) 0.0010(10)
    C13 0.0142(11) 0.0163(10) 0.0168(11) -0.0019(8) 0.0058(9) -0.0010(8)
    N13A 0.0165(10) 0.0185(10) 0.0157(9) -0.0005(8) 0.0072(8) 0.0001(7)
    C14 0.0232(14) 0.0230(13) 0.0158(11) -0.0031(10) 0.0098(10) -0.0013(9)
    C15 0.0266(15) 0.0259(14) 0.0140(11) 0.0009(11) 0.0072(10) 0.0021(10)
    C16 0.0276(16) 0.0253(14) 0.0201(13) 0.0067(12) 0.0071(11) 0.0064(10)
    C17 0.0217(14) 0.0236(13) 0.0185(12) 0.0059(10) 0.0079(10) 0.0042(10)
    C17A 0.0168(12) 0.0175(11) 0.0151(10) 0.0012(9) 0.0069(9) 0.0005(8)
    C131 0.0182(12) 0.0163(11) 0.0212(12) -0.0008(9) 0.0092(10) 0.0007(9)
    N132 0.0220(12) 0.0194(10) 0.0207(11) -0.0032(9) 0.0116(9) -0.0028(8)
    C133 0.0304(16) 0.0190(12) 0.0298(15) -0.0021(11) 0.0190(13) -0.0019(11)
    C134 0.0296(16) 0.0173(12) 0.0365(17) 0.0017(11) 0.0201(14) 0.0049(11)
    C135 0.0231(15) 0.0233(13) 0.0325(16) 0.0067(11) 0.0146(13) 0.0077(12)
    C136 0.0160(12) 0.0191(12) 0.0249(13) 0.0000(9) 0.0086(10) 0.0021(10)
    C21 0.0196(13) 0.0215(12) 0.0211(12) 0.0063(10) 0.0089(10) 0.0027(10)
    N22 0.0188(11) 0.0193(10) 0.0178(10) 0.0019(8) 0.0073(9) 0.0001(8)
    C22 0.0316(17) 0.0259(14) 0.0161(12) 0.0036(12) 0.0078(11) -0.0004(10)
    C23 0.0154(12) 0.0173(11) 0.0177(11) 0.0000(9) 0.0057(9) -0.0020(9)
    N23A 0.0141(10) 0.0177(10) 0.0180(10) -0.0017(8) 0.0053(8) -0.0026(8)
    C24 0.0194(13) 0.0213(12) 0.0200(12) -0.0013(10) 0.0069(10) -0.0046(10)
    C25 0.0246(15) 0.0264(14) 0.0192(12) -0.0077(11) 0.0064(11) -0.0060(10)
    C26 0.0186(13) 0.0294(15) 0.0189(12) -0.0072(11) 0.0013(10) 0.0004(10)
    C27 0.0154(12) 0.0249(13) 0.0197(12) -0.0015(10) 0.0029(10) 0.0023(10)
    C27A 0.0132(11) 0.0220(12) 0.0202(12) 0.0010(9) 0.0068(9) 0.0006(9)
    C231 0.0140(12) 0.0176(11) 0.0237(13) -0.0009(9) 0.0036(10) -0.0003(9)
    N232 0.0184(12) 0.0170(10) 0.0341(14) -0.0004(9) 0.0090(10) -0.0024(9)
    C233 0.0184(14) 0.0199(13) 0.047(2) 0.0026(11) 0.0096(14) -0.0016(13)
    C234 0.0216(15) 0.0194(14) 0.049(2) 0.0040(11) 0.0014(14) 0.0050(13)
    C235 0.0272(17) 0.0252(15) 0.0294(16) 0.0014(12) -0.0027(13) 0.0074(12)
    C236 0.0206(14) 0.0202(12) 0.0249(14) 0.0012(10) 0.0020(11) 0.0018(10)
    C31 0.0172(13) 0.0238(13) 0.0211(12) 0.0010(10) 0.0080(10) 0.0000(10)
    N32 0.0192(12) 0.0226(11) 0.0187(10) -0.0015(9) 0.0050(9) 0.0007(8)
    C32 0.0300(17) 0.0339(16) 0.0169(12) -0.0080(13) 0.0055(12) -0.0022(11)
    C34 0.0227(14) 0.0246(13) 0.0234(13) -0.0070(11) 0.0091(11) -0.0080(11)
    N33A 0.0134(10) 0.0185(10) 0.0197(10) -0.0029(8) 0.0038(8) -0.0025(8)
    C33 0.0159(12) 0.0188(11) 0.0200(12) -0.0024(9) 0.0040(10) 0.0009(9)
    C35 0.0275(16) 0.0329(16) 0.0203(13) -0.0129(13) 0.0077(12) -0.0073(11)
    C36 0.0225(15) 0.0346(17) 0.0198(13) -0.0109(12) 0.0018(11) 0.0032(11)
    C37 0.0142(12) 0.0309(15) 0.0214(13) -0.0030(11) 0.0030(10) 0.0048(11)
    C37A 0.0129(11) 0.0223(12) 0.0201(12) -0.0008(9) 0.0050(9) 0.0012(9)
    C331 0.0166(13) 0.0177(12) 0.0317(15) -0.0025(10) 0.0005(11) 0.0018(11)
    N332 0.0189(13) 0.0178(11) 0.0460(17) -0.0003(9) 0.0070(12) -0.0020(11)
    C333 0.0227(17) 0.0189(14) 0.067(3) 0.0014(12) 0.0069(17) -0.0040(16)
    C334 0.028(2) 0.0224(16) 0.073(3) 0.0022(14) -0.006(2) 0.0070(18)
    C335 0.038(2) 0.0285(18) 0.049(2) -0.0054(16) -0.0103(19) 0.0149(17)
    C336 0.0292(18) 0.0340(18) 0.0308(17) -0.0034(14) -0.0043(14) 0.0080(14)
    C41 0.0178(12) 0.0167(11) 0.0155(10) -0.0004(9) 0.0054(9) -0.0003(8)
    N42 0.0146(10) 0.0190(10) 0.0121(9) -0.0030(8) 0.0035(7) -0.0016(7)
    C42 0.0250(15) 0.0262(14) 0.0151(11) 0.0037(11) 0.0005(10) 0.0007(10)
    C43 0.0139(11) 0.0171(11) 0.0149(10) -0.0012(8) 0.0048(9) 0.0004(8)
    N43A 0.0139(10) 0.0189(10) 0.0140(9) -0.0005(8) 0.0052(8) 0.0003(7)
    C44 0.0209(13) 0.0224(12) 0.0149(11) 0.0006(10) 0.0075(10) 0.0006(9)
    C45 0.0237(14) 0.0289(14) 0.0140(11) 0.0027(11) 0.0046(10) 0.0028(10)
    C46 0.0267(16) 0.0265(14) 0.0188(12) 0.0082(12) 0.0055(11) 0.0036(10)
    C47A 0.0184(12) 0.0176(11) 0.0150(10) 0.0004(9) 0.0063(9) -0.0018(8)
    C47 0.0222(14) 0.0243(13) 0.0180(12) 0.0059(11) 0.0046(10) 0.0032(10)
    C431 0.0147(11) 0.0158(10) 0.0186(11) -0.0008(8) 0.0064(9) 0.0021(8)
    N432 0.0180(11) 0.0177(10) 0.0212(11) -0.0027(8) 0.0095(9) -0.0013(8)
    C433 0.0256(15) 0.0195(12) 0.0251(13) -0.0032(10) 0.0144(12) -0.0022(10)
    C434 0.0262(15) 0.0191(12) 0.0324(15) 0.0045(11) 0.0166(13) 0.0055(11)
    C435 0.0193(14) 0.0256(14) 0.0300(15) 0.0045(11) 0.0107(12) 0.0078(11)
    C436 0.0145(12) 0.0219(12) 0.0232(13) 0.0003(9) 0.0071(10) 0.0027(10)
_geom_special_details
;
 All esds (except the esd in the dihedral angle between two l.s. planes)
 are estimated using the full covariance matrix.  The cell esds are taken
 into account individually in the estimation of esds in distances, angles
 and torsion angles; correlations between esds in cell parameters are only
 used when they are defined by crystal symmetry.  An approximate (isotropic)
 treatment of cell esds is used for estimating esds involving l.s. planes.
;
loop_
    _geom_bond_atom_site_label_1
    _geom_bond_atom_site_label_2
    _geom_bond_site_symmetry_2
    _geom_bond_distance
    _geom_bond_publ_flag
    Cd1 I14 . 2.7573(3) y
    Cd1 I11 . 2.7764(3) y
    Cd1 I13 . 2.7949(3) y
    Cd1 I12 . 2.8023(3) y
    Cd2 I24 . 2.7575(3) y
    Cd2 I21 . 2.7610(3) y
    Cd2 I22 . 2.7943(3) y
    Cd2 I23 . 2.7958(3) y
    C11 N12 . 1.358(4) ?
    C11 C17A . 1.362(4) ?
    C11 H11 . 0.9500 ?
    N12 C13 . 1.351(3) ?
    N12 C12 . 1.466(4) ?
    C12 H12A . 0.9800 ?
    C12 H12B . 0.9800 ?
    C12 H12C . 0.9800 ?
    C13 N13A . 1.355(4) ?
    C13 C131 . 1.466(4) ?
    N13A C17A . 1.401(4) ?
    N13A C14 . 1.402(4) ?
    C14 C15 . 1.348(4) ?
    C14 H14 . 0.9500 ?
    C15 C16 . 1.430(4) ?
    C15 H15 . 0.9500 ?
    C16 C17 . 1.360(4) ?
    C16 H16 . 0.9500 ?
    C17 C17A . 1.420(4) ?
    C17 H17 . 0.9500 ?
    C131 N132 . 1.349(4) ?
    C131 C136 . 1.393(4) ?
    N132 C133 . 1.335(4) ?
    C133 C134 . 1.383(5) ?
    C133 H133 . 0.9500 ?
    C134 C135 . 1.391(5) ?
    C134 H134 . 0.9500 ?
    C135 C136 . 1.396(4) ?
    C135 H135 . 0.9500 ?
    C136 H136 . 0.9500 ?
    C21 N22 . 1.362(4) ?
    C21 C27A . 1.383(4) ?
    C21 H21 . 0.9500 ?
    N22 C23 . 1.352(4) ?
    N22 C22 . 1.473(4) ?
    C22 H22A . 0.9800 ?
    C22 H22B . 0.9800 ?
    C22 H22C . 0.9800 ?
    C23 N23A . 1.365(4) ?
    C23 C231 . 1.461(4) ?
    N23A C24 . 1.392(4) ?
    N23A C27A . 1.393(4) ?
    C24 C25 . 1.354(4) ?
    C24 H24 . 0.9500 ?
    C25 C26 . 1.419(5) ?
    C25 H25 . 0.9500 ?
    C26 C27 . 1.357(5) ?
    C26 H26 . 0.9500 ?
    C27 C27A . 1.416(4) ?
    C27 H27 . 0.9500 ?
    C231 N232 . 1.346(4) ?
    C231 C236 . 1.390(4) ?
    N232 C233 . 1.338(4) ?
    C233 C234 . 1.386(6) ?
    C233 H233 . 0.9500 ?
    C234 C235 . 1.379(6) ?
    C234 H234 . 0.9500 ?
    C235 C236 . 1.390(5) ?
    C235 H235 . 0.9500 ?
    C236 H236 . 0.9500 ?
    C31 N32 . 1.361(4) ?
    C31 C37A . 1.379(4) ?
    C31 H31 . 0.9500 ?
    N32 C33 . 1.357(4) ?
    N32 C32 . 1.477(4) ?
    C32 H32A . 0.9800 ?
    C32 H32B . 0.9800 ?
    C32 H32C . 0.9800 ?
    C34 C35 . 1.353(5) ?
    C34 N33A . 1.394(4) ?
    C34 H34 . 0.9500 ?
    N33A C33 . 1.365(4) ?
    N33A C37A . 1.389(4) ?
    C33 C331 . 1.463(4) ?
    C35 C36 . 1.424(5) ?
    C35 H35 . 0.9500 ?
    C36 C37 . 1.344(5) ?
    C36 H36 . 0.9500 ?
    C37 C37A . 1.419(4) ?
    C37 H37 . 0.9500 ?
    C331 N332 . 1.345(5) ?
    C331 C336 . 1.386(5) ?
    N332 C333 . 1.334(5) ?
    C333 C334 . 1.371(7) ?
    C333 H333 . 0.9500 ?
    C334 C335 . 1.371(8) ?
    C334 H334 . 0.9500 ?
    C335 C336 . 1.397(6) ?
    C335 H335 . 0.9500 ?
    C336 H336 . 0.9500 ?
    C41 N42 . 1.358(4) ?
    C41 C47A . 1.369(4) ?
    C41 H41 . 0.9500 ?
    N42 C43 . 1.350(3) ?
    N42 C42 . 1.466(4) ?
    C42 H42A . 0.9800 ?
    C42 H42B . 0.9800 ?
    C42 H42C . 0.9800 ?
    C43 N43A . 1.355(4) ?
    C43 C431 . 1.462(4) ?
    N43A C44 . 1.399(4) ?
    N43A C47A . 1.409(4) ?
    C44 C45 . 1.354(4) ?
    C44 H44 . 0.9500 ?
    C45 C46 . 1.429(4) ?
    C45 H45 . 0.9500 ?
    C46 C47 . 1.354(4) ?
    C46 H46 . 0.9500 ?
    C47A C47 . 1.410(4) ?
    C47 H47 . 0.9500 ?
    C431 N432 . 1.344(4) ?
    C431 C436 . 1.391(4) ?
    N432 C433 . 1.340(4) ?
    C433 C434 . 1.387(5) ?
    C433 H433 . 0.9500 ?
    C434 C435 . 1.394(5) ?
    C434 H434 . 0.9500 ?
    C435 C436 . 1.389(4) ?
    C435 H435 . 0.9500 ?
    C436 H436 . 0.9500 ?
loop_
    _geom_angle_atom_site_label_1
    _geom_angle_atom_site_label_2
    _geom_angle_atom_site_label_3
    _geom_angle_site_symmetry_1
    _geom_angle_site_symmetry_3
    _geom_angle
    _geom_angle_publ_flag
    I14 Cd1 I11 . . 107.058(9) y
    I14 Cd1 I13 . . 115.503(10) y
    I11 Cd1 I13 . . 103.726(9) y
    I14 Cd1 I12 . . 102.186(8) y
    I11 Cd1 I12 . . 117.300(9) y
    I13 Cd1 I12 . . 111.499(9) y
    I24 Cd2 I21 . . 105.915(9) y
    I24 Cd2 I22 . . 105.260(8) y
    I21 Cd2 I22 . . 116.026(10) y
    I24 Cd2 I23 . . 112.854(9) y
    I21 Cd2 I23 . . 108.090(9) y
    I22 Cd2 I23 . . 108.791(9) y
    N12 C11 C17A . . 107.5(2) ?
    N12 C11 H11 . . 126.3 ?
    C17A C11 H11 . . 126.3 ?
    C13 N12 C11 . . 110.9(2) ?
    C13 N12 C12 . . 126.6(2) ?
    C11 N12 C12 . . 122.5(2) ?
    N12 C12 H12A . . 109.5 ?
    N12 C12 H12B . . 109.5 ?
    H12A C12 H12B . . 109.5 ?
    N12 C12 H12C . . 109.5 ?
    H12A C12 H12C . . 109.5 ?
    H12B C12 H12C . . 109.5 ?
    N12 C13 N13A . . 106.1(2) ?
    N12 C13 C131 . . 127.4(3) ?
    N13A C13 C131 . . 126.5(2) ?
    C13 N13A C17A . . 109.3(2) ?
    C13 N13A C14 . . 129.9(2) ?
    C17A N13A C14 . . 120.7(2) ?
    C15 C14 N13A . . 118.7(3) ?
    C15 C14 H14 . . 120.6 ?
    N13A C14 H14 . . 120.6 ?
    C14 C15 C16 . . 121.7(3) ?
    C14 C15 H15 . . 119.2 ?
    C16 C15 H15 . . 119.2 ?
    C17 C16 C15 . . 120.2(3) ?
    C17 C16 H16 . . 119.9 ?
    C15 C16 H16 . . 119.9 ?
    C16 C17 C17A . . 118.9(3) ?
    C16 C17 H17 . . 120.5 ?
    C17A C17 H17 . . 120.5 ?
    C11 C17A N13A . . 106.2(2) ?
    C11 C17A C17 . . 134.0(3) ?
    N13A C17A C17 . . 119.7(2) ?
    N132 C131 C136 . . 123.7(3) ?
    N132 C131 C13 . . 115.0(3) ?
    C136 C131 C13 . . 121.3(3) ?
    C133 N132 C131 . . 116.9(3) ?
    N132 C133 C134 . . 124.0(3) ?
    N132 C133 H133 . . 118.0 ?
    C134 C133 H133 . . 118.0 ?
    C133 C134 C135 . . 118.6(3) ?
    C133 C134 H134 . . 120.7 ?
    C135 C134 H134 . . 120.7 ?
    C134 C135 C136 . . 118.8(3) ?
    C134 C135 H135 . . 120.6 ?
    C136 C135 H135 . . 120.6 ?
    C131 C136 C135 . . 118.0(3) ?
    C131 C136 H136 . . 121.0 ?
    C135 C136 H136 . . 121.0 ?
    N22 C21 C27A . . 107.1(2) ?
    N22 C21 H21 . . 126.5 ?
    C27A C21 H21 . . 126.5 ?
    C23 N22 C21 . . 111.0(2) ?
    C23 N22 C22 . . 126.6(3) ?
    C21 N22 C22 . . 122.0(3) ?
    N22 C22 H22A . . 109.5 ?
    N22 C22 H22B . . 109.5 ?
    H22A C22 H22B . . 109.5 ?
    N22 C22 H22C . . 109.5 ?
    H22A C22 H22C . . 109.5 ?
    H22B C22 H22C . . 109.5 ?
    N22 C23 N23A . . 106.1(2) ?
    N22 C23 C231 . . 127.3(3) ?
    N23A C23 C231 . . 126.5(2) ?
    C23 N23A C24 . . 129.5(3) ?
    C23 N23A C27A . . 109.6(2) ?
    C24 N23A C27A . . 120.9(3) ?
    C25 C24 N23A . . 118.2(3) ?
    C25 C24 H24 . . 120.9 ?
    N23A C24 H24 . . 120.9 ?
    C24 C25 C26 . . 121.9(3) ?
    C24 C25 H25 . . 119.1 ?
    C26 C25 H25 . . 119.1 ?
    C27 C26 C25 . . 120.4(3) ?
    C27 C26 H26 . . 119.8 ?
    C25 C26 H26 . . 119.8 ?
    C26 C27 C27A . . 118.4(3) ?
    C26 C27 H27 . . 120.8 ?
    C27A C27 H27 . . 120.8 ?
    C21 C27A N23A . . 106.2(2) ?
    C21 C27A C27 . . 133.6(3) ?
    N23A C27A C27 . . 120.2(3) ?
    N232 C231 C236 . . 123.0(3) ?
    N232 C231 C23 . . 115.1(3) ?
    C236 C231 C23 . . 121.8(3) ?
    C233 N232 C231 . . 116.8(3) ?
    N232 C233 C234 . . 124.1(3) ?
    N232 C233 H233 . . 118.0 ?
    C234 C233 H233 . . 118.0 ?
    C235 C234 C233 . . 118.4(3) ?
    C235 C234 H234 . . 120.8 ?
    C233 C234 H234 . . 120.8 ?
    C234 C235 C236 . . 118.8(3) ?
    C234 C235 H235 . . 120.6 ?
    C236 C235 H235 . . 120.6 ?
    C235 C236 C231 . . 118.7(3) ?
    C235 C236 H236 . . 120.6 ?
    C231 C236 H236 . . 120.6 ?
    N32 C31 C37A . . 107.2(3) ?
    N32 C31 H31 . . 126.4 ?
    C37A C31 H31 . . 126.4 ?
    C33 N32 C31 . . 110.8(3) ?
    C33 N32 C32 . . 127.0(3) ?
    C31 N32 C32 . . 122.0(3) ?
    N32 C32 H32A . . 109.5 ?
    N32 C32 H32B . . 109.5 ?
    H32A C32 H32B . . 109.5 ?
    N32 C32 H32C . . 109.5 ?
    H32A C32 H32C . . 109.5 ?
    H32B C32 H32C . . 109.5 ?
    C35 C34 N33A . . 118.2(3) ?
    C35 C34 H34 . . 120.9 ?
    N33A C34 H34 . . 120.9 ?
    C33 N33A C37A . . 109.6(2) ?
    C33 N33A C34 . . 129.6(3) ?
    C37A N33A C34 . . 120.7(3) ?
    N32 C33 N33A . . 105.9(3) ?
    N32 C33 C331 . . 128.2(3) ?
    N33A C33 C331 . . 125.9(3) ?
    C34 C35 C36 . . 122.0(3) ?
    C34 C35 H35 . . 119.0 ?
    C36 C35 H35 . . 119.0 ?
    C37 C36 C35 . . 120.0(3) ?
    C37 C36 H36 . . 120.0 ?
    C35 C36 H36 . . 120.0 ?
    C36 C37 C37A . . 119.0(3) ?
    C36 C37 H37 . . 120.5 ?
    C37A C37 H37 . . 120.5 ?
    C31 C37A N33A . . 106.4(3) ?
    C31 C37A C37 . . 133.6(3) ?
    N33A C37A C37 . . 120.0(3) ?
    N332 C331 C336 . . 122.8(3) ?
    N332 C331 C33 . . 114.9(3) ?
    C336 C331 C33 . . 122.3(3) ?
    C333 N332 C331 . . 117.4(4) ?
    N332 C333 C334 . . 124.0(4) ?
    N332 C333 H333 . . 118.0 ?
    C334 C333 H333 . . 118.0 ?
    C333 C334 C335 . . 118.5(4) ?
    C333 C334 H334 . . 120.8 ?
    C335 C334 H334 . . 120.8 ?
    C334 C335 C336 . . 119.3(4) ?
    C334 C335 H335 . . 120.3 ?
    C336 C335 H335 . . 120.3 ?
    C331 C336 C335 . . 118.0(4) ?
    C331 C336 H336 . . 121.0 ?
    C335 C336 H336 . . 121.0 ?
    N42 C41 C47A . . 107.7(2) ?
    N42 C41 H41 . . 126.1 ?
    C47A C41 H41 . . 126.1 ?
    C43 N42 C41 . . 110.9(2) ?
    C43 N42 C42 . . 126.4(2) ?
    C41 N42 C42 . . 122.6(2) ?
    N42 C42 H42A . . 109.5 ?
    N42 C42 H42B . . 109.5 ?
    H42A C42 H42B . . 109.5 ?
    N42 C42 H42C . . 109.5 ?
    H42A C42 H42C . . 109.5 ?
    H42B C42 H42C . . 109.5 ?
    N42 C43 N43A . . 106.3(2) ?
    N42 C43 C431 . . 127.4(3) ?
    N43A C43 C431 . . 126.4(2) ?
    C43 N43A C44 . . 130.0(2) ?
    C43 N43A C47A . . 109.4(2) ?
    C44 N43A C47A . . 120.6(2) ?
    C45 C44 N43A . . 118.6(3) ?
    C45 C44 H44 . . 120.7 ?
    N43A C44 H44 . . 120.7 ?
    C44 C45 C46 . . 121.4(3) ?
    C44 C45 H45 . . 119.3 ?
    C46 C45 H45 . . 119.3 ?
    C47 C46 C45 . . 120.4(3) ?
    C47 C46 H46 . . 119.8 ?
    C45 C46 H46 . . 119.8 ?
    C41 C47A N43A . . 105.7(2) ?
    C41 C47A C47 . . 134.5(3) ?
    N43A C47A C47 . . 119.7(2) ?
    C46 C47 C47A . . 119.1(3) ?
    C46 C47 H47 . . 120.4 ?
    C47A C47 H47 . . 120.4 ?
    N432 C431 C436 . . 123.5(3) ?
    N432 C431 C43 . . 115.0(2) ?
    C436 C431 C43 . . 121.4(3) ?
    C433 N432 C431 . . 117.2(3) ?
    N432 C433 C434 . . 123.4(3) ?
    N432 C433 H433 . . 118.3 ?
    C434 C433 H433 . . 118.3 ?
    C433 C434 C435 . . 118.6(3) ?
    C433 C434 H434 . . 120.7 ?
    C435 C434 H434 . . 120.7 ?
    C436 C435 C434 . . 118.8(3) ?
    C436 C435 H435 . . 120.6 ?
    C434 C435 H435 . . 120.6 ?
    C435 C436 C431 . . 118.3(3) ?
    C435 C436 H436 . . 120.8 ?
    C431 C436 H436 . . 120.8 ?
loop_
    _geom_torsion_atom_site_label_1
    _geom_torsion_atom_site_label_2
    _geom_torsion_atom_site_label_3
    _geom_torsion_atom_site_label_4
    _geom_torsion_site_symmetry_1
    _geom_torsion_site_symmetry_2
    _geom_torsion_site_symmetry_3
    _geom_torsion_site_symmetry_4
    _geom_torsion
    _geom_torsion_publ_flag
    C17A C11 N12 C13 . . . . -0.8(3) ?
    C17A C11 N12 C12 . . . . 177.1(3) ?
    C11 N12 C13 N13A . . . . 1.5(3) ?
    C12 N12 C13 N13A . . . . -176.3(3) ?
    C11 N12 C13 C131 . . . . -177.1(3) ?
    C12 N12 C13 C131 . . . . 5.1(5) ?
    N12 C13 N13A C17A . . . . -1.6(3) ?
    C131 C13 N13A C17A . . . . 177.1(3) ?
    N12 C13 N13A C14 . . . . 179.0(3) ?
    C131 C13 N13A C14 . . . . -2.3(5) ?
    C13 N13A C14 C15 . . . . -179.7(3) ?
    C17A N13A C14 C15 . . . . 1.1(4) ?
    N13A C14 C15 C16 . . . . 0.4(5) ?
    C14 C15 C16 C17 . . . . -0.9(5) ?
    C15 C16 C17 C17A . . . . -0.1(5) ?
    N12 C11 C17A N13A . . . . -0.2(3) ?
    N12 C11 C17A C17 . . . . -177.1(3) ?
    C13 N13A C17A C11 . . . . 1.2(3) ?
    C14 N13A C17A C11 . . . . -179.4(3) ?
    C13 N13A C17A C17 . . . . 178.6(3) ?
    C14 N13A C17A C17 . . . . -2.0(4) ?
    C16 C17 C17A C11 . . . . 178.0(3) ?
    C16 C17 C17A N13A . . . . 1.5(5) ?
    N12 C13 C131 N132 . . . . -142.3(3) ?
    N13A C13 C131 N132 . . . . 39.3(4) ?
    N12 C13 C131 C136 . . . . 39.7(4) ?
    N13A C13 C131 C136 . . . . -138.7(3) ?
    C136 C131 N132 C133 . . . . -1.3(4) ?
    C13 C131 N132 C133 . . . . -179.3(3) ?
    C131 N132 C133 C134 . . . . -1.7(4) ?
    N132 C133 C134 C135 . . . . 2.9(5) ?
    C133 C134 C135 C136 . . . . -1.0(4) ?
    N132 C131 C136 C135 . . . . 3.1(4) ?
    C13 C131 C136 C135 . . . . -179.1(3) ?
    C134 C135 C136 C131 . . . . -1.8(4) ?
    C27A C21 N22 C23 . . . . -0.8(3) ?
    C27A C21 N22 C22 . . . . 172.5(3) ?
    C21 N22 C23 N23A . . . . 2.1(3) ?
    C22 N22 C23 N23A . . . . -170.8(3) ?
    C21 N22 C23 C231 . . . . -174.1(3) ?
    C22 N22 C23 C231 . . . . 13.0(5) ?
    N22 C23 N23A C24 . . . . 176.9(3) ?
    C231 C23 N23A C24 . . . . -6.8(5) ?
    N22 C23 N23A C27A . . . . -2.7(3) ?
    C231 C23 N23A C27A . . . . 173.6(3) ?
    C23 N23A C24 C25 . . . . -179.3(3) ?
    C27A N23A C24 C25 . . . . 0.2(4) ?
    N23A C24 C25 C26 . . . . -1.0(5) ?
    C24 C25 C26 C27 . . . . 0.6(5) ?
    C25 C26 C27 C27A . . . . 0.7(5) ?
    N22 C21 C27A N23A . . . . -0.9(3) ?
    N22 C21 C27A C27 . . . . -179.0(3) ?
    C23 N23A C27A C21 . . . . 2.2(3) ?
    C24 N23A C27A C21 . . . . -177.4(3) ?
    C23 N23A C27A C27 . . . . -179.3(3) ?
    C24 N23A C27A C27 . . . . 1.0(4) ?
    C26 C27 C27A C21 . . . . 176.4(3) ?
    C26 C27 C27A N23A . . . . -1.5(4) ?
    N22 C23 C231 N232 . . . . -153.9(3) ?
    N23A C23 C231 N232 . . . . 30.6(4) ?
    N22 C23 C231 C236 . . . . 28.6(5) ?
    N23A C23 C231 C236 . . . . -146.9(3) ?
    C236 C231 N232 C233 . . . . -1.9(5) ?
    C23 C231 N232 C233 . . . . -179.3(3) ?
    C231 N232 C233 C234 . . . . -1.4(5) ?
    N232 C233 C234 C235 . . . . 2.8(6) ?
    C233 C234 C235 C236 . . . . -0.9(5) ?
    C234 C235 C236 C231 . . . . -2.1(5) ?
    N232 C231 C236 C235 . . . . 3.6(5) ?
    C23 C231 C236 C235 . . . . -179.1(3) ?
    C37A C31 N32 C33 . . . . 1.1(3) ?
    C37A C31 N32 C32 . . . . -174.4(3) ?
    C35 C34 N33A C33 . . . . -179.8(3) ?
    C35 C34 N33A C37A . . . . 0.4(4) ?
    C31 N32 C33 N33A . . . . -2.1(3) ?
    C32 N32 C33 N33A . . . . 173.1(3) ?
    C31 N32 C33 C331 . . . . 176.6(3) ?
    C32 N32 C33 C331 . . . . -8.1(5) ?
    C37A N33A C33 N32 . . . . 2.3(3) ?
    C34 N33A C33 N32 . . . . -177.6(3) ?
    C37A N33A C33 C331 . . . . -176.5(3) ?
    C34 N33A C33 C331 . . . . 3.6(5) ?
    N33A C34 C35 C36 . . . . 0.9(5) ?
    C34 C35 C36 C37 . . . . -0.8(5) ?
    C35 C36 C37 C37A . . . . -0.6(5) ?
    N32 C31 C37A N33A . . . . 0.3(3) ?
    N32 C31 C37A C37 . . . . -179.7(3) ?
    C33 N33A C37A C31 . . . . -1.6(3) ?
    C34 N33A C37A C31 . . . . 178.2(3) ?
    C33 N33A C37A C37 . . . . 178.4(3) ?
    C34 N33A C37A C37 . . . . -1.8(4) ?
    C36 C37 C37A C31 . . . . -178.1(3) ?
    C36 C37 C37A N33A . . . . 1.9(4) ?
    N32 C33 C331 N332 . . . . 155.3(3) ?
    N33A C33 C331 N332 . . . . -26.2(4) ?
    N32 C33 C331 C336 . . . . -26.9(5) ?
    N33A C33 C331 C336 . . . . 151.7(3) ?
    C336 C331 N332 C333 . . . . 1.9(5) ?
    C33 C331 N332 C333 . . . . 179.8(3) ?
    C331 N332 C333 C334 . . . . 1.3(5) ?
    N332 C333 C334 C335 . . . . -2.7(6) ?
    C333 C334 C335 C336 . . . . 0.9(6) ?
    N332 C331 C336 C335 . . . . -3.6(5) ?
    C33 C331 C336 C335 . . . . 178.8(3) ?
    C334 C335 C336 C331 . . . . 2.0(6) ?
    C47A C41 N42 C43 . . . . 1.3(3) ?
    C47A C41 N42 C42 . . . . -175.5(3) ?
    C41 N42 C43 N43A . . . . -1.6(3) ?
    C42 N42 C43 N43A . . . . 175.0(3) ?
    C41 N42 C43 C431 . . . . 177.7(3) ?
    C42 N42 C43 C431 . . . . -5.6(5) ?
    N42 C43 N43A C44 . . . . -179.7(3) ?
    C431 C43 N43A C44 . . . . 1.0(5) ?
    N42 C43 N43A C47A . . . . 1.3(3) ?
    C431 C43 N43A C47A . . . . -178.1(3) ?
    C43 N43A C44 C45 . . . . 179.6(3) ?
    C47A N43A C44 C45 . . . . -1.5(4) ?
    N43A C44 C45 C46 . . . . -0.3(5) ?
    C44 C45 C46 C47 . . . . 1.7(5) ?
    N42 C41 C47A N43A . . . . -0.5(3) ?
    N42 C41 C47A C47 . . . . 177.5(3) ?
    C43 N43A C47A C41 . . . . -0.5(3) ?
    C44 N43A C47A C41 . . . . -179.6(3) ?
    C43 N43A C47A C47 . . . . -178.9(3) ?
    C44 N43A C47A C47 . . . . 2.0(4) ?
    C45 C46 C47 C47A . . . . -1.2(5) ?
    C41 C47A C47 C46 . . . . -178.4(3) ?
    N43A C47A C47 C46 . . . . -0.6(5) ?
    N42 C43 C431 N432 . . . . 143.8(3) ?
    N43A C43 C431 N432 . . . . -37.0(4) ?
    N42 C43 C431 C436 . . . . -38.5(4) ?
    N43A C43 C431 C436 . . . . 140.7(3) ?
    C436 C431 N432 C433 . . . . 2.4(4) ?
    C43 C431 N432 C433 . . . . -179.9(2) ?
    C431 N432 C433 C434 . . . . 1.3(4) ?
    N432 C433 C434 C435 . . . . -2.9(5) ?
    C433 C434 C435 C436 . . . . 0.7(4) ?
    C434 C435 C436 C431 . . . . 2.7(4) ?
    N432 C431 C436 C435 . . . . -4.5(4) ?
    C43 C431 C436 C435 . . . . 178.0(3) ?
loop_
    _geom_hbond_atom_site_label_D
    _geom_hbond_atom_site_label_H
    _geom_hbond_atom_site_label_A
    _geom_hbond_site_symmetry_A
    _geom_hbond_distance_DH
    _geom_hbond_distance_HA
    _geom_hbond_distance_DA
    _geom_hbond_angle_DHA
    C11 H11 I11 . 0.95 3.25 3.972(3) 134.2
    C11 H11 I12 . 0.95 3.31 3.918(3) 124.1
    C12 H12A I24 4_575 0.98 3.00 3.929(3) 158.2
    C12 H12B I24 2_545 0.98 2.93 3.853(3) 157.5
    C12 H12C I12 . 0.98 3.31 4.198(3) 151.9
    C14 H14 N132 . 0.95 2.50 3.020(4) 114.4
    C15 H15 I22 3_666 0.95 3.07 3.956(3) 155.9
    C17 H17 I11 . 0.95 3.20 3.963(3) 139.1
    C22 H22B I22 3_666 0.98 3.12 4.062(4) 161.7
    C24 H24 I13 . 0.95 3.15 3.877(3) 135.0
    C24 H24 N232 . 0.95 2.35 2.916(4) 117.7
    C25 H25 I12 . 0.95 3.00 3.796(3) 141.8
    C27 H27 I24 4_575 0.95 3.03 3.796(3) 139.3
    C234 H234 I12 4_666 0.95 3.20 4.144(3) 170.9
    C31 H31 I21 2_645 0.95 3.22 3.934(3) 133.5
    C32 H32A I13 . 0.98 3.31 3.962(4) 125.7
    C32 H32B I12 3_665 0.98 3.24 4.209(3) 170.1
    C34 H34 I23 . 0.95 3.17 3.991(3) 145.7
    C34 H34 N332 . 0.95 2.30 2.870(5) 117.9
    C35 H35 I22 . 0.95 3.01 3.875(3) 151.9
    C37 H37 I14 4_666 0.95 3.20 3.916(3) 133.7
    C334 H334 I22 4_575 0.95 3.14 4.028(4) 157.3
    C41 H41 I22 . 0.95 3.20 3.897(3) 131.9
    C42 H42A I14 4_666 0.98 3.00 3.953(3) 164.9
    C42 H42C I14 2_655 0.98 2.94 3.826(3) 150.9
    C44 H44 N432 . 0.95 2.48 2.994(4) 114.3
    C45 H45 I12 3_665 0.95 3.10 3.997(3) 157.5
    C47 H47 I21 . 0.95 3.19 3.945(3) 137.3
_shelx_space_group_comment
;
The symmetry employed for this shelxl refinement is uniquely defined
by the following loop, which should always be used as a source of
symmetry information in preference to the above space-group names.
They are only intended as comments.
;
_shelx_estimated_absorpt_T_min     0.220
_shelx_estimated_absorpt_T_max     0.387
_shelx_hkl_file
;
   0   0  -3    0.02    0.04
   0   0   3    0.10    0.04
   0   0  -3    0.06    0.03
   0   0   3    0.03    0.03
   0   0   4    0.19    0.05
   0   0  -4    0.29    0.07
   0   0  -4    0.18    0.05
   0   0  -5    0.07    0.05
   0   0   5    0.09    0.06
   0   0   5    0.11    0.06
   0   0  -5    0.18    0.08
   0   0   6    0.33    0.08
   0   0  -6    0.31    0.07
   0   0   6    0.25    0.08
   0   0  -7    0.03    0.05
   0   0  -7    0.09    0.08
   0   0   7    0.15    0.08
   0   0   7    0.03    0.07
   0   0   7    0.14    0.08
   0   0  -8   25.93    0.53
   0   0   8   24.94    0.60
   0   0   8   24.53    0.54
   0   0  -8   25.13    0.61
   0   0   8   25.19    0.62
   0   0   9    0.10    0.08
   0   0  -9    0.09    0.10
   0   0   9    0.05    0.08
   0   0   9    0.10    0.10
   0   0  -9    0.06    0.06
   0   0  10   57.55    1.04
   0   0 -10   54.85    0.87
   0   0  10   55.87    0.91
   0   0  10   57.79    1.01
   0   0 -10   56.26    1.03
   0   0  11   -0.05    0.08
   0   0  11    0.09    0.10
   0   0 -11    0.05    0.10
   0   0 -11    0.04    0.08
   0   0 -11    0.11    0.06
   0   0 -12    3.10    0.29
   0   0 -12    2.86    0.23
   0   0 -12    2.88    0.19
   0   0  12    3.25    0.28
   0   0  12    3.21    0.26
   0   0  13    0.15    0.11
   0   0 -13    0.17    0.13
   0   0 -13    0.12    0.12
   0   0 -13    0.04    0.06
   0   0  13    0.11    0.11
   0   0 -13    0.10    0.09
   0   0  13    0.04    0.12
   0   0 -14   57.47    1.09
   0   0  14   60.82    1.26
   0   0  14   62.75    1.32
   0   0 -14   60.30    0.86
   0   0 -14   60.45    1.32
   0   0 -14   59.93    1.29
   0   0  14   59.74    1.15
   0   0 -15    0.03    0.12
   0   0 -15   -0.03    0.10
   0   0 -15    0.15    0.12
   0   0  15    0.04    0.14
   0   0  15    0.07    0.11
   0   0 -15    0.12    0.07
   0   0  15    0.06    0.12
   0   0 -16    6.38    0.48
   0   0  16    6.37    0.25
   0   0  16    6.55    0.46
   0   0  16    6.15    0.42
   0   0 -16    6.94    0.50
   0   0 -16    6.67    0.31
   0   0 -16    5.44    0.37
   0   0  16    7.00    0.50
   0   0  17   -0.06    0.15
   0   0  17   -0.04    0.18
   0   0 -17    0.07    0.16
   0   0 -17   -0.12    0.13
   0   0  17   -0.06    0.16
   0   0  17    0.09    0.05
   0   0 -17    0.06    0.17
   0   0 -17    0.09    0.08
   0   0  18   86.31    1.75
   0   0  18   89.23    1.83
   0   0  18   84.87    1.60
   0   0 -18   86.90    1.15
   0   0  18   86.30    0.88
   0   0 -18   83.28    1.50
   0   0 -18   82.87    1.78
   0   0 -18   87.60    1.84
   0   0  19    0.53    0.24
   0   0 -19    0.39    0.24
   0   0  19    0.45    0.22
   0   0 -19    0.44    0.13
   0   0  19    0.66    0.29
   0   0 -19    0.31    0.18
   0   0 -19    0.41    0.23
   0   0 -20  132.65    2.42
   0   0 -20  133.11    2.01
   0   0 -20  143.21    1.53
   0   0  20  136.15    2.15
   0   0 -20  138.33    2.45
   0   0  20  138.60    2.45
   0   0 -21    0.90    0.23
   0   0  21    1.29    0.33
   0   0 -21    1.20    0.31
   0   0  21    0.93    0.27
   0   0 -21    1.11    0.34
   0   0  22   86.05    1.83
   0   0 -22   89.60    2.11
   0   0  22   87.88    2.08
   0   0 -22   89.26    1.73
   0   0 -22   92.40    2.15
   0   0 -23    0.65    0.28
   0   0  23    0.62    0.24
   0   0 -23    0.57    0.21
   0   0 -23    0.54    0.29
   0   0  23    0.63    0.24
   0   0  24   37.40    1.30
   0   0 -24   35.98    1.44
   0   0 -24   39.45    1.21
   0   0  24   38.65    1.48
   0   0 -25    0.08    0.25
   0   0  25    0.28    0.24
   0   0  25    0.35    0.28
   0   0  26    1.44    0.42
   0   0 -26    1.26    0.38
   0   0  26    0.92    0.28
   0   0  27    0.07    0.23
   0   0  27    0.08    0.29
   0   0 -27   -0.04    0.26
   0   0  28    4.68    0.65
   0   0  28    5.24    0.57
   0   0 -28    4.51    0.62
   0   0  29   -0.06    0.22
   0   0 -29    0.36    0.28
   0   0  29    0.29    0.33
   0   0 -30    7.14    0.79
   0   0  30    5.89    0.72
   0   0  30    5.66    0.62
   0   0  31   -0.01    0.31
   0   0 -31    0.31    0.31
   0   0 -32   -0.14    0.29
   0   0  32   -0.46    0.34
   0   0  33   -0.86    0.42
   0   0 -33   -0.02    0.30
   0   0  34    0.35    0.35
   0   0 -34   -0.96    0.41
   0   0  35   -0.59    0.39
   0   0 -35    0.14    0.24
   0   1  -2   33.47    0.38
   0  -1   2   40.48    0.36
   0  -1   2   23.85    0.32
   0   1  -2   38.56    0.33
   0  -1   3    0.03    0.04
   0  -1   3    0.04    0.04
   0   1  -3    0.06    0.04
   0  -1  -3    0.09    0.03
   0   1   3    0.06    0.03
   0   1  -3    0.06    0.04
   0  -1   3    0.04    0.03
   0   1  -3    0.13    0.04
   0   1  -4    0.24    0.06
   0   1  -4    0.31    0.07
   0  -1   4    0.28    0.04
   0   1  -4    0.40    0.04
   0  -1   4    0.35    0.06
   0  -1  -4    0.28    0.06
   0   1  -4    0.24    0.06
   0   1  -4    0.36    0.06
   0  -1   4    0.37    0.07
   0   1   4    0.26    0.04
   0   1   5    0.45    0.05
   0   1  -5    0.57    0.10
   0   1  -5    0.49    0.05
   0   1  -5    0.52    0.07
   0   1   5    0.56    0.08
   0  -1  -5    0.59    0.08
   0  -1   5    0.63    0.09
   0  -1   5    0.60    0.05
   0  -1   5    0.55    0.08
   0  -1   6   35.31    0.59
   0   1  -6   34.86    0.53
   0  -1  -6   33.57    0.55
   0  -1   6   35.88    0.60
   0   1   6   35.96    0.52
   0  -1   6   35.01    0.62
   0   1  -6   34.34    0.63
   0  -1   6   35.44    0.35
   0   1   6   35.24    0.38
   0  -1   7    0.10    0.08
   0   1  -7    0.06    0.06
   0  -1   7    0.07    0.08
   0   1  -7    0.08    0.03
   0   1   7    0.06    0.07
   0   1  -7    0.18    0.10
   0  -1   7    0.11    0.04
   0  -1   7    0.13    0.08
   0   1  -7    0.03    0.06
   0   1   7    0.08    0.05
   0  -1  -7    0.01    0.06
   0   1  -8   74.65    0.90
   0  -1   8   74.79    0.55
   0  -1  -8   73.08    0.93
   0  -1   8   73.31    1.04
   0   1  -8   74.39    0.82
   0  -1   8   74.32    1.00
   0   1   8   74.24    0.62
   0  -1   8   73.50    0.98
   0   1  -8   77.45    0.52
   0  -1  -8   77.98    0.56
   0   1   8   75.00    0.89
   0   1  -8   74.67    1.06
   0   1  -9    6.74    0.29
   0  -1  -9    6.55    0.30
   0  -1   9    6.80    0.35
   0  -1  -9    6.86    0.17
   0   1  -9    6.45    0.34
   0   1   9    6.75    0.30
   0  -1   9    6.83    0.33
   0  -1  -9    6.81    0.36
   0   1  -9    6.72    0.27
   0   1  -9    6.79    0.36
   0   1  -9    6.51    0.15
   0  -1   9    6.53    0.17
   0   1   9    6.63    0.20
   0  -1   9    6.84    0.33
   0  -1  10   80.12    1.23
   0  -1 -10   81.55    1.26
   0   1  10   79.56    0.71
   0  -1 -10   83.19    0.57
   0  -1  10   79.04    1.13
   0   1 -10   81.60    1.26
   0   1 -10   83.77    0.54
   0  -1 -10   80.01    1.08
   0   1  10   80.71    1.05
   0   1 -10   77.20    1.02
   0  -1  10   79.18    1.17
   0   1 -10   79.60    0.94
   0   1 -10   81.36    1.27
   0   1 -11   20.76    0.68
   0   1 -11   20.29    0.49
   0   1  11   20.13    0.56
   0   1  11   19.60    0.37
   0  -1 -11   19.37    0.27
   0  -1 -11   20.12    0.57
   0  -1  11   20.36    0.63
   0   1 -11   19.89    0.26
   0   1 -11   19.64    0.56
   0  -1 -11   19.97    0.66
   0   1 -11   20.22    0.66
   0  -1  11   21.14    0.62
   0   1 -12    0.15    0.11
   0  -1 -12    0.50    0.15
   0  -1  12    0.32    0.12
   0   1  12    0.46    0.07
   0  -1 -12    0.14    0.09
   0   1 -12    0.29    0.11
   0   1  12    0.21    0.09
   0   1 -12    0.14    0.03
   0  -1  12    0.31    0.14
   0   1 -12    0.33    0.14
   0   1 -12    0.24    0.08
   0   1 -13    9.66    0.37
   0  -1 -13    8.96    0.42
   0   1 -13    9.62    0.51
   0   1 -13    9.74    0.52
   0   1  13    9.64    0.43
   0   1  13    9.15    0.26
   0   1 -13    9.52    0.42
   0  -1  13    9.15    0.49
   0  -1  13    9.92    0.47
   0   1  13   10.48    0.51
   0  -1 -13    9.86    0.31
   0  -1  13    9.62    0.49
   0   1  13    8.11    0.47
   0  -1 -13   10.02    0.52
   0   1  14   43.61    1.08
   0   1  14   41.82    0.93
   0  -1 -14   40.89    1.08
   0   1  14   40.90    0.56
   0  -1  14   42.47    0.99
   0  -1  14   41.75    1.07
   0   1 -14   40.13    0.77
   0   1 -14   43.01    1.10
   0   1 -14   42.58    1.12
   0  -1 -14   39.64    0.92
   0   1  14   43.02    1.11
   0   1 -14   42.33    0.91
   0  -1  14   43.54    1.05
   0  -1 -14   39.75    0.65
   0  -1 -15    4.10    0.38
   0   1 -15    3.78    0.25
   0  -1  15    3.55    0.34
   0   1 -15    3.12    0.34
   0   1 -15    3.75    0.37
   0  -1 -15    3.94    0.22
   0  -1  15    3.55    0.32
   0   1 -15    4.29    0.31
   0  -1  15    3.74    0.35
   0   1  15    3.83    0.35
   0   1  15    3.83    0.37
   0   1  15    3.60    0.30
   0   1  15    4.11    0.19
   0  -1 -15    3.89    0.31
   0   1  16    3.57    0.17
   0  -1 -16    2.67    0.32
   0   1 -16    3.67    0.25
   0  -1 -16    3.03    0.34
   0   1  16    3.86    0.37
   0   1  16    3.08    0.29
   0   1 -16    3.37    0.29
   0  -1  16    3.40    0.32
   0   1  16    3.14    0.35
   0  -1  16    3.01    0.32
   0   1 -16    3.10    0.34
   0  -1 -16    3.23    0.29
   0  -1 -16    3.52    0.21
   0   1 -16    3.53    0.37
   0  -1  16    2.84    0.32
   0  -1  17    0.43    0.17
   0  -1 -17    0.18    0.15
   0   1 -17    0.54    0.16
   0   1  17    0.40    0.18
   0   1 -17    0.68    0.13
   0  -1  17    0.43    0.17
   0   1 -17    0.57    0.21
   0   1 -17    0.62    0.21
   0   1  17    0.37    0.17
   0  -1 -17    0.56    0.15
   0  -1 -17    0.52    0.11
   0   1  17    0.18    0.12
   0   1  17    0.49    0.07
   0  -1 -17    0.43    0.21
   0  -1  17    0.43    0.20
   0   1 -18    6.54    0.54
   0  -1 -18    5.76    0.42
   0  -1  18    6.88    0.54
   0   1  18    6.69    0.22
   0   1  18    5.50    0.48
   0   1  18    6.54    0.51
   0   1 -18    5.87    0.33
   0   1 -18    6.48    0.52
   0   1 -18    6.17    0.42
   0  -1 -18    6.35    0.51
   0  -1 -18    5.63    0.49
   0  -1  18    6.39    0.49
   0  -1  18    6.62    0.48
   0  -1 -18    6.75    0.30
   0   1  18    6.06    0.44
   0  -1 -19    0.18    0.15
   0  -1  19    0.01    0.20
   0   1 -19    0.50    0.23
   0  -1 -19    0.31    0.24
   0   1  19   -0.10    0.21
   0  -1 -19    0.16    0.09
   0   1  19    0.07    0.15
   0  -1  19    0.16    0.18
   0   1 -19    0.16    0.20
   0   1 -19    0.22    0.12
   0   1 -19    0.04    0.14
   0  -1 -19    0.39    0.23
   0   1  19    0.24    0.20
   0  -1 -20    3.61    0.24
   0  -1 -20    4.02    0.47
   0  -1 -20    2.97    0.34
   0  -1  20    2.49    0.39
   0  -1 -20    3.87    0.45
   0   1  20    3.23    0.41
   0   1 -20    3.31    0.35
   0   1 -20    3.27    0.27
   0   1  20    3.28    0.36
   0  -1  20    3.55    0.40
   0   1 -20    3.14    0.43
   0   1  20    3.33    0.43
   0  -1 -21    0.79    0.22
   0   1 -21    0.42    0.19
   0  -1 -21    0.40    0.25
   0  -1  21    0.35    0.24
   0   1  21    0.54    0.21
   0   1 -21    0.49    0.24
   0   1  21    0.54    0.24
   0  -1  21    0.64    0.23
   0  -1 -21    0.33    0.23
   0   1 -21    0.33    0.11
   0  -1 -22    0.86    0.30
   0   1 -22    0.72    0.21
   0  -1  22    0.75    0.31
   0  -1 -22    0.59    0.26
   0  -1 -22    1.14    0.27
   0   1 -22    0.64    0.28
   0  -1  22    0.72    0.24
   0   1  22    0.89    0.25
   0   1  22    0.53    0.28
   0  -1 -23   -0.46    0.25
   0  -1 -23    0.30    0.22
   0   1 -23   -0.04    0.21
   0  -1  23   -0.19    0.26
   0   1 -23   -0.05    0.14
   0  -1 -23    0.08    0.15
   0  -1  23   -0.15    0.20
   0   1  23    0.00    0.25
   0   1  23    0.01    0.18
   0  -1  24    0.45    0.28
   0   1  24    0.77    0.25
   0  -1 -24    0.71    0.28
   0   1 -24    0.85    0.29
   0   1  24    0.51    0.27
   0  -1 -24    0.96    0.24
   0  -1 -24    0.67    0.29
   0  -1  24    0.93    0.28
   0   1 -25    0.40    0.27
   0  -1  25    0.03    0.19
   0  -1  25    0.08    0.25
   0   1  25   -0.05    0.18
   0  -1 -25    0.33    0.25
   0  -1 -25    0.25    0.27
   0   1  25    0.24    0.25
   0   1 -26    1.35    0.36
   0  -1  26    1.55    0.33
   0  -1 -26    1.19    0.40
   0  -1  26    1.25    0.36
   0   1  26    1.05    0.29
   0   1  26    1.11    0.36
   0   1 -27    0.46    0.28
   0  -1  27    0.61    0.27
   0   1  27    0.23    0.26
   0   1  27    0.73    0.26
   0  -1  27    0.46    0.29
   0  -1 -27    0.25    0.29
   0   1  28   10.42    0.77
   0   1 -28   10.50    0.90
   0   1  28   10.06    0.87
   0  -1  28    9.58    0.79
   0  -1 -28   10.36    0.89
   0  -1  28    9.08    0.83
   0   1 -29    1.26    0.36
   0  -1 -29    1.48    0.42
   0   1  29    1.06    0.32
   0   1  29    1.30    0.41
   0  -1  29    1.15    0.33
   0  -1  29    0.87    0.40
   0  -1  30    4.34    0.58
   0   1 -30    4.81    0.66
   0   1  30    4.54    0.65
   0  -1  30    5.67    0.74
   0  -1 -30    5.16    0.67
   0  -1  31    0.55    0.31
   0   1 -31    0.09    0.28
   0   1  31    0.04    0.35
   0  -1  31    0.39    0.26
   0  -1 -31    0.14    0.26
   0   1  32    3.63    0.67
   0  -1  32    5.44    0.73
   0  -1 -32    4.54    0.67
   0   1 -32    4.25    0.68
   0  -1 -33    2.99    0.61
   0   1  33    2.24    0.58
   0   1 -33    3.04    0.60
   0  -1  33    3.05    0.60
   0  -1 -34   -0.30    0.31
   0   1 -34    0.04    0.38
   0   1  34    0.00    0.33
   0  -1  34   -0.37    0.35
   0  -1  35    3.50    0.64
   0  -1 -35    3.03    0.62
   0   1  35    2.60    0.58
   0   1 -35    3.34    0.65
   0   2   0  128.93    0.75
   0   2   0  129.76    0.65
   0  -2  -1    0.41    0.05
   0   2  -1    0.31    0.05
   0   2   1    0.17    0.04
   0  -2  -1    0.15    0.04
   0  -2  -1    0.27    0.03
   0   2   1    0.25    0.04
   0   2  -1    0.30    0.05
   0   2  -1    0.20    0.04
   0   2   1    0.25    0.03
   0   2   1    0.29    0.05
   0  -2   1    0.39    0.05
   0  -2  -1    0.29    0.04
   0  -2   1    0.15    0.03
   0  -2   1    0.39    0.05
   0   2  -2  188.62    1.01
   0   2   2  190.65    1.06
   0  -2   2  197.27    0.94
   0   2   2  200.26    0.83
   0   2  -2  194.22    1.06
   0   2  -2  195.04    1.02
   0   2  -2  192.03    1.03
   0  -2   2  195.99    1.04
   0   2   2  193.62    0.91
   0  -2   2  200.07    1.04
   0  -2  -2  197.41    0.94
   0   2   2  199.66    0.95
   0  -2  -2  199.07    0.81
   0  -2   3    0.19    0.04
   0   2  -3    0.22    0.07
   0  -2   3    0.19    0.06
   0   2  -3    0.27    0.06
   0  -2  -3    0.31    0.05
   0   2  -3    0.20    0.05
   0   2   3    0.27    0.06
   0  -2   3    0.24    0.05
   0   2   3    0.17    0.06
   0  -2  -3    0.28    0.04
   0   2  -3    0.17    0.05
   0  -2   3    0.25    0.06
   0   2   3    0.26    0.05
   0  -2   4    8.02    0.27
   0   2  -4    7.81    0.24
   0   2  -4    7.39    0.27
   0  -2  -4    8.12    0.17
   0   2  -4    7.61    0.24
   0   2   4    7.74    0.19
   0   2   4    7.57    0.17
   0  -2   4    8.00    0.26
   0  -2   4    7.57    0.21
   0  -2   4    7.80    0.20
   0   2   4    7.99    0.26
   0  -2  -4    7.90    0.17
   0   2  -5    0.97    0.10
   0   2   5    1.08    0.08
   0   2  -5    0.94    0.12
   0  -2   5    1.01    0.10
   0   2   5    1.03    0.08
   0  -2   5    1.02    0.09
   0   2  -5    1.03    0.11
   0  -2   5    0.92    0.11
   0  -2   6    0.53    0.10
   0   2  -6    0.51    0.11
   0   2   6    0.59    0.07
   0  -2  -6    0.73    0.12
   0  -2   6    0.73    0.10
   0   2  -6    0.48    0.09
   0  -2   6    0.54    0.07
   0   2   6    0.54    0.08
   0   2  -7    0.30    0.10
   0   2   7    0.38    0.07
   0  -2  -7    0.26    0.09
   0   2   7    0.32    0.08
   0   2  -7    0.45    0.09
   0   2  -7    0.28    0.09
   0  -2   7    0.37    0.10
   0  -2   7    0.42    0.09
   0  -2   7    0.36    0.06
   0   2   8   12.19    0.27
   0   2   8   11.81    0.34
   0  -2  -8   12.32    0.42
   0   2  -8   12.06    0.37
   0  -2   8   12.04    0.42
   0  -2   8   12.88    0.27
   0   2  -8   11.94    0.45
   0  -2   8   11.89    0.40
   0   2  -8   12.42    0.38
   0  -2  -9    1.57    0.17
   0  -2   9    1.63    0.19
   0   2  -9    1.53    0.15
   0  -2   9    1.65    0.11
   0   2   9    1.55    0.15
   0   2  -9    1.88    0.17
   0   2  -9    1.53    0.19
   0   2   9    1.74    0.11
   0  -2   9    1.51    0.17
   0  -2   9    1.77    0.18
   0   2  10    0.99    0.09
   0   2 -10    0.93    0.13
   0  -2  10    1.58    0.11
   0   2 -10    1.01    0.14
   0   2 -10    1.10    0.18
   0  -2  10    1.12    0.16
   0   2  10    1.08    0.14
   0  -2 -10    1.25    0.09
   0  -2 -10    1.01    0.15
   0  -2  10    1.40    0.18
   0  -2  10    1.29    0.18
   0   2  11    3.64    0.24
   0   2  11    3.72    0.17
   0  -2 -11    3.59    0.14
   0   2 -11    3.81    0.26
   0  -2  11    3.71    0.16
   0   2 -11    3.64    0.24
   0  -2 -11    3.72    0.26
   0   2 -11    3.38    0.29
   0  -2  11    3.80    0.28
   0  -2  11    4.00    0.29
   0  -2 -12   41.23    1.01
   0   2  12   39.79    0.54
   0  -2  12   43.72    0.95
   0  -2  12   40.71    0.51
   0   2  12   42.62    0.83
   0   2 -12   41.98    1.03
   0  -2  12   43.59    0.96
   0   2 -12   41.99    0.79
   0  -2 -12   40.80    0.44
   0   2 -12   40.71    0.83
   0  -2 -12   41.01    0.89
   0   2 -13    2.25    0.20
   0  -2 -13    2.27    0.27
   0  -2  13    2.17    0.25
   0  -2  13    2.05    0.12
   0  -2  13    1.90    0.25
   0   2  13    1.17    0.20
   0  -2 -13    1.82    0.21
   0   2  13    2.04    0.13
   0   2 -13    2.19    0.27
   0  -2 -13    1.98    0.10
   0   2  13    2.03    0.21
   0   2 -13    2.25    0.22
   0  -2  13    1.95    0.23
   0   2  14    2.53    0.14
   0   2  14    2.73    0.30
   0  -2 -14    2.29    0.10
   0  -2  14    2.54    0.29
   0   2  14    2.21    0.23
   0  -2  14    2.73    0.28
   0   2 -14    1.82    0.27
   0  -2 -14    2.44    0.11
   0  -2  14    2.16    0.25
   0   2  14    2.40    0.29
   0   2 -14    2.13    0.20
   0   2 -14    2.88    0.25
   0  -2 -14    2.56    0.25
   0  -2 -14    2.19    0.28
   0  -2 -15    2.50    0.31
   0   2  15    2.73    0.30
   0  -2  15    2.36    0.27
   0   2 -15    2.30    0.21
   0  -2 -15    2.72    0.17
   0  -2  15    2.64    0.31
   0   2  15    1.93    0.29
   0   2 -15    2.45    0.30
   0   2 -15    2.66    0.25
   0  -2  15    2.27    0.26
   0   2  15    2.27    0.24
   0   2  15    2.46    0.14
   0  -2 -15    2.19    0.25
   0  -2  16    0.67    0.20
   0   2  16    1.01    0.22
   0   2 -16    0.85    0.17
   0  -2  16    0.87    0.22
   0  -2 -16    0.74    0.10
   0  -2  16    0.60    0.18
   0   2 -16    0.82    0.23
   0  -2 -16    0.53    0.20
   0   2  16    0.66    0.08
   0   2  16    0.67    0.21
   0  -2 -16    0.70    0.17
   0   2 -16    0.73    0.15
   0   2  16    0.46    0.15
   0   2  17    0.63    0.20
   0  -2  17    0.39    0.17
   0   2 -17    0.66    0.24
   0   2  17    0.57    0.07
   0   2  17    0.41    0.15
   0   2  17    0.37    0.20
   0   2 -17    0.90    0.18
   0  -2 -17    0.58    0.22
   0  -2 -17    0.47    0.21
   0  -2 -17    0.61    0.10
   0  -2 -17    0.20    0.14
   0   2 -17    0.62    0.14
   0  -2  17    0.50    0.19
   0  -2  17    0.65    0.20
   0  -2  18   31.39    1.02
   0   2  18   31.20    0.44
   0   2  18   33.75    1.12
   0   2 -18   31.42    0.91
   0   2  18   31.57    1.12
   0   2 -18   32.56    1.15
   0   2 -18   30.84    0.79
   0  -2 -18   33.20    0.59
   0   2  18   30.93    0.92
   0  -2 -18   31.39    1.12
   0  -2  18   31.84    1.09
   0  -2 -18   32.11    1.10
   0  -2 -18   30.41    0.95
   0   2  19    4.81    0.50
   0  -2  19    5.41    0.47
   0   2 -19    4.99    0.51
   0  -2  19    6.10    0.52
   0  -2 -19    5.64    0.52
   0   2  19    4.82    0.48
   0  -2 -19    5.11    0.42
   0   2 -19    4.82    0.39
   0  -2 -19    5.24    0.49
   0   2  19    4.72    0.40
   0   2 -19    5.11    0.34
   0  -2 -19    5.42    0.25
   0  -2  20   42.26    1.35
   0  -2 -20   43.93    1.21
   0  -2 -20   43.89    1.38
   0   2 -20   43.72    1.13
   0   2 -20   43.22    1.41
   0   2  20   46.28    1.39
   0   2 -20   44.52    0.98
   0  -2  20   43.23    1.28
   0   2  20   44.08    1.41
   0   2  20   42.81    1.17
   0  -2 -20   42.24    1.39
   0  -2 -21    9.12    0.68
   0  -2  21    8.86    0.66
   0   2 -21    9.12    0.46
   0  -2 -21    8.58    0.57
   0   2 -21    8.47    0.68
   0   2 -21    9.08    0.54
   0   2  21    8.84    0.57
   0  -2 -21    8.91    0.68
   0   2  21    9.58    0.69
   0  -2  21    8.90    0.62
   0   2  21    8.11    0.65
   0  -2  22    7.76    0.65
   0  -2 -22    9.22    0.71
   0   2 -22    9.79    0.75
   0   2  22    8.34    0.69
   0  -2 -22    8.92    0.58
   0  -2 -22    7.91    0.65
   0   2 -22    8.32    0.45
   0  -2  22    7.52    0.59
   0   2 -22    8.47    0.54
   0   2  22    8.36    0.56
   0  -2  23   11.44    0.73
   0  -2 -23   12.86    0.83
   0   2  23   13.02    0.86
   0  -2 -23   12.28    0.85
   0  -2 -23   11.52    0.69
   0   2 -23   11.31    0.83
   0   2 -23   11.72    0.64
   0  -2  23   11.81    0.80
   0   2  23   11.94    0.69
   0  -2 -24    0.87    0.23
   0   2  24    0.67    0.30
   0  -2 -24    0.28    0.22
   0   2 -24    0.79    0.31
   0  -2  24    0.56    0.26
   0   2  24    0.48    0.21
   0  -2  24    0.66    0.27
   0  -2 -24    0.55    0.27
   0  -2 -25    9.81    0.67
   0  -2 -25    9.04    0.77
   0  -2 -25    8.56    0.73
   0  -2  25   10.25    0.75
   0   2  25    9.39    0.79
   0   2  25    9.30    0.65
   0   2 -25    8.86    0.77
   0  -2  25    8.86    0.74
   0  -2  26   -0.01    0.31
   0  -2  26   -0.01    0.23
   0   2  26    0.05    0.20
   0   2  26   -0.01    0.32
   0   2 -26    0.22    0.26
   0  -2 -26   -0.02    0.25
   0  -2 -26    0.34    0.31
   0  -2  27    5.22    0.62
   0   2  27    5.74    0.56
   0   2 -27    6.50    0.73
   0   2  27    4.67    0.64
   0  -2  27    5.81    0.62
   0  -2 -27    5.92    0.68
   0  -2 -27    5.36    0.65
   0   2  28    1.93    0.47
   0  -2  28    1.96    0.44
   0   2 -28    1.02    0.36
   0  -2 -28    2.12    0.45
   0  -2  28    1.27    0.36
   0  -2  29    1.30    0.44
   0   2  29    1.10    0.43
   0   2 -29    1.38    0.43
   0  -2 -29    1.79    0.44
   0  -2  29    1.49    0.41
   0  -2  30    2.76    0.57
   0  -2  30    3.09    0.50
   0  -2 -30    2.53    0.53
   0   2  30    3.34    0.60
   0   2 -30    2.54    0.54
   0   2 -31   -0.05    0.35
   0   2  31   -0.13    0.41
   0  -2  31    0.33    0.31
   0  -2 -31    0.38    0.34
   0  -2  31    0.19    0.28
   0   2 -32    0.41    0.36
   0  -2  32    0.11    0.25
   0   2  32    0.31    0.40
   0  -2 -32   -0.41    0.34
   0  -2  32    0.18    0.30
   0   2  33    0.06    0.34
   0  -2  33   -0.07    0.30
   0  -2 -33    0.35    0.27
   0   2 -33   -0.73    0.41
   0  -2  34   -0.12    0.37
   0  -2 -34    1.23    0.43
   0   2 -34    0.87    0.42
   0   2  34    0.75    0.39
   0   2 -35    0.02    0.32
   0  -2 -35    0.03    0.27
   0   2  35   -0.03    0.37
   0  -2  35    0.93    0.42
   0  -3   0    0.04    0.06
   0  -3   0    0.16    0.05
   0   3   0    0.13    0.06
   0  -3   1    0.52    0.07
   0  -3  -1    0.48    0.08
   0   3   1    0.54    0.08
   0  -3  -1    0.50    0.07
   0   3  -1    0.51    0.08
   0   3   1    0.53    0.08
   0   3  -1    0.49    0.07
   0   3   1    0.58    0.07
   0   3   1    0.44    0.05
   0   3   1    0.48    0.07
   0  -3  -1    0.55    0.06
   0  -3  -1    0.47    0.05
   0  -3   1    0.48    0.06
   0   3   2   50.01    0.51
   0  -3  -2   49.77    0.48
   0   3  -2   48.66    0.61
   0  -3  -2   48.67    0.58
   0  -3   2   49.46    0.58
   0   3  -2   49.66    0.59
   0   3   2   49.81    0.52
   0   3   2   49.65    0.57
   0   3  -2   49.94    0.63
   0  -3   2   49.69    0.58
   0   3  -2   49.58    0.61
   0   3   2   49.17    0.61
   0   3   2   50.88    0.51
   0  -3   3    0.14    0.07
   0   3   3    0.14    0.06
   0   3  -3    0.12    0.07
   0   3  -3    0.17    0.04
   0  -3  -3    0.04    0.04
   0  -3   3    0.10    0.06
   0  -3  -3    0.03    0.05
   0   3   3    0.03    0.05
   0  -3   3    0.14    0.06
   0   3  -3    0.03    0.06
   0   3   3    0.06    0.05
   0   3   3    0.10    0.06
   0   3  -3    0.17    0.07
   0   3  -3    0.14    0.07
   0  -3   4    9.88    0.32
   0   3   4    9.92    0.24
   0   3  -4   10.57    0.32
   0   3   4   10.04    0.30
   0  -3   4    9.79    0.31
   0   3   4    9.78    0.32
   0   3  -4    9.31    0.29
   0   3  -4    9.74    0.32
   0   3   4    9.89    0.26
   0  -3  -4    9.89    0.26
   0   3  -4    9.87    0.31
   0  -3   4   10.01    0.27
   0  -3   5    0.30    0.09
   0   3  -5    0.44    0.09
   0   3  -5    0.23    0.08
   0  -3   5    0.43    0.08
   0   3  -5    0.43    0.09
   0  -3   5    0.39    0.10
   0  -3  -5    0.42    0.05
   0   3   5    0.48    0.10
   0   3   5    0.41    0.08
   0   3   5    0.35    0.07
   0  -3  -5    0.37    0.07
   0   3   5    0.43    0.06
   0  -3   6    0.49    0.09
   0   3   6    0.48    0.10
   0   3  -6    0.29    0.09
   0  -3  -6    0.30    0.07
   0   3   6    0.70    0.13
   0   3  -6    0.23    0.10
   0  -3   6    0.26    0.07
   0   3  -6    0.43    0.10
   0  -3   6    0.19    0.08
   0   3   6    0.41    0.08
   0   3   6    0.30    0.07
   0   3   7    0.47    0.11
   0   3  -7    0.41    0.10
   0   3  -7    0.37    0.12
   0   3   7    0.43    0.07
   0   3   7    0.43    0.08
   0  -3   7    0.49    0.10
   0   3  -7    0.46    0.10
   0  -3   7    0.30    0.09
   0   3   7    0.33    0.10
   0  -3  -7    0.47    0.08
   0  -3   7    0.32    0.08
   0  -3  -8  176.07    1.65
   0  -3   8  188.40    1.53
   0   3  -8  185.48    1.55
   0  -3   8  178.24    1.20
   0   3   8  190.70    1.72
   0  -3  -8  188.64    1.16
   0  -3   8  190.75    1.72
   0   3  -8  179.89    1.51
   0   3   8  183.11    1.14
   0   3   8  180.63    1.24
   0   3  -8  188.46    1.81
   0   3   9    4.01    0.18
   0  -3   9    3.96    0.27
   0   3  -9    4.87    0.33
   0  -3   9    4.58    0.27
   0  -3  -9    4.39    0.19
   0   3   9    4.09    0.22
   0  -3  -9    3.94    0.27
   0   3  -9    4.16    0.25
   0   3  -9    4.07    0.25
   0  -3   9    3.79    0.18
   0   3  10  376.10    1.68
   0  -3 -10  371.53    1.64
   0  -3  10  376.07    2.46
   0  -3  10  371.12    1.73
   0  -3 -10  366.63    2.60
   0   3 -10  375.81    2.37
   0   3  10  365.81    2.06
   0   3 -10  379.52    2.86
   0  -3  10  386.79    2.70
   0   3 -11   15.03    0.50
   0   3 -11   14.89    0.60
   0   3  11   14.92    0.34
   0  -3  11   15.16    0.57
   0   3 -11   14.62    0.49
   0  -3  11   13.92    0.34
   0  -3 -11   14.86    0.33
   0  -3 -11   13.70    0.53
   0  -3  11   14.82    0.53
   0   3  11   14.81    0.45
   0   3 -12   87.98    1.25
   0  -3  12   88.32    0.86
   0   3 -12   90.49    1.23
   0  -3 -12   88.05    0.78
   0   3  12   87.51    0.83
   0  -3  12   92.27    1.37
   0   3  12   88.99    1.16
   0  -3 -12   85.58    1.35
   0  -3  12   92.70    1.44
   0   3 -12   93.77    1.55
   0  -3  13   12.29    0.53
   0  -3  13   12.13    0.55
   0   3  13    6.97    0.43
   0   3 -13   12.00    0.47
   0  -3 -13   11.49    0.28
   0   3  13    8.08    0.48
   0   3 -13   11.81    0.59
   0  -3  13   11.39    0.31
   0   3 -13   11.13    0.47
   0   3  13   11.57    0.31
   0  -3  13   10.74    0.52
   0   3  13   11.43    0.44
   0  -3 -13   11.65    0.52
   0   3  14   40.36    1.07
   0   3  14   38.79    0.56
   0   3  14   38.98    1.09
   0  -3  14   38.55    0.57
   0  -3  14   40.49    1.00
   0   3 -14   37.18    0.88
   0  -3 -14   38.89    1.09
   0  -3 -14   37.86    0.49
   0   3  14   37.21    0.83
   0  -3 -14   38.30    0.96
   0   3 -14   39.72    0.86
   0   3 -14   39.29    1.10
   0  -3  14   40.96    1.05
   0  -3  14   40.49    1.03
   0   3  15    1.98    0.22
   0  -3 -15    2.14    0.30
   0  -3 -15    1.97    0.25
   0   3 -15    2.14    0.23
   0  -3  15    1.94    0.27
   0   3 -15    1.83    0.22
   0   3  15    1.81    0.27
   0  -3  15    1.72    0.12
   0   3  15    1.57    0.28
   0   3 -15    1.96    0.29
   0   3  15    1.94    0.13
   0  -3 -15    1.80    0.11
   0  -3  15    1.84    0.26
   0   3  16   44.66    1.20
   0  -3  16   41.72    1.15
   0  -3  16   42.74    1.14
   0   3  16   42.83    0.57
   0  -3 -16   41.04    1.07
   0  -3 -16   41.69    0.58
   0   3 -16   42.44    0.94
   0   3 -16   40.61    0.97
   0   3  16   43.39    1.24
   0  -3 -16   42.09    1.22
   0   3 -16   42.89    1.25
   0  -3 -16   38.65    0.43
   0   3  16   41.02    0.95
   0   3  17    0.12    0.20
   0  -3 -17    0.20    0.06
   0   3  17    0.24    0.06
   0   3 -17    0.04    0.20
   0  -3 -17    0.23    0.20
   0  -3 -17    0.16    0.13
   0   3  17    0.38    0.23
   0   3 -17    0.05    0.13
   0  -3  17    0.15    0.16
   0  -3  17    0.02    0.17
   0   3  17    0.22    0.14
   0   3 -17    0.25    0.13
   0  -3 -18    6.78    0.48
   0  -3 -18    8.21    0.57
   0   3  18    7.48    0.55
   0   3  18    7.76    0.46
   0  -3  18    7.28    0.52
   0   3 -18    7.72    0.43
   0   3  18    7.71    0.22
   0   3  18    7.51    0.58
   0  -3 -18    7.04    0.55
   0  -3 -18    7.70    0.26
   0  -3  18    7.43    0.54
   0   3 -18    7.64    0.59
   0   3 -18    7.22    0.45
   0   3  19    0.16    0.19
   0  -3 -19    0.24    0.21
   0   3 -19    0.43    0.15
   0   3  19    0.21    0.23
   0  -3 -19    0.36    0.17
   0  -3  19    0.28    0.19
   0   3  19    0.12    0.14
   0   3 -19    0.32    0.13
   0   3 -19   -0.02    0.19
   0  -3  19    0.07    0.18
   0  -3 -19    0.23    0.20
   0  -3  20   14.55    0.77
   0  -3 -20   14.90    0.84
   0  -3  20   14.75    0.80
   0   3 -20   14.48    0.66
   0   3 -20   14.40    0.84
   0   3  20   13.22    0.80
   0   3  20   13.72    0.78
   0   3 -20   14.64    0.60
   0  -3 -20   14.26    0.79
   0   3  20   14.44    0.66
   0  -3 -20   14.21    0.72
   0   3 -21    0.41    0.16
   0  -3  21    0.73    0.27
   0  -3 -21    0.66    0.29
   0   3  21    0.55    0.26
   0   3  21    0.35    0.22
   0  -3  21    0.46    0.26
   0  -3 -21    0.50    0.19
   0  -3 -21    0.71    0.24
   0   3 -21    0.35    0.24
   0   3 -21    0.44    0.16
   0   3  21    0.18    0.15
   0  -3 -22    9.11    0.69
   0   3 -22    7.66    0.51
   0  -3 -22    7.04    0.64
   0   3 -22    7.76    0.67
   0  -3  22    7.20    0.61
   0  -3 -22    8.51    0.59
   0  -3  22    7.98    0.61
   0   3  22    7.62    0.66
   0   3 -22    8.39    0.48
   0   3  22    7.43    0.52
   0  -3  23   -0.12    0.24
   0   3 -23    0.20    0.21
   0  -3 -23    0.10    0.24
   0   3  23    0.13    0.27
   0  -3 -23   -0.05    0.24
   0  -3  23    0.29    0.22
   0  -3 -23   -0.01    0.14
   0   3  23    0.08    0.14
   0  -3 -24    0.45    0.28
   0   3  24    0.29    0.29
   0  -3 -24    1.02    0.28
   0  -3  24    1.00    0.33
   0   3 -24    0.37    0.26
   0   3  24    0.68    0.22
   0  -3 -24    0.95    0.23
   0  -3  24    0.26    0.24
   0  -3 -25   -0.17    0.24
   0  -3 -25    0.00    0.18
   0  -3  25   -0.21    0.26
   0   3  25    0.30    0.26
   0  -3 -25   -0.03    0.25
   0   3 -25   -0.09    0.26
   0  -3  25    0.02    0.21
   0   3  25   -0.65    0.22
   0  -3 -26    1.26    0.39
   0  -3  26    1.67    0.40
   0  -3  26    1.15    0.35
   0  -3 -26    1.29    0.36
   0   3 -26    1.36    0.38
   0   3  26    1.07    0.26
   0   3  26    1.51    0.40
   0   3  27   -0.01    0.25
   0  -3  27   -0.29    0.32
   0  -3  27    0.16    0.24
   0  -3 -27    0.04    0.28
   0   3 -27    0.10    0.28
   0  -3 -27   -0.07    0.26
   0   3  28    4.21    0.61
   0  -3 -28    3.99    0.58
   0  -3 -28    3.72    0.60
   0  -3  28    4.13    0.54
   0  -3  28    3.42    0.55
   0   3 -28    4.23    0.62
   0  -3 -29    0.20    0.31
   0  -3 -29   -0.03    0.27
   0   3  29   -0.08    0.29
   0   3 -29    0.32    0.36
   0  -3  29    0.12    0.30
   0  -3  29   -0.01    0.24
   0  -3  30    2.12    0.51
   0  -3  30    1.87    0.44
   0   3 -30    1.71    0.49
   0   3  30    2.26    0.52
   0  -3 -30    2.03    0.50
   0  -3  31    1.30    0.40
   0   3 -31    1.26    0.43
   0   3  31    2.03    0.51
   0  -3 -31    2.12    0.51
   0  -3  31    0.87    0.33
   0   3 -32    3.69    0.66
   0  -3  32    3.15    0.57
   0   3  32    4.47    0.70
   0  -3  32    3.93    0.61
   0  -3 -32    3.85    0.62
   0  -3  33    4.17    0.67
   0  -3  33    5.06    0.67
   0   3 -33    5.26    0.76
   0   3  33    6.17    0.80
   0  -3 -33    6.01    0.79
   0  -3  34    0.90    0.42
   0   3 -34    1.99    0.56
   0   3  34    1.71    0.56
   0  -3 -34    2.08    0.50
   0   3 -35    2.65    0.58
   0  -3 -35    2.03    0.50
   0   3  35    3.16    0.66
   0  -3  35    2.60    0.57
   0  -4   0   32.75    0.34
   0  -4   0   33.98    0.45
   0   4   0   31.48    0.52
   0   4   0   29.99    0.49
   0   4   0   32.94    0.30
   0  -4   0   31.15    0.53
   0  -4   1    1.15    0.10
   0   4  -1    1.01    0.12
   0   4   1    1.17    0.08
   0  -4  -1    1.20    0.09
   0   4  -1    1.25    0.12
   0   4   1    1.01    0.11
   0  -4   1    1.01    0.11
   0   4   1    1.17    0.11
   0  -4  -1    0.95    0.12
   0   4   2  153.48    1.23
   0  -4   2  153.63    1.13
   0  -4  -2  152.61    1.17
   0  -4  -2  151.54    0.94
   0   4  -2  151.50    1.24
   0  -4   2  152.35    1.17
   0   4   2  154.56    1.09
   0   4   2  152.47    1.17
   0   4  -2  153.91    1.16
   0  -4   3    2.53    0.17
   0   4   3    2.60    0.16
   0  -4   3    2.55    0.17
   0   4  -3    2.59    0.18
   0   4  -3    2.44    0.17
   0   4  -3    2.76    0.10
   0  -4  -3    2.42    0.13
   0   4  -3    2.53    0.18
   0  -4   3    2.65    0.17
   0   4   3    2.49    0.15
   0   4   3    2.66    0.15
   0  -4  -3    2.80    0.17
   0   4   3    2.66    0.18
   0   4  -3    2.41    0.17
   0   4   4   83.07    0.88
   0   4  -4   79.87    0.93
   0  -4   4   80.58    0.86
   0  -4  -4   83.52    0.78
   0   4  -4   81.82    0.98
   0  -4  -4   81.82    0.87
   0   4  -4   79.98    0.94
   0  -4   4   82.45    0.96
   0  -4   4   85.31    0.97
   0   4  -4   82.92    0.97
   0   4   4   80.58    0.84
   0   4   4   82.02    1.00
   0   4   4   80.81    0.77
   0  -4  -5   11.14    0.33
   0   4   5   11.40    0.22
   0   4  -5   10.81    0.36
   0   4  -5   11.08    0.36
   0   4   5   10.96    0.31
   0  -4   5   11.60    0.39
   0  -4  -5   11.91    0.20
   0   4   5   11.19    0.40
   0   4   5   11.18    0.30
   0  -4   5   11.38    0.33
   0  -4   5   11.80    0.39
   0   4   5   11.13    0.36
   0   4  -5   11.05    0.38
   0   4  -5   11.10    0.39
   0   4   6  109.46    0.78
   0  -4  -6  108.89    1.01
   0  -4  -6  117.91    0.69
   0   4   6  112.86    1.19
   0   4   6  108.41    0.97
   0   4   6  107.97    1.27
   0  -4   6  108.59    1.02
   0  -4   6  110.60    1.25
   0   4  -6  104.98    1.16
   0   4  -6  107.81    1.27
   0  -4   6  111.44    1.26
   0   4  -6  111.36    1.21
   0   4  -7    8.31    0.35
   0   4   7    7.56    0.27
   0   4   7    8.28    0.38
   0   4  -7    8.18    0.38
   0   4   7    7.63    0.23
   0   4  -7    7.54    0.32
   0  -4  -7    8.02    0.28
   0  -4   7    7.82    0.29
   0   4   7    8.02    0.35
   0  -4   7    7.54    0.35
   0   4  -8  243.81    1.86
   0   4   8  253.17    2.03
   0   4   8  242.96    1.47
   0   4   8  250.77    2.15
   0  -4   8  242.78    1.57
   0   4  -8  251.45    2.15
   0  -4  -8  244.51    1.52
   0  -4   8  250.40    2.07
   0   4   8  243.66    1.39
   0   4   9    4.27    0.29
   0  -4   9    4.09    0.22
   0  -4   9    4.20    0.29
   0  -4  -9    4.34    0.21
   0  -4  -9    3.77    0.28
   0   4  -9    4.79    0.29
   0   4   9    4.11    0.20
   0   4  -9    3.87    0.31
   0   4  -9    4.05    0.26
   0  -4 -10   16.72    0.40
   0   4  10   17.74    0.40
   0   4 -10   16.92    0.54
   0  -4 -10   16.73    0.59
   0  -4  10   18.00    0.61
   0   4 -10   18.02    0.64
   0  -4  10   16.23    0.42
   0   4 -10   16.38    0.53
   0   4  10   17.32    0.44
   0  -4 -11    0.88    0.16
   0  -4  11    1.07    0.12
   0   4  11    1.32    0.12
   0   4 -11    0.98    0.17
   0  -4 -11    1.13    0.12
   0  -4  11    1.04    0.19
   0   4 -11    0.89    0.18
   0   4  11    0.95    0.13
   0   4 -11    0.74    0.14
   0  -4 -12   74.46    0.83
   0   4 -12   73.65    1.17
   0   4  12   75.29    1.02
   0  -4  12   72.01    0.88
   0  -4 -12   75.09    1.33
   0   4 -12   76.18    1.44
   0   4  12   74.48    0.83
   0   4  12   72.25    1.32
   0   4 -12   76.38    1.20
   0  -4  12   78.82    1.37
   0   4  13    0.04    0.08
   0   4 -13   -0.03    0.10
   0   4  13    0.12    0.16
   0  -4  13   -0.04    0.13
   0  -4 -13    0.02    0.06
   0   4  13    0.00    0.14
   0   4  13    0.06    0.12
   0   4 -13   -0.04    0.10
   0   4 -13    0.22    0.15
   0  -4  13    0.10    0.13
   0  -4  13    0.07    0.06
   0   4  13    0.24    0.07
   0  -4 -13    0.02    0.10
   0  -4 -14   29.28    0.89
   0   4 -14   30.18    0.80
   0  -4 -14   29.09    0.51
   0   4  14   29.67    0.52
   0  -4  14   31.35    0.92
   0   4 -14   28.01    0.95
   0   4 -14   29.55    0.78
   0  -4  14   30.45    0.92
   0   4  14   32.29    1.08
   0   4  14   30.84    0.73
   0   4  14   29.40    0.93
   0   4  14   30.89    0.98
   0  -4  14   28.80    0.56
   0   4  15    1.09    0.17
   0  -4 -15    1.09    0.21
   0  -4  15    1.20    0.12
   0  -4  15    1.34    0.24
   0   4 -15    1.14    0.25
   0  -4 -15    1.30    0.12
   0   4  15    1.26    0.12
   0   4  15    1.49    0.25
   0   4  15    1.41    0.28
   0  -4  15    1.47    0.24
   0   4 -15    1.43    0.20
   0   4 -15    1.20    0.18
   0  -4 -16   18.91    0.35
   0  -4 -16   18.39    0.83
   0  -4  16   19.60    0.79
   0   4  16   19.87    0.42
   0   4 -16   20.13    0.87
   0  -4  16   19.59    0.79
   0   4 -16   19.34    0.68
   0   4  16   20.28    0.86
   0   4  16   18.63    0.63
   0  -4 -16   18.66    0.76
   0  -4 -16   18.89    0.39
   0   4  16   20.08    0.82
   0  -4  16   19.29    0.45
   0   4 -16   19.63    0.67
   0  -4  17    2.02    0.30
   0   4  17    2.90    0.36
   0   4  17    2.70    0.38
   0   4 -17    1.98    0.25
   0  -4 -17    2.24    0.13
   0   4  17    2.50    0.26
   0  -4  17    2.40    0.16
   0   4  17    2.48    0.15
   0  -4 -17    2.60    0.37
   0   4 -17    2.56    0.37
   0  -4 -17    2.30    0.31
   0  -4  17    2.67    0.33
   0   4 -17    2.57    0.27
   0  -4 -17    2.32    0.13
   0   4  18   23.39    0.76
   0   4  18   22.03    0.97
   0   4  18   21.12    0.91
   0  -4 -18   22.21    0.97
   0  -4  18   22.82    0.92
   0   4 -18   21.65    0.75
   0  -4 -18   19.81    0.82
   0   4 -18   22.06    0.75
   0   4  18   23.00    0.41
   0  -4  18   20.81    0.88
   0   4 -18   23.05    1.00
   0  -4  19    0.62    0.23
   0  -4 -19    0.82    0.24
   0  -4  19    0.87    0.26
   0   4 -19    0.61    0.26
   0  -4 -19    0.49    0.16
   0   4  19    0.97    0.28
   0   4 -19    0.52    0.17
   0   4  19    0.73    0.19
   0   4 -19    0.66    0.17
   0   4  19    0.68    0.24
   0  -4 -19    0.62    0.23
   0  -4 -20    3.14    0.43
   0   4 -20    3.53    0.33
   0   4  20    3.65    0.46
   0   4  20    3.87    0.43
   0   4  20    3.31    0.33
   0  -4  20    3.04    0.40
   0  -4  20    3.40    0.40
   0  -4 -20    3.58    0.39
   0   4 -20    3.70    0.34
   0  -4 -20    3.97    0.45
   0   4 -20    3.75    0.46
   0   4 -21    3.12    0.46
   0   4 -21    3.40    0.33
   0  -4 -21    3.61    0.40
   0   4  21    3.15    0.43
   0  -4 -21    2.90    0.40
   0  -4  21    2.56    0.37
   0  -4  21    3.42    0.42
   0   4 -21    3.26    0.34
   0  -4 -21    2.91    0.42
   0   4  21    2.93    0.44
   0   4  21    2.71    0.31
   0   4  22   46.74    1.53
   0  -4  22   44.06    1.43
   0  -4 -22   46.65    1.50
   0   4  22   42.05    1.51
   0  -4 -22   45.00    1.36
   0  -4 -22   41.52    1.50
   0  -4  22   46.71    1.50
   0   4 -22   42.36    1.53
   0   4 -22   43.78    1.17
   0   4 -22   47.51    1.17
   0   4  23    1.32    0.39
   0   4  23    0.81    0.22
   0  -4 -23    1.07    0.34
   0   4 -23    1.07    0.35
   0  -4  23    0.81    0.31
   0  -4 -23    0.98    0.28
   0   4 -23    1.48    0.24
   0  -4  23    1.34    0.31
   0  -4 -23    0.95    0.30
   0   4 -24    9.87    0.82
   0  -4 -24   11.09    0.73
   0   4  24   12.18    0.68
   0  -4 -24   11.23    0.80
   0  -4  24   10.26    0.77
   0  -4  24    9.96    0.74
   0   4  24   12.08    0.88
   0  -4 -24   10.58    0.82
   0  -4 -25    0.57    0.33
   0  -4 -25    0.13    0.18
   0  -4  25    0.23    0.24
   0   4  25    0.71    0.31
   0  -4  25    0.17    0.24
   0   4 -25    0.02    0.28
   0  -4 -25    0.52    0.27
   0  -4 -26   -0.03    0.22
   0   4 -26   -0.06    0.27
   0  -4 -26    0.05    0.18
   0   4  26   -0.12    0.28
   0  -4  26    0.17    0.21
   0  -4 -26   -0.63    0.32
   0  -4  26   -0.16    0.26
   0  -4  27    1.02    0.36
   0  -4 -27    0.98    0.34
   0  -4 -27    0.61    0.34
   0   4  27    0.87    0.35
   0  -4  27    0.49    0.32
   0   4 -27    0.78    0.32
   0   4 -28    0.22    0.30
   0   4  28    0.19    0.35
   0  -4 -28   -0.02    0.30
   0  -4 -28    0.02    0.26
   0  -4  28   -0.06    0.29
   0  -4  28    0.04    0.22
   0  -4  29   -0.32    0.30
   0  -4 -29   -0.14    0.27
   0  -4 -29   -0.09    0.28
   0  -4  29   -0.11    0.28
   0   4  29    0.20    0.36
   0   4 -29    0.18    0.33
   0  -4 -30    0.99    0.41
   0  -4 -30    0.67    0.38
   0   4 -30    0.21    0.31
   0  -4  30    0.17    0.32
   0  -4  30    0.32    0.27
   0   4  30    0.39    0.40
   0  -4 -31    0.00    0.32
   0  -4  31    0.17    0.30
   0  -4  31    0.21    0.27
   0   4  31    0.03    0.34
   0   4 -31    0.70    0.38
   0  -4 -31    0.85    0.38
   0  -4  32    1.21    0.39
   0   4  32    1.66    0.52
   0  -4  32    1.70    0.48
   0   4 -32    1.23    0.50
   0  -4 -32    2.03    0.50
   0  -4  33   -0.40    0.36
   0  -4  33    0.05    0.27
   0   4 -33   -0.26    0.34
   0   4  33   -0.08    0.40
   0  -4 -33   -0.02    0.26
   0   4 -34    4.95    0.77
   0   4  34    4.71    0.77
   0  -4  34    4.33    0.67
   0  -4  34    4.95    0.69
   0  -4 -34    5.25    0.73
   0   4  35    0.45    0.49
   0  -4  35   -0.16    0.36
   0  -4 -35    0.73    0.38
   0   4 -35    0.47    0.34
   0   5   0    0.18    0.04
   0   5   0    0.29    0.08
   0  -5   0    0.07    0.06
   0  -5   0    0.32    0.07
   0   5   0    0.06    0.08
   0  -5   1   14.42    0.41
   0  -5  -1   15.35    0.33
   0  -5  -1   14.59    0.41
   0  -5   1   15.39    0.37
   0   5  -1   15.12    0.42
   0   5   1   13.83    0.40
   0   5   1   14.80    0.40
   0   5  -1   14.56    0.40
   0   5   1   15.33    0.28
   0  -5   2  221.26    1.46
   0   5   2  211.28    1.54
   0  -5  -2  215.99    1.56
   0   5  -2  211.75    1.52
   0   5   2  218.69    1.47
   0   5  -2  215.51    1.63
   0   5   2  219.46    1.20
   0  -5   2  219.79    1.58
   0  -5  -2  219.95    1.24
   0   5   2  215.22    1.63
   0  -5  -3    0.43    0.07
   0  -5  -3    0.36    0.10
   0   5  -3    0.53    0.05
   0   5   3    0.50    0.09
   0   5   3    0.41    0.11
   0   5   3    0.42    0.09
   0   5  -3    0.54    0.11
   0   5  -3    0.54    0.12
   0   5   3    0.42    0.09
   0  -5   3    0.61    0.11
   0  -5   3    0.30    0.09
   0   5  -3    0.36    0.10
   0  -5   3    0.35    0.09
   0  -5   4   50.69    0.80
   0   5  -4   47.32    0.77
   0   5   4   47.13    0.67
   0   5  -4   47.81    0.80
   0  -5  -4   47.46    0.74
   0   5   4   47.62    0.72
   0   5  -4   47.55    0.80
   0   5   4   49.20    0.70
   0   5  -4   48.36    0.82
   0  -5  -4   46.60    0.61
   0   5   4   48.04    0.82
   0  -5  -4   50.03    0.47
   0  -5   4   46.58    0.73
   0  -5   4   47.74    0.77
   0  -5  -5    2.85    0.17
   0  -5  -5    2.98    0.20
   0  -5   5    2.75    0.21
   0   5  -5    2.90    0.22
   0   5  -5    2.76    0.20
   0  -5   5    2.84    0.21
   0   5   5    2.84    0.23
   0   5   5    2.89    0.18
   0   5  -5    2.75    0.21
   0   5  -5    2.82    0.22
   0   5   5    3.22    0.20
   0  -5   5    2.51    0.19
   0  -5  -6    6.88    0.15
   0   5  -6    6.02    0.30
   0  -5   6    6.55    0.33
   0  -5   6    6.62    0.29
   0  -5  -6    6.30    0.28
   0  -5   6    6.33    0.32
   0   5   6    5.92    0.33
   0   5   6    6.32    0.30
   0   5   6    6.63    0.17
   0  -5  -6    5.99    0.26
   0   5  -6    6.47    0.32
   0   5   6    6.13    0.26
   0   5  -6    6.26    0.31
   0   5  -6    6.09    0.33
   0   5   7    0.25    0.12
   0   5  -7    0.15    0.08
   0   5   7    0.14    0.09
   0  -5   7    0.18    0.09
   0  -5   7    0.29    0.11
   0  -5   7    0.16    0.11
   0   5  -7    0.19    0.11
   0  -5  -7    0.10    0.07
   0   5   7    0.12    0.06
   0   5  -7    0.20    0.10
   0   5   7    0.15    0.05
   0   5   8  117.82    0.93
   0   5   8  121.97    1.44
   0   5  -8  120.13    1.55
   0  -5   8  121.72    1.51
   0   5   8  121.21    1.55
   0   5  -8  119.27    1.44
   0   5   8  116.25    1.13
   0   5  -8  116.85    1.36
   0  -5   8  114.75    1.20
   0  -5  -8  119.17    1.18
   0   5  -9    2.49    0.22
   0   5   9    3.01    0.19
   0  -5  -9    2.78    0.19
   0  -5   9    2.91    0.21
   0   5   9    2.95    0.17
   0  -5   9    3.24    0.27
   0   5  -9    2.79    0.24
   0   5   9    3.06    0.28
   0   5  -9    2.86    0.27
   0  -5 -10   95.46    1.46
   0   5  10   91.28    1.01
   0   5 -10   94.61    1.29
   0   5  10  102.32    1.56
   0  -5  10   98.62    1.47
   0   5 -10   97.21    1.52
   0   5  10   94.48    0.97
   0  -5  10   92.80    1.11
   0  -5 -10   94.46    1.06
   0   5 -10   98.51    1.37
   0   5 -11    2.59    0.25
   0  -5  11    2.45    0.26
   0   5 -11    2.73    0.29
   0   5  11    2.41    0.17
   0  -5 -11    2.35    0.18
   0   5 -11    2.26    0.22
   0   5  11    2.58    0.27
   0   5  11    2.14    0.17
   0  -5 -11    2.47    0.26
   0   5  11    2.75    0.30
   0  -5  11    2.18    0.18
   0  -5 -12   22.64    0.77
   0   5  12   24.41    0.84
   0   5 -12   25.29    0.85
   0  -5 -12   22.90    0.52
   0   5 -12   23.01    0.70
   0   5  12   22.18    0.50
   0   5  12   24.69    0.79
   0  -5  12   24.48    0.79
   0  -5  12   22.14    0.55
   0   5  12   23.22    0.55
   0   5 -12   22.36    0.67
   0  -5 -13   10.13    0.35
   0   5 -13   10.78    0.50
   0   5 -13   11.13    0.59
   0   5  13    9.71    0.38
   0  -5  13   10.62    0.55
   0   5  13   11.95    0.58
   0  -5  13    9.89    0.37
   0  -5 -13   10.49    0.54
   0   5  13   10.40    0.34
   0   5  13   10.98    0.59
   0   5 -13    9.82    0.46
   0   5  13   11.38    0.65
   0   5 -14   19.89    0.67
   0   5  14   22.68    0.93
   0   5  14   20.17    0.82
   0   5  14   22.27    0.81
   0  -5  14   19.85    0.52
   0   5 -14   22.12    0.86
   0   5  14   19.16    0.56
   0   5  14   20.23    0.47
   0   5 -14   20.41    0.69
   0  -5  14   21.63    0.81
   0  -5  14   20.85    0.75
   0  -5 -14   20.40    0.78
   0  -5 -14   20.07    0.48
   0   5  15   12.65    0.48
   0   5  15   13.04    0.74
   0  -5  15   11.89    0.60
   0   5  15   13.43    0.66
   0   5 -15   12.81    0.57
   0   5 -15   13.52    0.71
   0  -5  15   11.72    0.40
   0   5  15   12.15    0.37
   0   5  15   12.21    0.67
   0  -5  15   12.32    0.64
   0  -5 -15   12.71    0.38
   0   5 -15   12.42    0.54
   0  -5 -15   11.81    0.61
   0   5 -16   99.23    1.95
   0  -5  16   95.78    1.12
   0  -5 -16   95.19    1.75
   0  -5 -16   97.26    1.02
   0   5 -16   96.71    1.56
   0   5  16   93.58    1.35
   0  -5  16   94.90    1.72
   0   5  16  100.90    1.86
   0   5  16   97.48    1.91
   0   5 -16   92.21    1.50
   0   5  16   96.92    2.04
   0  -5  16   98.36    1.80
   0   5  16   96.95    1.01
   0  -5  17    1.93    0.33
   0   5  17    1.79    0.15
   0   5 -17    1.39    0.22
   0   5  17    1.87    0.34
   0   5  17    1.45    0.20
   0   5 -17    2.11    0.33
   0  -5 -17    1.85    0.15
   0   5  17    1.73    0.29
   0  -5  17    1.67    0.16
   0  -5  17    1.34    0.26
   0  -5 -17    1.80    0.29
   0   5 -17    1.79    0.25
   0   5  18   12.11    0.71
   0  -5  18   12.37    0.70
   0   5 -18   13.45    0.78
   0  -5  18   13.42    0.71
   0   5 -18   12.62    0.59
   0  -5 -18   13.59    0.71
   0  -5  18   12.45    0.39
   0  -5 -18   13.37    0.78
   0   5  18   12.39    0.75
   0   5  18   13.30    0.35
   0   5 -18   12.59    0.60
   0   5  18   13.38    0.56
   0   5 -19    1.58    0.25
   0   5 -19    1.43    0.24
   0  -5 -19    1.68    0.30
   0  -5 -19    1.51    0.31
   0  -5  19    1.84    0.31
   0   5  19    1.41    0.21
   0  -5  19    1.45    0.30
   0   5 -19    2.29    0.37
   0   5  19    1.55    0.31
   0   5  19    1.61    0.33
   0   5 -20    6.18    0.44
   0  -5 -20    5.75    0.50
   0  -5 -20    5.93    0.53
   0   5  20    5.08    0.53
   0   5  20    6.33    0.43
   0   5 -20    5.65    0.56
   0  -5  20    5.87    0.52
   0   5 -20    5.80    0.43
   0  -5  20    5.62    0.50
   0  -5 -20    5.78    0.56
   0   5  20    5.54    0.52
   0   5  21    1.63    0.38
   0   5 -21    1.42    0.26
   0  -5 -21    1.54    0.29
   0   5 -21    1.57    0.37
   0  -5  21    1.63    0.33
   0   5  21    1.14    0.22
   0  -5 -21    1.48    0.36
   0   5 -21    1.57    0.26
   0  -5  21    1.61    0.34
   0  -5 -21    1.90    0.35
   0   5  21    1.75    0.34
   0   5 -22   21.39    0.83
   0   5  22   17.56    1.00
   0   5  22   20.72    1.04
   0  -5  22   18.97    0.96
   0   5  22   19.79    0.79
   0  -5 -22   20.38    0.96
   0  -5 -22   19.49    1.05
   0   5 -22   18.60    1.04
   0  -5  22   19.92    0.99
   0  -5 -22   19.12    0.97
   0   5  23   -0.05    0.16
   0  -5  23    0.14    0.24
   0   5 -23    0.20    0.16
   0  -5 -23   -0.18    0.25
   0   5 -23    0.09    0.26
   0   5  23   -0.03    0.31
   0  -5 -23    0.20    0.19
   0  -5 -23   -0.11    0.17
   0  -5  23   -0.03    0.20
   0  -5 -24   13.27    0.93
   0   5 -24   13.12    0.93
   0  -5  24   11.70    0.82
   0  -5  24   13.28    0.86
   0   5  24   12.77    0.93
   0   5 -24   14.31    0.70
   0  -5 -24   13.20    0.86
   0  -5 -24   13.55    0.82
   0  -5  25    2.47    0.43
   0  -5 -25    2.06    0.41
   0  -5 -25    1.92    0.33
   0   5  25    2.05    0.42
   0  -5  25    2.81    0.47
   0  -5 -25    1.95    0.40
   0   5 -25    1.94    0.44
   0  -5  26    6.18    0.64
   0  -5 -26    6.67    0.61
   0   5 -26    6.32    0.70
   0  -5 -26    6.71    0.72
   0  -5 -26    5.47    0.61
   0   5  26    6.70    0.72
   0  -5  26    5.77    0.62
   0  -5 -27    0.82    0.36
   0   5 -27    0.83    0.39
   0  -5 -27    2.02    0.48
   0   5  27    0.74    0.43
   0  -5  27    0.78    0.35
   0  -5  27    0.83    0.34
   0  -5 -28    1.76    0.42
   0   5  28    1.19    0.44
   0  -5 -28    1.50    0.45
   0   5 -28    1.75    0.45
   0  -5  28    1.39    0.38
   0  -5  28    1.08    0.36
   0   5  29   -0.30    0.35
   0  -5  29    0.07    0.25
   0  -5 -29   -0.16    0.28
   0  -5  29    0.04    0.29
   0   5 -29    0.20    0.30
   0  -5 -29   -0.02    0.24
   0  -5 -30   -0.09    0.33
   0  -5  30   -0.26    0.27
   0  -5  30   -0.84    0.37
   0   5  30    0.10    0.29
   0  -5 -30    0.03    0.32
   0   5 -30    0.16    0.32
   0   5  31   -0.29    0.34
   0  -5 -31    0.36    0.29
   0  -5  31   -0.07    0.31
   0  -5 -31    0.49    0.31
   0   5 -31    0.24    0.30
   0  -5  31   -0.04    0.25
   0  -5  32    0.37    0.30
   0   5  32    0.24    0.31
   0   5 -32    0.80    0.33
   0  -5 -32   -0.34    0.31
   0  -5  32   -0.58    0.37
   0  -5 -32   -0.14    0.25
   0  -5 -33    2.19    0.51
   0   5 -33    1.83    0.48
   0  -5  33    1.13    0.42
   0  -5  33    0.67    0.34
   0   5  33    2.75    0.58
   0   5 -34    0.84    0.38
   0   5  34    0.83    0.43
   0  -5  34    0.45    0.35
   0  -5  34    0.82    0.39
   0  -5 -34    0.37    0.34
   0  -5 -35    4.08    0.65
   0  -5  35    4.33    0.69
   0  -5  35    4.05    0.70
   0  -6   0   66.55    0.78
   0   6   0   64.34    0.92
   0   6   0   64.73    0.88
   0  -6   0   64.44    0.94
   0   6   1    0.83    0.13
   0  -6   1    0.75    0.12
   0   6   1    1.02    0.14
   0  -6  -1    0.86    0.13
   0   6  -1    0.79    0.13
   0  -6   1    0.92    0.12
   0   6   1    0.92    0.08
   0   6  -1    0.75    0.14
   0  -6  -1    0.92    0.10
   0  -6   2    1.13    0.13
   0   6   2    0.90    0.14
   0   6   2    0.92    0.13
   0  -6  -2    0.79    0.10
   0   6  -2    0.90    0.15
   0   6   2    0.99    0.10
   0  -6   2    0.97    0.12
   0  -6   2    0.80    0.13
   0  -6  -2    0.97    0.14
   0   6   2    0.85    0.15
   0   6  -3    0.69    0.13
   0   6  -3    0.47    0.11
   0   6   3    0.61    0.11
   0  -6   3    0.53    0.11
   0   6   3    0.60    0.12
   0  -6  -3    0.55    0.12
   0  -6  -3    0.57    0.08
   0   6   3    0.57    0.13
   0   6   3    0.61    0.09
   0  -6   3    0.62    0.12
   0   6   3    0.93    0.18
   0   6  -3    0.62    0.13
   0  -6   3    0.54    0.11
   0  -6  -4    7.08    0.32
   0   6  -4    7.47    0.35
   0  -6  -4    7.36    0.26
   0   6  -4    7.85    0.35
   0   6  -4    8.07    0.18
   0   6  -4    7.88    0.36
   0  -6   4    7.41    0.33
   0   6   4    7.52    0.36
   0   6   4    7.59    0.31
   0  -6   4    7.66    0.34
   0  -6  -4    7.87    0.21
   0   6   4    7.92    0.29
   0   6   4    7.30    0.43
   0   6   4    7.32    0.32
   0  -6   4    8.46    0.35
   0  -6   5    5.04    0.29
   0  -6  -5    5.14    0.28
   0   6  -5    4.37    0.28
   0  -6  -5    5.12    0.22
   0  -6   5    4.79    0.29
   0   6  -5    5.08    0.30
   0   6  -5    4.77    0.29
   0   6   5    5.09    0.26
   0  -6  -5    5.29    0.16
   0  -6   5    5.02    0.28
   0   6   5    4.68    0.26
   0   6   5    4.89    0.25
   0   6   5    4.94    0.30
   0   6  -6  115.93    1.43
   0   6  -6  117.40    1.44
   0   6   6  114.83    1.23
   0   6   6  114.06    1.46
   0  -6  -6  112.41    1.26
   0   6   6  118.00    1.29
   0   6  -6  113.58    1.34
   0   6   6  108.75    1.14
   0   6  -6  113.27    1.39
   0  -6   6  113.10    1.27
   0  -6  -6  120.60    0.63
   0  -6   6  116.45    1.40
   0  -6  -6  112.73    1.09
   0  -6   6  119.05    1.42
   0  -6   7    1.31    0.18
   0  -6  -7    1.24    0.14
   0   6   7    1.45    0.17
   0   6   7    1.44    0.20
   0   6  -7    1.37    0.17
   0  -6   7    1.30    0.16
   0   6   7    1.43    0.15
   0  -6  -7    1.43    0.07
   0   6  -7    1.26    0.18
   0   6  -7    1.33    0.19
   0  -6  -7    1.25    0.16
   0  -6   7    1.50    0.19
   0   6  -8  119.80    1.53
   0  -6  -8  114.50    1.27
   0  -6   8  112.34    1.53
   0   6   8  114.70    1.23
   0  -6  -8  110.45    1.23
   0   6  -8  114.50    1.41
   0   6   8  121.40    1.46
   0  -6   8  118.14    1.54
   0   6   8  113.57    0.79
   0  -6   8  113.85    1.30
   0   6   8  119.24    1.62
   0   6  -8  116.53    1.58
   0   6  -9    2.89    0.26
   0   6   9    2.69    0.20
   0  -6   9    2.93    0.27
   0  -6   9    2.74    0.22
   0   6   9    2.93    0.29
   0  -6  -9    2.81    0.21
   0   6  -9    2.97    0.25
   0   6  -9    3.12    0.28
   0   6   9    2.87    0.15
   0   6  10    1.77    0.13
   0  -6  10    2.07    0.25
   0  -6 -10    1.29    0.15
   0   6  10    1.63    0.16
   0   6  10    1.85    0.25
   0   6 -10    1.50    0.23
   0   6 -10    1.39    0.18
   0   6 -10    1.70    0.21
   0  -6  10    1.60    0.18
   0   6 -11   11.94    0.58
   0  -6  11   12.42    0.57
   0   6  11   12.28    0.55
   0   6  11   11.38    0.35
   0  -6 -11   11.80    0.57
   0  -6 -11   12.11    0.42
   0   6 -11   12.73    0.54
   0   6 -11   11.37    0.49
   0   6  11   13.56    0.62
   0  -6  11   11.18    0.43
   0   6  11   12.12    0.40
   0   6 -12   87.19    1.61
   0  -6  12   90.92    1.57
   0   6  12   90.27    1.53
   0   6  12   85.72    1.02
   0   6 -12   86.56    1.42
   0  -6  12   82.17    1.15
   0   6  12   85.97    1.06
   0   6  12   89.08    1.62
   0  -6 -12   85.92    1.11
   0  -6 -12   86.85    1.55
   0   6 -12   84.31    1.33
   0   6  12   89.49    1.81
   0   6 -13    0.09    0.13
   0  -6  13   -0.07    0.17
   0  -6  13    0.14    0.10
   0  -6 -13    0.00    0.12
   0  -6 -13    0.13    0.08
   0   6  13    0.33    0.19
   0   6 -13    0.06    0.14
   0   6  13    0.04    0.12
   0   6  13   -0.06    0.15
   0   6 -13    0.15    0.10
   0   6  13    0.12    0.08
   0   6  13    0.18    0.08
   0   6 -14   23.45    0.90
   0   6  14   23.11    0.98
   0  -6 -14   23.17    0.58
   0  -6  14   23.14    0.86
   0   6 -14   21.97    0.71
   0  -6  14   22.14    0.60
   0   6  14   23.67    0.91
   0   6  14   23.07    0.59
   0   6 -14   23.06    0.77
   0   6  14   22.58    0.54
   0   6  14   22.28    0.83
   0  -6 -14   22.55    0.84
   0   6  15    5.05    0.43
   0   6  15    4.67    0.48
   0   6  15    4.65    0.25
   0   6 -15    4.94    0.45
   0   6 -15    4.41    0.34
   0  -6 -15    4.62    0.41
   0  -6  15    4.73    0.39
   0   6  15    5.09    0.30
   0  -6  15    3.91    0.27
   0  -6 -15    4.31    0.26
   0   6  15    4.69    0.44
   0  -6  15    4.67    0.42
   0   6 -15    4.67    0.37
   0   6 -16   18.35    0.86
   0   6  16   18.35    0.86
   0   6 -16   17.26    0.66
   0  -6 -16   16.97    0.78
   0   6  16   17.68    0.92
   0   6 -16   17.79    0.72
   0  -6  16   18.61    0.55
   0  -6  16   19.15    0.83
   0  -6 -16   18.66    0.50
   0   6  16   18.95    0.49
   0   6  16   18.68    0.59
   0   6  16   18.74    0.82
   0  -6  16   18.00    0.76
   0   6  17    1.70    0.36
   0  -6 -17    0.54    0.19
   0   6  17    0.79    0.24
   0  -6  17    1.13    0.26
   0   6  17    0.97    0.12
   0   6 -17    1.01    0.20
   0  -6 -17    0.85    0.12
   0   6 -17    1.09    0.30
   0   6  17    0.85    0.16
   0   6 -17    0.80    0.21
   0  -6  17    0.61    0.21
   0   6  17    0.57    0.26
   0  -6  17    0.92    0.15
   0   6 -18    6.59    0.46
   0   6  18    6.01    0.52
   0  -6 -18    7.10    0.55
   0   6  18    6.90    0.57
   0   6  18    6.61    0.39
   0   6 -18    6.88    0.44
   0  -6  18    6.93    0.53
   0   6 -18    7.18    0.60
   0  -6  18    6.79    0.55
   0  -6  18    6.74    0.33
   0   6  18    6.86    0.28
   0  -6 -18    6.58    0.29
   0   6 -19   10.11    0.54
   0   6  19   11.46    0.72
   0   6  19   11.56    0.77
   0   6 -19   10.78    0.59
   0  -6  19   10.40    0.65
   0  -6 -19   11.11    0.69
   0   6 -19    9.29    0.70
   0   6  19   10.81    0.51
   0  -6 -19   10.54    0.74
   0  -6  19   10.62    0.69
   0   6 -20    0.09    0.14
   0   6 -20    0.12    0.20
   0  -6 -20    0.31    0.16
   0   6 -20    0.10    0.12
   0  -6 -20    0.16    0.24
   0   6  20    0.23    0.21
   0  -6  20    0.07    0.19
   0   6  20   -0.07    0.25
   0  -6  20    0.07    0.17
   0   6  20    0.22    0.12
   0  -6 -21   18.27    0.92
   0   6 -21   19.36    1.04
   0  -6 -21   18.12    0.92
   0  -6  21   18.16    0.94
   0  -6 -21   17.68    1.00
   0   6 -21   19.25    0.77
   0  -6  21   18.96    0.92
   0   6 -21   18.61    0.80
   0   6  21   19.44    1.03
   0   6  21   18.52    0.72
   0   6  21   18.98    0.97
   0   6  22    1.85    0.40
   0   6 -22    2.43    0.45
   0  -6  22    2.74    0.42
   0  -6 -22    2.11    0.35
   0  -6 -22    2.64    0.47
   0  -6  22    2.38    0.37
   0   6  22    2.40    0.41
   0  -6 -22    2.08    0.35
   0   6 -22    2.20    0.31
   0  -6  23   10.87    0.78
   0   6 -23   11.19    0.65
   0  -6 -23   10.52    0.83
   0   6 -23   10.42    0.83
   0   6  23   10.92    0.83
   0  -6  23    9.97    0.73
   0  -6 -23   11.48    0.77
   0  -6 -23   10.60    0.75
   0  -6  24    0.34    0.27
   0   6  24    0.51    0.34
   0   6 -24    0.63    0.22
   0  -6 -24    0.91    0.30
   0  -6  24    0.53    0.26
   0  -6 -24    0.84    0.30
   0   6 -24    0.31    0.26
   0  -6 -24    0.83    0.33
   0  -6 -25    4.46    0.61
   0   6 -25    4.26    0.58
   0   6  25    3.87    0.57
   0  -6 -25    4.54    0.51
   0  -6  25    4.05    0.53
   0  -6  25    3.91    0.53
   0  -6 -25    4.69    0.56
   0  -6 -26    9.27    0.73
   0  -6 -26    8.16    0.80
   0   6 -26    7.84    0.80
   0  -6  26    8.39    0.74
   0  -6 -26    7.50    0.71
   0  -6  26    9.56    0.80
   0   6  26    7.78    0.78
   0  -6  27    1.42    0.40
   0  -6 -27    1.10    0.35
   0  -6  27    1.04    0.37
   0  -6 -27    1.77    0.39
   0   6 -27    1.15    0.40
   0   6  27    0.47    0.36
   0  -6 -28    7.61    0.74
   0   6 -28    7.10    0.79
   0  -6  28    8.06    0.78
   0   6  28    7.62    0.81
   0  -6  28    6.82    0.70
   0  -6 -28    8.40    0.84
   0  -6 -29    0.44    0.29
   0  -6  29    0.45    0.33
   0  -6  29    0.06    0.27
   0   6 -29    0.53    0.31
   0   6  29    1.08    0.40
   0  -6 -29    0.41    0.30
   0  -6  30    0.13    0.27
   0  -6 -30    0.26    0.25
   0   6 -30   -0.03    0.35
   0  -6 -30    0.22    0.35
   0   6  30   -0.13    0.35
   0  -6  30   -0.09    0.31
   0  -6 -31    0.42    0.31
   0  -6 -31    1.01    0.40
   0   6 -31    1.26    0.45
   0  -6  31    0.64    0.38
   0   6  31    1.15    0.45
   0  -6  31    0.80    0.39
   0  -6 -32    2.86    0.53
   0  -6 -32    2.01    0.54
   0  -6  32    2.68    0.52
   0   6  32    3.63    0.69
   0  -6  32    2.40    0.51
   0   6 -32    2.80    0.63
   0   6 -33    0.15    0.35
   0   6  33   -0.44    0.39
   0  -6 -33    0.03    0.26
   0  -6  33   -0.22    0.31
   0  -6 -33    0.55    0.40
   0  -6  33    0.39    0.30
   0  -6 -34    3.99    0.63
   0   6  34    3.97    0.73
   0   6 -34    4.16    0.71
   0  -6  34    4.01    0.67
   0  -6  34    4.40    0.67
   0  -6  35    0.45    0.29
   0  -6  35    0.57    0.34
   0  -6 -35    0.49    0.35
   0   7   0    0.04    0.03
   0  -7   0    0.03    0.09
   0   7   0    0.02    0.09
   0  -7   0    0.25    0.08
   0   7   0    0.08    0.09
   0  -7  -1   10.89    0.43
   0   7   1   11.69    0.43
   0  -7  -1   11.16    0.33
   0   7   1   11.85    0.27
   0   7  -1   11.68    0.44
   0  -7   1   11.61    0.37
   0   7  -1   11.63    0.42
   0  -7   1   11.45    0.44
   0   7  -1   11.73    0.19
   0  -7   1   11.38    0.37
   0   7   1   11.60    0.44
   0  -7   2  192.09    1.78
   0   7  -2  201.14    1.85
   0  -7   2  198.72    1.59
   0   7  -2  189.51    1.75
   0   7   2  194.82    1.77
   0   7   2  202.38    1.72
   0   7   2  205.88    1.26
   0  -7   2  205.02    1.61
   0  -7  -2  196.23    1.79
   0  -7  -2  195.59    1.36
   0   7   3    3.95    0.26
   0  -7   3    4.08    0.25
   0  -7   3    4.23    0.25
   0  -7   3    4.42    0.28
   0  -7  -3    3.86    0.20
   0   7  -3    3.73    0.27
   0   7   3    3.73    0.35
   0   7   3    3.80    0.25
   0   7  -3    4.12    0.27
   0   7   3    4.15    0.20
   0   7   3    3.99    0.29
   0  -7  -3    3.93    0.27
   0   7  -3    4.03    0.28
   0   7   4   67.11    1.03
   0   7   4   67.74    0.88
   0  -7   4   69.60    1.05
   0  -7   4   69.04    1.04
   0  -7  -4   68.11    0.80
   0  -7   4   69.09    1.07
   0   7  -4   67.62    1.11
   0   7   4   67.55    0.97
   0   7   4   66.11    1.37
   0   7   4   67.42    1.13
   0  -7  -4   69.35    1.06
   0   7  -4   69.93    1.13
   0   7  -4   64.28    1.06
   0  -7   5   20.05    0.59
   0   7   5   19.27    0.50
   0   7   5   18.43    0.61
   0   7  -5   18.51    0.58
   0   7   5   18.53    0.55
   0   7  -5   18.91    0.60
   0  -7  -5   18.29    0.55
   0  -7   5   19.14    0.58
   0   7  -5   19.38    0.61
   0  -7  -5   18.89    0.44
   0   7   5   19.03    0.52
   0  -7   5   19.04    0.57
   0  -7  -5   19.72    0.35
   0   7   6    0.82    0.12
   0  -7  -6    1.08    0.07
   0   7   6    1.01    0.17
   0  -7   6    1.25    0.17
   0   7   6    0.95    0.14
   0  -7   6    1.12    0.17
   0  -7  -6    1.13    0.16
   0   7   6    1.03    0.14
   0  -7   6    0.72    0.14
   0   7  -6    1.11    0.17
   0   7  -6    1.03    0.17
   0   7  -6    0.84    0.16
   0   7   7    7.18    0.35
   0   7   7    6.54    0.31
   0   7  -7    7.01    0.40
   0  -7   7    6.98    0.35
   0  -7   7    7.28    0.39
   0   7   7    6.91    0.41
   0   7  -7    7.08    0.37
   0   7   7    6.77    0.34
   0  -7   7    7.15    0.39
   0  -7  -7    6.80    0.34
   0  -7  -7    6.60    0.29
   0   7  -7    7.03    0.40
   0  -7  -8    1.83    0.17
   0   7  -8    2.02    0.24
   0  -7  -8    1.64    0.07
   0  -7  -8    1.73    0.18
   0   7   8    1.69    0.18
   0   7  -8    1.91    0.23
   0   7   8    2.46    0.26
   0   7   8    1.95    0.21
   0  -7   8    1.51    0.21
   0   7  -8    2.24    0.22
   0  -7   8    1.40    0.17
   0  -7   8    1.31    0.20
   0  -7  -9    0.20    0.09
   0   7  -9    0.10    0.11
   0  -7  -9    0.24    0.04
   0   7  -9    0.26    0.13
   0   7   9    0.24    0.09
   0   7   9    0.33    0.14
   0  -7   9    0.07    0.09
   0   7  -9    0.44    0.12
   0  -7   9    0.15    0.10
   0  -7  -9    0.22    0.09
   0   7  10   11.14    0.42
   0   7  10   10.94    0.26
   0   7  10   11.07    0.56
   0   7 -10   10.93    0.52
   0  -7  10   10.40    0.44
   0   7 -10   10.77    0.48
   0   7 -10   11.05    0.55
   0  -7  10   11.50    0.54
   0  -7 -10   10.71    0.43
   0  -7 -10   10.61    0.43
   0   7 -11    2.70    0.30
   0   7  11    2.78    0.22
   0   7  11    2.39    0.14
   0  -7  11    2.43    0.23
   0   7  11    2.26    0.26
   0  -7  11    2.70    0.30
   0   7  11    2.23    0.32
   0   7  11    2.64    0.31
   0  -7 -11    2.50    0.22
   0   7 -11    2.71    0.29
   0   7 -11    2.55    0.25
   0  -7  12   95.70    1.33
   0   7  12  103.31    1.65
   0  -7 -12   96.24    1.27
   0   7  12   98.55    0.98
   0   7  12   95.78    1.21
   0   7 -12  100.38    1.61
   0   7  12  101.78    2.01
   0   7 -12   96.08    1.73
   0   7  12  101.97    1.78
   0  -7 -12   97.80    1.72
   0   7 -12   96.09    1.46
   0  -7  12  102.43    1.72
   0   7  13    3.41    0.21
   0  -7 -13    3.47    0.25
   0   7  13    3.81    0.39
   0   7  13    3.99    0.44
   0  -7  13    3.43    0.27
   0   7  13    3.45    0.34
   0   7  13    3.66    0.25
   0   7 -13    4.19    0.36
   0   7 -13    3.25    0.29
   0   7 -13    3.68    0.38
   0  -7 -13    3.31    0.35
   0  -7  13    3.62    0.36
   0  -7 -14   38.55    0.81
   0   7 -14   40.01    1.06
   0  -7 -14   40.04    1.15
   0   7  14   38.54    0.72
   0   7  14   38.99    1.32
   0   7 -14   39.30    0.97
   0   7 -14   40.68    1.21
   0   7  14   41.16    1.22
   0  -7  14   36.27    0.83
   0   7  14   40.94    1.14
   0  -7  14   40.18    1.15
   0   7  14   38.83    0.77
   0  -7  15   18.45    0.60
   0   7 -15   19.10    0.76
   0  -7  15   19.49    0.84
   0  -7 -15   18.32    0.56
   0   7  15   19.94    0.88
   0   7 -15   18.45    0.86
   0  -7 -15   17.25    0.79
   0  -7  15   18.28    0.74
   0   7 -15   18.55    0.68
   0   7  15   18.44    0.53
   0   7  15   18.28    0.93
   0   7  15   19.54    0.82
   0   7  15   19.33    0.54
   0  -7 -16   14.46    0.49
   0  -7  16   14.16    0.68
   0  -7  16   14.08    0.52
   0   7  16   13.92    0.84
   0   7  16   14.10    0.72
   0   7  16   14.73    0.50
   0  -7 -16   13.34    0.72
   0   7 -16   14.24    0.78
   0   7 -16   14.49    0.67
   0   7  16   13.56    0.76
   0  -7  16   13.71    0.73
   0   7 -16   14.54    0.61
   0   7  16   14.05    0.46
   0  -7  17    3.09    0.39
   0  -7  17    3.58    0.27
   0   7  17    3.43    0.40
   0   7  17    3.50    0.27
   0  -7  17    3.84    0.39
   0   7  17    3.83    0.50
   0   7 -17    3.12    0.42
   0   7 -17    4.06    0.35
   0  -7 -17    3.38    0.39
   0   7  17    4.14    0.25
   0  -7 -17    4.07    0.27
   0   7  17    4.11    0.48
   0   7 -17    3.51    0.36
   0   7 -18   10.46    0.72
   0  -7 -18   10.21    0.66
   0   7  18   11.38    0.75
   0   7 -18   10.45    0.54
   0   7  18   11.44    0.49
   0   7 -18   11.08    0.61
   0   7  18    9.61    0.74
   0  -7 -18   10.86    0.41
   0  -7  18   10.32    0.68
   0  -7  18   10.47    0.63
   0  -7  18    9.95    0.44
   0   7  18   10.41    0.38
   0   7  18   11.38    0.70
   0   7 -19    0.54    0.21
   0   7  19    0.36    0.14
   0   7 -19    0.17    0.13
   0   7  19    0.35    0.21
   0  -7 -19    0.56    0.20
   0  -7  19    0.43    0.20
   0   7 -19    0.39    0.24
   0   7  19    0.73    0.30
   0   7  19    0.29    0.24
   0  -7  19    0.28    0.21
   0  -7 -20    0.43    0.21
   0  -7  20    0.57    0.22
   0   7 -20    0.49    0.22
   0  -7  20    0.43    0.25
   0   7 -20    0.47    0.18
   0   7 -20    0.40    0.23
   0   7  20    0.54    0.24
   0   7  20    0.19    0.22
   0  -7 -21    2.55    0.39
   0  -7  21    2.25    0.39
   0   7  21    2.34    0.42
   0   7  21    2.71    0.42
   0   7 -21    2.54    0.34
   0  -7 -21    2.69    0.43
   0  -7 -21    3.02    0.41
   0  -7  21    2.48    0.38
   0   7 -21    2.20    0.43
   0  -7 -22    3.73    0.46
   0   7 -22    3.44    0.50
   0  -7 -22    3.88    0.53
   0   7  22    3.21    0.47
   0   7 -22    3.75    0.40
   0  -7  22    3.98    0.48
   0  -7  22    2.95    0.44
   0  -7 -22    3.72    0.47
   0   7  22    3.57    0.53
   0  -7 -23    0.00    0.24
   0  -7 -23   -0.06    0.26
   0   7 -23    0.16    0.28
   0   7 -23    0.26    0.19
   0   7  23   -0.01    0.26
   0  -7  23    0.16    0.24
   0  -7 -23    0.16    0.19
   0  -7  23    0.07    0.22
   0  -7 -24   11.24    0.90
   0   7 -24   12.14    0.71
   0  -7 -24   11.85    0.81
   0   7  24   11.74    0.91
   0  -7 -24   12.00    0.82
   0  -7  24   11.89    0.82
   0   7 -24   11.14    0.88
   0  -7  24   11.94    0.86
   0  -7 -25    5.34    0.67
   0  -7 -25    4.72    0.57
   0  -7 -25    5.02    0.56
   0   7 -25    4.56    0.46
   0   7 -25    4.24    0.59
   0   7  25    4.20    0.60
   0  -7  25    4.63    0.58
   0  -7  25    4.29    0.55
   0  -7  26   13.56    0.92
   0  -7  26   14.37    0.98
   0   7  26   13.49    1.02
   0  -7 -26   12.52    0.89
   0  -7 -26   12.83    0.89
   0   7 -26   12.21    0.98
   0  -7 -26   13.10    1.01
   0  -7  27    1.73    0.39
   0   7  27    1.46    0.47
   0  -7 -27    1.73    0.44
   0  -7 -27    2.31    0.42
   0  -7  27    2.53    0.48
   0  -7 -27    2.59    0.46
   0   7 -27    1.58    0.45
   0  -7  28    4.00    0.58
   0  -7 -28    3.74    0.56
   0   7 -28    3.75    0.59
   0   7  28    3.30    0.58
   0  -7  28    2.93    0.53
   0  -7 -28    3.55    0.58
   0  -7  29    0.08    0.27
   0  -7 -29    0.38    0.27
   0   7  29    0.06    0.35
   0  -7 -29    0.32    0.34
   0  -7  29   -0.27    0.31
   0   7 -29   -0.04    0.27
   0  -7 -30   -0.37    0.31
   0   7  30    0.36    0.34
   0  -7 -30    0.16    0.32
   0  -7  30    0.26    0.25
   0   7 -30    0.27    0.29
   0  -7  30   -0.10    0.30
   0   7  31   -0.61    0.39
   0  -7 -31    0.03    0.22
   0  -7  31   -0.99    0.37
   0  -7  31   -0.16    0.29
   0  -7 -31   -0.01    0.28
   0   7 -31    0.11    0.29
   0   7  32    2.13    0.53
   0  -7  32    1.45    0.42
   0  -7 -32    1.72    0.45
   0   7 -32    1.32    0.47
   0  -7  32    1.82    0.49
   0  -7 -32    2.04    0.56
   0   7 -33    1.55    0.49
   0  -7 -33    1.16    0.47
   0  -7  33    0.82    0.38
   0   7  33    1.44    0.47
   0  -7  33    1.08    0.41
   0  -7 -33    1.21    0.40
   0   7 -34    1.22    0.46
   0  -7  34   -0.36    0.35
   0  -7 -34    1.20    0.39
   0   7  34    1.44    0.49
   0  -7  34    0.64    0.37
   0  -7 -34    0.86    0.45
   0  -7  35    4.38    0.67
   0  -7  35    2.88    0.57
   0  -7 -35    3.20    0.61
   0   8   0  479.56    2.95
   0  -8   0  475.06    2.38
   0  -8   0  480.45    2.99
   0   8  -1    2.20    0.22
   0  -8   1    2.41    0.19
   0   8   1    2.67    0.14
   0  -8   1    2.56    0.20
   0   8   1    2.70    0.24
   0  -8  -1    2.45    0.18
   0   8  -1    2.53    0.10
   0   8  -1    2.45    0.23
   0   8   1    2.46    0.24
   0  -8  -1    2.44    0.24
   0  -8   1    2.48    0.24
   0   8   2  163.20    1.68
   0  -8   2  162.79    1.74
   0  -8   2  170.51    1.56
   0  -8  -2  161.52    1.31
   0  -8  -2  165.73    1.75
   0   8   2  155.98    1.18
   0   8  -2  164.41    1.78
   0   8  -2  159.74    1.70
   0   8   2  160.31    1.73
   0  -8   2  165.90    1.54
   0   8   3    3.08    0.25
   0   8  -3    3.01    0.26
   0  -8  -3    2.82    0.25
   0  -8   3    3.01    0.23
   0  -8  -3    2.89    0.18
   0  -8   3    3.15    0.24
   0   8   3    2.91    0.18
   0   8   3    2.68    0.23
   0   8  -3    2.63    0.24
   0  -8   3    2.78    0.24
   0  -8  -4   12.93    0.37
   0   8   4   13.77    0.41
   0   8   4   13.05    0.47
   0   8  -4   14.19    0.55
   0  -8   4   13.48    0.48
   0   8  -4   12.31    0.50
   0   8   4   12.98    0.49
   0   8  -4   12.58    0.52
   0  -8   4   14.57    0.51
   0  -8  -4   13.87    0.51
   0   8   4   12.70    0.53
   0  -8   4   13.37    0.51
   0   8   5    0.70    0.16
   0  -8   5    0.64    0.14
   0   8  -5    0.82    0.16
   0  -8   5    0.70    0.14
   0   8  -5    0.93    0.18
   0  -8  -5    0.60    0.10
   0   8  -5    0.51    0.14
   0  -8   5    0.72    0.14
   0   8   5    0.74    0.13
   0   8   5    0.73    0.15
   0   8   5    0.59    0.11
   0  -8  -5    0.66    0.14
   0  -8   6   11.84    0.50
   0   8   6   12.07    0.54
   0  -8  -6   11.52    0.26
   0   8  -6    9.89    0.48
   0  -8   6   11.44    0.48
   0  -8  -6   11.62    0.48
   0   8  -6   11.78    0.52
   0   8  -6   11.46    0.51
   0  -8   6   11.70    0.49
   0  -8  -6   11.47    0.36
   0   8   6   10.89    0.45
   0   8   6   10.71    0.42
   0   8   6   11.02    0.42
   0  -8   7    0.92    0.17
   0   8  -7    1.15    0.20
   0   8  -7    0.79    0.17
   0   8  -7    1.07    0.19
   0   8   7    1.03    0.16
   0   8   7    0.94    0.15
   0   8   7    0.98    0.15
   0   8   7    1.06    0.20
   0  -8  -7    1.07    0.13
   0  -8   7    1.16    0.19
   0  -8  -7    1.05    0.17
   0  -8   7    1.11    0.17
   0  -8   8   28.49    0.83
   0   8  -8   27.17    0.82
   0   8  -8   26.69    0.82
   0  -8  -8   26.35    0.59
   0   8   8   27.53    0.71
   0  -8   8   27.41    0.80
   0   8   8   27.44    0.85
   0  -8   8   26.07    0.72
   0  -8  -8   27.72    0.73
   0  -8  -9    7.04    0.38
   0  -8   9    7.11    0.44
   0   8   9    7.66    0.38
   0  -8   9    6.45    0.37
   0   8  -9    7.76    0.46
   0   8  -9    7.19    0.40
   0  -8  -9    7.20    0.34
   0   8   9    7.17    0.52
   0   8   9    7.00    0.46
   0   8  -9    6.97    0.44
   0  -8  10   17.75    0.61
   0  -8 -10   18.85    0.56
   0   8 -10   19.00    0.65
   0   8 -10   19.36    0.72
   0   8  10   19.88    0.68
   0   8  10   18.63    0.58
   0   8  10   18.65    0.86
   0   8  10   19.07    0.76
   0   8 -10   18.99    0.74
   0  -8 -10   18.57    0.60
   0  -8  10   18.53    0.71
   0   8 -11    3.00    0.33
   0   8  11    2.81    0.24
   0   8  11    3.28    0.40
   0   8  11    2.77    0.32
   0   8 -11    2.78    0.27
   0  -8  11    2.95    0.32
   0  -8 -11    2.67    0.23
   0  -8  11    2.31    0.24
   0   8  11    2.88    0.29
   0   8 -11    2.67    0.29
   0  -8 -11    2.77    0.25
   0   8 -12   26.87    0.95
   0  -8 -12   26.77    0.73
   0   8  12   29.04    0.99
   0  -8 -12   26.51    0.74
   0  -8  12   26.05    0.75
   0   8  12   27.16    1.08
   0   8  12   28.93    0.89
   0   8  12   25.59    0.40
   0   8 -12   26.18    0.87
   0   8 -12   25.42    0.78
   0  -8  12   29.48    0.96
   0   8  12   27.51    0.70
   0  -8  13    1.06    0.18
   0   8 -13    1.06    0.21
   0  -8  13    1.05    0.24
   0  -8 -13    0.94    0.23
   0   8 -13    1.12    0.20
   0   8  13    1.10    0.22
   0   8  13    1.12    0.10
   0   8  13    0.85    0.26
   0   8  13    1.02    0.24
   0  -8 -13    1.20    0.17
   0   8 -13    1.03    0.23
   0   8  13    1.26    0.17
   0  -8 -13    1.07    0.19
   0  -8  14    7.24    0.53
   0   8 -14    7.24    0.54
   0   8  14    7.28    0.27
   0   8  14    7.40    0.55
   0  -8 -14    6.19    0.49
   0   8  14    6.32    0.34
   0  -8  14    7.53    0.42
   0   8  14    6.60    0.48
   0   8 -14    8.38    0.47
   0  -8 -14    7.06    0.38
   0   8  14    6.96    0.60
   0   8 -14    7.22    0.49
   0   8  15    1.72    0.19
   0   8  15    1.99    0.30
   0   8  15    1.83    0.33
   0   8  15    1.47    0.33
   0   8 -15    1.50    0.30
   0  -8  15    1.86    0.23
   0  -8 -15    1.75    0.21
   0   8 -15    1.92    0.28
   0   8  15    1.78    0.15
   0  -8 -15    1.67    0.29
   0   8 -15    2.06    0.25
   0  -8  15    1.96    0.32
   0   8  16    0.25    0.20
   0   8  16    0.28    0.10
   0   8 -16    0.98    0.20
   0  -8 -16    0.02    0.18
   0   8 -16    0.27    0.19
   0   8  16    0.08    0.26
   0   8  16    0.17    0.08
   0  -8 -16    0.16    0.11
   0   8 -16    0.24    0.19
   0  -8  16    0.53    0.21
   0  -8  16    0.19    0.16
   0  -8  16    0.12    0.12
   0   8  16    1.07    0.24
   0  -8  17    0.57    0.14
   0  -8 -17    0.46    0.21
   0  -8  17    0.40    0.18
   0   8  17    0.44    0.11
   0   8 -17    0.42    0.20
   0   8 -17    0.67    0.20
   0   8  17    1.10    0.26
   0   8 -17    0.50    0.17
   0   8  17    0.40    0.25
   0  -8 -17    0.54    0.13
   0   8  17    0.37    0.25
   0  -8  17    0.49    0.22
   0  -8  18   24.50    0.73
   0  -8 -18   23.02    0.66
   0   8  18   23.36    1.07
   0  -8 -18   22.92    1.01
   0  -8  18   23.10    0.92
   0   8 -18   24.53    0.84
   0   8 -18   24.03    0.93
   0   8  18   24.49    1.19
   0  -8  18   22.59    1.01
   0   8  18   23.95    0.62
   0   8  18   24.90    1.03
   0   8 -18   22.44    1.05
   0   8 -19    3.35    0.46
   0   8 -19    3.31    0.34
   0   8 -19    3.35    0.38
   0  -8  19    3.52    0.44
   0   8  19    3.66    0.53
   0  -8 -19    3.08    0.41
   0   8  19    3.45    0.47
   0   8  19    3.61    0.45
   0  -8  19    3.50    0.41
   0   8  20   22.29    1.20
   0   8 -20   22.80    0.83
   0  -8  20   21.95    1.05
   0   8  20   21.92    1.04
   0   8  20   22.36    1.12
   0  -8 -20   21.02    1.01
   0   8 -20   20.86    1.08
   0   8 -20   22.24    0.93
   0  -8  20   23.66    1.00
   0   8 -21    0.03    0.18
   0   8  21   -0.05    0.26
   0  -8 -21    0.10    0.21
   0  -8  21    0.07    0.22
   0  -8  21   -0.07    0.24
   0   8  21    0.09    0.23
   0   8 -21    0.07    0.24
   0   8 -22   13.17    0.92
   0   8  22   14.11    0.94
   0  -8  22   13.69    0.88
   0   8  22   13.48    0.87
   0  -8 -22   14.23    0.84
   0  -8 -22   14.91    0.98
   0   8 -22   14.08    0.76
   0  -8  22   14.71    0.85
   0  -8 -22   13.92    0.88
   0   8 -23    0.10    0.29
   0   8 -23    0.17    0.22
   0  -8 -23    0.08    0.21
   0  -8  23    0.13    0.24
   0   8  23    0.20    0.29
   0  -8 -23    0.11    0.29
   0  -8  23    0.16    0.23
   0  -8 -23    0.06    0.21
   0   8 -24   22.20    0.99
   0  -8  24   22.66    1.10
   0  -8  24   21.85    1.17
   0   8  24   21.35    1.21
   0  -8 -24   21.33    1.08
   0  -8 -24   20.15    1.10
   0   8 -24   20.00    1.19
   0  -8 -24   20.44    1.20
   0  -8  25    1.03    0.35
   0   8  25    1.13    0.40
   0   8 -25    0.79    0.26
   0  -8 -25    1.22    0.44
   0  -8  25    0.73    0.30
   0   8 -25    0.46    0.35
   0  -8 -25    1.02    0.33
   0  -8 -25    1.13    0.32
   0   8 -26   15.12    1.10
   0  -8  26   16.24    1.06
   0  -8 -26   17.07    1.03
   0   8  26   16.45    1.13
   0  -8 -26   18.60    1.09
   0  -8  26   15.92    1.00
   0  -8 -26   16.63    1.16
   0  -8 -27    0.45    0.28
   0  -8  27    0.06    0.26
   0  -8  27    0.39    0.30
   0  -8 -27    0.68    0.29
   0  -8 -27    0.70    0.38
   0   8  27    0.70    0.37
   0   8 -27    0.45    0.36
   0  -8  28    0.02    0.26
   0   8 -28    0.46    0.35
   0  -8 -28    0.01    0.26
   0   8  28   -0.05    0.29
   0  -8 -28    0.37    0.25
   0  -8  28   -0.08    0.25
   0  -8  29    0.91    0.35
   0  -8  29    1.46    0.41
   0  -8 -29    0.83    0.36
   0   8 -29    1.26    0.41
   0   8  29    1.04    0.45
   0  -8 -29    1.20    0.33
   0   8 -30    0.02    0.31
   0   8  30    0.35    0.33
   0  -8  30    0.23    0.24
   0  -8 -30    0.29    0.28
   0  -8  30    0.02    0.31
   0  -8 -30    0.05    0.36
   0  -8 -31    0.12    0.26
   0  -8  31    0.06    0.25
   0   8 -31   -0.26    0.34
   0   8  31   -0.39    0.33
   0  -8 -31   -0.10    0.33
   0  -8  31   -0.54    0.32
   0   8  32    0.59    0.42
   0   8 -32    0.43    0.41
   0  -8  32    0.41    0.34
   0  -8 -32    0.88    0.33
   0  -8  32    0.25    0.31
   0  -8 -32   -0.05    0.31
   0   8  33    0.15    0.39
   0  -8  33    0.25    0.27
   0  -8 -33   -0.36    0.26
   0  -8 -33   -0.43    0.33
   0  -8  33   -0.22    0.30
   0   8 -33   -0.11    0.34
   0  -8  34    3.77    0.65
   0  -8 -34    3.06    0.66
   0  -8  34    1.67    0.45
   0  -8 -34    3.10    0.57
   0   9   0    0.23    0.04
   0  -9   0    0.02    0.11
   0   9   0    0.11    0.10
   0  -9   0    0.01    0.08
   0  -9   0    0.06    0.08
   0   9   0    0.00    0.10
   0   9  -1    0.27    0.04
   0   9   1    0.40    0.07
   0   9  -1    0.26    0.12
   0  -9   1    0.25    0.09
   0  -9  -1    0.24    0.12
   0   9  -1    0.26    0.11
   0   9   1    0.25    0.10
   0  -9  -1    0.34    0.09
   0  -9   1    0.30    0.10
   0  -9   1    0.23    0.11
   0  -9  -1    0.25    0.09
   0  -9   2   59.45    1.12
   0   9  -2   59.73    1.15
   0  -9   2   60.50    0.98
   0  -9  -2   59.20    0.84
   0   9   2   61.97    1.10
   0  -9  -2   59.99    0.79
   0   9  -2   57.40    1.08
   0  -9   2   61.71    0.99
   0   9   2   61.15    0.73
   0  -9  -2   60.47    1.14
   0   9   3    3.92    0.29
   0   9  -3    3.67    0.30
   0  -9   3    4.01    0.28
   0  -9  -3    4.09    0.31
   0  -9   3    4.21    0.32
   0   9   3    4.18    0.22
   0  -9   3    4.43    0.29
   0  -9  -3    4.49    0.23
   0   9  -3    4.03    0.31
   0  -9   4    2.90    0.27
   0   9   4    2.99    0.20
   0   9  -4    2.37    0.26
   0   9   4    2.55    0.25
   0  -9  -4    2.91    0.19
   0   9   4    2.30    0.26
   0  -9   4    2.61    0.24
   0  -9  -4    2.73    0.25
   0   9  -4    2.55    0.26
   0  -9   4    2.60    0.23
   0   9  -4    2.41    0.26
   0   9   5    8.83    0.42
   0   9  -5    9.39    0.49
   0   9  -5    8.78    0.46
   0  -9   5    8.74    0.45
   0   9   5    9.23    0.50
   0  -9   5    9.50    0.44
   0  -9   5    9.56    0.45
   0   9  -5    7.83    0.16
   0   9   5    9.37    0.37
   0   9  -5    8.92    0.48
   0  -9  -5    9.62    0.46
   0  -9  -5    8.91    0.32
   0   9   6   10.57    0.54
   0  -9   6    9.41    0.46
   0   9  -6   10.10    0.51
   0   9  -6   10.52    0.52
   0  -9  -6    9.82    0.35
   0   9   6    9.12    0.43
   0  -9   6   10.02    0.49
   0   9   6    9.45    0.40
   0   9  -6    9.82    0.50
   0   9   6    9.69    0.61
   0  -9   6    9.46    0.46
   0  -9  -6    8.62    0.44
   0  -9  -7    0.07    0.12
   0   9   7    0.03    0.14
   0   9   7   -0.03    0.09
   0  -9  -7    0.04    0.06
   0   9  -7    0.18    0.13
   0   9   7   -0.04    0.11
   0  -9   7    0.13    0.12
   0  -9   7    0.04    0.14
   0   9   7    0.01    0.15
   0  -9   7    0.08    0.11
   0   9  -7    0.22    0.13
   0   9  -7    0.17    0.13
   0   9   8    5.38    0.33
   0   9   8    5.72    0.50
   0  -9   8    5.97    0.38
   0  -9  -8    5.51    0.36
   0  -9   8    5.86    0.39
   0  -9   8    5.55    0.39
   0   9  -8    5.76    0.41
   0   9   8    5.83    0.43
   0   9  -8    5.99    0.41
   0  -9  -8    5.17    0.27
   0  -9   9    0.93    0.18
   0  -9  -9    0.96    0.17
   0   9  -9    0.90    0.20
   0  -9  -9    0.96    0.13
   0  -9   9    0.88    0.19
   0   9  -9    1.20    0.22
   0  -9   9    0.99    0.20
   0   9   9    1.24    0.27
   0   9   9    1.16    0.22
   0  -9 -10    0.34    0.11
   0   9  10    0.33    0.17
   0  -9  10    0.39    0.14
   0   9  10    0.17    0.18
   0   9 -10    0.17    0.13
   0  -9 -10    0.18    0.11
   0   9  10    0.02    0.11
   0  -9  10    0.21    0.15
   0   9 -10    0.08    0.16
   0   9  11   19.36    0.93
   0  -9 -11   19.12    0.58
   0  -9 -11   18.17    0.64
   0  -9  11   18.91    0.67
   0   9 -11   20.58    0.79
   0   9  11   19.74    0.73
   0   9  11   19.89    0.83
   0   9 -11   18.85    0.80
   0  -9  11   19.95    0.79
   0   9 -11   18.28    0.68
   0   9 -12   27.63    0.93
   0  -9 -12   28.05    0.74
   0   9  12   29.18    0.92
   0  -9  12   28.08    0.82
   0   9  12   26.82    1.12
   0   9 -12   27.72    0.99
   0  -9  12   28.30    0.96
   0   9  12   27.94    1.00
   0   9 -12   27.29    0.84
   0  -9 -12   26.98    0.78
   0   9  13   19.68    0.98
   0   9 -13   20.53    0.73
   0   9 -13   19.31    0.80
   0   9  13   21.11    0.81
   0  -9 -13   20.32    0.68
   0   9  13   22.20    0.93
   0  -9  13   22.48    0.89
   0  -9  13   19.63    0.70
   0  -9 -13   19.68    0.66
   0   9 -13   20.88    0.90
   0  -9 -14   24.59    0.74
   0  -9 -14   22.63    0.96
   0   9  14   25.11    1.02
   0   9 -14   24.25    0.81
   0  -9  14   23.78    0.95
   0   9  14   23.74    1.11
   0   9 -14   25.31    0.93
   0  -9  14   23.88    0.78
   0   9  14   25.54    0.93
   0   9 -14   25.11    1.01
   0  -9 -14   23.38    0.74
   0   9 -15    0.15    0.18
   0  -9  15    0.09    0.20
   0   9 -15    0.14    0.12
   0   9  15    0.22    0.18
   0   9 -15    0.32    0.20
   0   9  15    0.06    0.21
   0  -9  15    0.15    0.13
   0   9  15    0.04    0.20
   0  -9 -15    0.14    0.12
   0  -9 -15    0.15    0.11
   0  -9 -15    0.21    0.19
   0  -9 -16    5.04    0.34
   0  -9 -16    5.52    0.40
   0   9  16    5.25    0.53
   0  -9  16    4.60    0.35
   0   9 -16    5.28    0.40
   0   9  16    4.87    0.47
   0  -9 -16    5.26    0.49
   0   9 -16    5.34    0.52
   0   9  16    5.31    0.58
   0  -9  16    5.56    0.50
   0   9 -16    5.57    0.48
   0  -9 -17    0.04    0.20
   0   9 -17    0.11    0.14
   0  -9 -17    0.02    0.12
   0   9  17    0.12    0.19
   0  -9  17    0.36    0.18
   0   9 -17    0.00    0.17
   0   9  17   -0.15    0.23
   0   9 -17   -0.10    0.22
   0   9  17    0.00    0.04
   0  -9 -17    0.04    0.10
   0  -9  17    0.01    0.11
   0   9  17    0.60    0.24
   0  -9  17    0.11    0.18
   0   9  18    0.34    0.26
   0   9 -18    0.09    0.24
   0   9 -18    0.26    0.16
   0   9 -18    0.36    0.22
   0  -9  18    0.34    0.22
   0   9  18    0.35    0.23
   0   9  18   -0.02    0.21
   0  -9 -18    0.30    0.22
   0  -9  18    0.53    0.16
   0  -9 -18    0.35    0.13
   0  -9  18    0.23    0.19
   0   9 -19    0.15    0.23
   0   9  19    0.08    0.22
   0  -9 -19    0.12    0.20
   0  -9  19    0.13    0.20
   0   9 -19    0.03    0.18
   0   9  19   -0.04    0.22
   0  -9  19    0.11    0.21
   0   9  19    0.18    0.27
   0   9 -19    0.31    0.15
   0   9 -20    1.32    0.28
   0   9 -20    1.17    0.22
   0   9  20    0.90    0.30
   0   9  20    1.01    0.39
   0  -9 -20    1.27    0.31
   0  -9  20    1.55    0.35
   0   9  20    1.25    0.36
   0   9 -20    0.95    0.30
   0  -9  20    1.18    0.29
   0   9 -21    0.36    0.23
   0   9  21    0.39    0.33
   0   9 -21    0.30    0.22
   0  -9 -21    0.15    0.19
   0  -9  21    0.31    0.25
   0   9  21    0.14    0.22
   0  -9  21    0.07    0.18
   0   9  21    0.19    0.25
   0   9 -22    0.13    0.18
   0  -9 -22   -0.09    0.23
   0  -9  22   -0.17    0.28
   0   9  22    0.04    0.23
   0  -9 -22    0.15    0.21
   0   9  22    0.16    0.28
   0   9 -22    0.22    0.27
   0  -9  22    0.04    0.22
   0   9 -23    0.75    0.33
   0  -9  23    1.22    0.35
   0  -9 -23    1.28    0.37
   0   9 -23    1.26    0.30
   0  -9  23    1.14    0.31
   0  -9 -23    1.79    0.36
   0   9  23    1.53    0.41
   0  -9 -23    1.02    0.30
   0   9  24    0.25    0.28
   0   9 -24   -0.25    0.29
   0   9 -24   -0.04    0.18
   0  -9 -24   -0.04    0.24
   0  -9 -24   -0.10    0.29
   0  -9  24    0.00    0.24
   0  -9 -24    0.09    0.20
   0  -9  24   -0.09    0.25
   0   9  25    1.50    0.44
   0   9 -25    1.95    0.34
   0  -9 -25    1.29    0.36
   0  -9  25    1.18    0.32
   0   9 -25    1.30    0.44
   0  -9 -25    0.99    0.41
   0  -9  25    1.13    0.36
   0  -9 -25    1.66    0.37
   0   9  26    1.01    0.43
   0  -9  26    0.87    0.33
   0  -9 -26    1.23    0.46
   0   9 -26    0.91    0.26
   0  -9 -26    1.46    0.35
   0   9 -26    1.83    0.47
   0  -9 -26    1.04    0.33
   0  -9  26    0.93    0.37
   0   9  27    0.14    0.28
   0  -9 -27    0.27    0.26
   0  -9 -27   -0.16    0.31
   0   9 -27    0.55    0.30
   0  -9  27   -0.10    0.27
   0  -9 -27    0.35    0.31
   0  -9  27    0.16    0.27
   0  -9  28    1.73    0.45
   0   9  28    2.17    0.49
   0  -9 -28    1.97    0.42
   0   9 -28    1.97    0.49
   0  -9  28    2.14    0.45
   0  -9 -28    2.21    0.51
   0  -9  29   -0.43    0.31
   0   9 -29   -0.16    0.25
   0  -9 -29    0.35    0.33
   0  -9 -29   -0.34    0.29
   0   9  29    0.15    0.38
   0  -9  29   -0.08    0.25
   0   9  30   -0.56    0.36
   0  -9 -30    0.13    0.29
   0  -9 -30   -0.52    0.32
   0   9 -30   -0.25    0.33
   0  -9  30   -0.04    0.26
   0  -9  30   -0.12    0.31
   0   9 -31    1.85    0.54
   0   9  31    2.36    0.58
   0  -9  31    0.78    0.39
   0  -9 -31    2.29    0.48
   0  -9  31    1.33    0.38
   0  -9 -31    1.74    0.53
   0  -9  32   -0.07    0.29
   0  -9 -32   -0.25    0.38
   0   9 -32    0.15    0.31
   0   9  32    0.13    0.36
   0  -9 -32   -0.02    0.25
   0  -9  32    0.01    0.27
   0  -9 -33    6.78    0.79
   0   9  33    6.77    0.92
   0  -9  33    7.33    0.81
   0   9 -33    5.05    0.77
   0  -9 -33    6.08    0.85
   0  -9  33    7.02    0.85
   0  -9 -34    0.19    0.31
   0  -9 -34    0.85    0.34
   0  10   0   66.22    1.24
   0 -10   0   65.16    0.98
   0 -10   0   66.85    0.99
   0  10   0   67.09    0.62
   0 -10   0   64.64    1.25
   0  10   1    7.62    0.44
   0 -10  -1    7.85    0.44
   0  10  -1    7.74    0.44
   0  10   1    7.79    0.24
   0  10  -1    6.50    0.39
   0 -10   1    7.82    0.36
   0 -10   1    7.82    0.36
   0 -10   1    7.20    0.43
   0 -10  -1    7.98    0.33
   0 -10  -1    7.82    0.34
   0  10   1    7.47    0.43
   0  10  -1    7.51    0.17
   0 -10  -2    2.12    0.18
   0 -10   2    1.91    0.19
   0 -10  -2    2.07    0.25
   0 -10   2    2.34    0.22
   0  10  -2    2.20    0.24
   0 -10  -2    2.32    0.17
   0  10   2    2.57    0.16
   0 -10   2    2.35    0.25
   0  10   2    1.99    0.24
   0  10   2    2.07    0.24
   0  10  -2    2.56    0.27
   0 -10   3    5.46    0.33
   0 -10   3    5.83    0.39
   0 -10  -3    6.03    0.25
   0  10  -3    5.43    0.38
   0 -10  -3    5.50    0.27
   0  10   3    6.04    0.39
   0 -10   3    6.09    0.35
   0  10  -3    5.88    0.40
   0  10   3    5.74    0.37
   0  10   3    5.96    0.26
   0 -10  -3    5.26    0.36
   0  10   4   16.46    0.81
   0 -10  -4   16.34    0.63
   0  10   4   16.32    0.60
   0 -10  -4   16.59    0.38
   0 -10  -4   16.01    0.45
   0  10  -4   16.77    0.67
   0  10  -4   15.68    0.64
   0  10  -4   16.13    0.66
   0 -10   4   17.80    0.61
   0  10   4   16.11    0.62
   0 -10   4   15.58    0.56
   0  10   4   17.63    0.48
   0 -10   4   15.38    0.62
   0  10   5   -0.01    0.14
   0  10   5    0.06    0.08
   0 -10   5   -0.05    0.11
   0 -10   5   -0.08    0.15
   0  10   5    0.09    0.11
   0  10  -5    0.05    0.13
   0 -10  -5    0.01    0.07
   0  10  -5    0.17    0.15
   0 -10  -5    0.01    0.04
   0  10   5   -0.04    0.11
   0 -10   5   -0.01    0.10
   0 -10  -5   -0.05    0.13
   0  10  -5    0.14    0.13
   0  10   5    0.00    0.18
   0 -10   6    0.54    0.15
   0 -10  -6    0.47    0.14
   0  10  -6    0.39    0.17
   0 -10   6    0.14    0.13
   0  10  -6    0.34    0.15
   0  10   6    0.71    0.24
   0  10   6    0.19    0.11
   0 -10  -6    0.50    0.10
   0  10  -6    0.41    0.05
   0 -10  -6    0.46    0.06
   0  10  -6    0.59    0.19
   0  10   6    0.73    0.16
   0  10   6    0.46    0.16
   0 -10   6    0.54    0.15
   0  10   6    0.52    0.11
   0 -10   7    2.23    0.26
   0  10   7    2.41    0.24
   0 -10  -7    2.41    0.11
   0  10  -7    1.87    0.26
   0  10   7    2.33    0.30
   0 -10   7    2.76    0.29
   0  10   7    2.91    0.38
   0 -10  -7    2.35    0.18
   0 -10  -7    2.23    0.09
   0 -10  -7    2.75    0.29
   0  10  -7    2.74    0.30
   0 -10   7    2.38    0.27
   0  10  -7    2.53    0.29
   0 -10  -8    0.27    0.08
   0  10   8    0.10    0.14
   0  10   8    0.06    0.15
   0  10  -8    0.22    0.13
   0 -10   8    0.08    0.13
   0 -10   8    0.39    0.16
   0 -10   8    0.30    0.13
   0  10   8    0.10    0.11
   0 -10  -8    0.06    0.13
   0  10  -8    0.40    0.17
   0  10  -9    0.14    0.14
   0  10   9   -0.24    0.17
   0 -10   9   -0.02    0.15
   0 -10   9   -0.06    0.12
   0 -10  -9   -0.01    0.13
   0  10  -9   -0.05    0.17
   0  10   9   -0.05    0.10
   0 -10  -9    0.04    0.07
   0  10   9   -0.07    0.19
   0 -10   9    0.04    0.13
   0  10  10    6.10    0.48
   0 -10  10    6.06    0.45
   0  10  10    5.28    0.52
   0  10 -10    5.53    0.45
   0 -10 -10    6.03    0.31
   0  10 -10    6.20    0.46
   0  10  10    5.55    0.39
   0 -10 -10    6.04    0.40
   0 -10  10    5.13    0.38
   0 -10  11   -0.02    0.13
   0  10  11    0.04    0.14
   0 -10 -11    0.14    0.08
   0  10 -11    0.20    0.18
   0  10  11    0.08    0.15
   0 -10 -11    0.05    0.12
   0  10 -11    0.24    0.16
   0  10  11    0.09    0.21
   0 -10  11    0.06    0.15
   0  10 -12    0.91    0.22
   0 -10 -12    0.88    0.15
   0  10  12    1.13    0.27
   0 -10  12    0.82    0.22
   0 -10  12    0.58    0.17
   0  10  12    0.94    0.21
   0  10 -12    0.99    0.25
   0  10  12    1.60    0.32
   0 -10 -12    0.95    0.19
   0 -10 -13   14.08    0.54
   0 -10  13   12.84    0.70
   0  10  13   14.06    0.68
   0  10 -13   12.47    0.72
   0 -10  13   11.94    0.58
   0  10 -13   15.46    0.75
   0  10  13   13.44    0.84
   0  10  13   14.42    0.78
   0 -10 -13   13.37    0.59
   0  10  14    4.45    0.47
   0  10  14    4.70    0.55
   0 -10  14    5.14    0.47
   0  10 -14    5.15    0.46
   0  10 -14    3.46    0.42
   0 -10 -14    4.17    0.44
   0  10  14    4.22    0.40
   0 -10  14    4.15    0.36
   0 -10 -14    4.19    0.31
   0 -10 -14    4.32    0.35
   0 -10 -15    3.83    0.44
   0  10 -15    3.40    0.43
   0 -10  15    3.91    0.43
   0  10  15    3.79    0.51
   0 -10 -15    4.43    0.34
   0 -10  15    4.23    0.36
   0  10  15    3.55    0.38
   0  10 -15    3.89    0.41
   0  10 -15    4.37    0.38
   0  10  15    4.19    0.48
   0 -10 -15    4.28    0.35
   0 -10 -16    0.22    0.12
   0 -10 -16    0.61    0.25
   0 -10  16    0.44    0.22
   0  10 -16    0.49    0.17
   0 -10  16    0.19    0.14
   0 -10 -16    0.37    0.15
   0  10  16    0.23    0.26
   0  10 -16    0.23    0.20
   0  10 -16    0.26    0.19
   0  10  16    0.29    0.18
   0  10  16    0.05    0.22
   0  10  17    2.92    0.38
   0  10  17    3.08    0.44
   0  10 -17    3.35    0.40
   0  10 -17    3.28    0.34
   0 -10  17    2.79    0.31
   0  10 -17    2.99    0.43
   0 -10 -17    2.95    0.29
   0 -10  17    2.63    0.35
   0 -10  17    2.51    0.39
   0 -10 -17    3.17    0.43
   0 -10 -17    3.05    0.31
   0  10  17    3.13    0.47
   0 -10 -18   18.17    0.96
   0 -10  18   18.62    0.84
   0  10 -18   18.98    0.90
   0 -10  18   19.55    0.98
   0 -10 -18   19.12    0.77
   0  10  18   19.89    1.03
   0  10 -18   18.02    0.99
   0  10 -18   18.95    0.78
   0 -10 -18   18.26    0.67
   0  10  18   19.67    0.95
   0  10  18   19.04    1.12
   0 -10  18   18.98    0.74
   0  10  19    6.17    0.68
   0 -10  19    7.12    0.56
   0  10 -19    5.91    0.45
   0 -10 -19    6.45    0.61
   0  10 -19    5.72    0.53
   0  10  19    6.91    0.66
   0 -10  19    6.66    0.61
   0 -10  19    5.72    0.42
   0  10  19    5.45    0.54
   0  10 -19    5.75    0.60
   0  10 -20   12.09    0.75
   0  10 -20   11.09    0.83
   0 -10  20   12.21    0.83
   0 -10  20   12.14    0.73
   0  10  20   11.64    0.93
   0 -10 -20   10.20    0.77
   0  10  20   11.93    0.80
   0  10  20   12.02    0.87
   0 -10  21    4.28    0.53
   0  10  21    3.26    0.55
   0  10  21    3.93    0.50
   0 -10 -21    3.92    0.49
   0  10 -21    3.61    0.52
   0  10 -21    4.22    0.47
   0  10  21    3.12    0.51
   0 -10  21    3.94    0.46
   0  10  22    0.31    0.29
   0 -10 -22    0.77    0.26
   0  10 -22    0.69    0.33
   0 -10  22    0.25    0.26
   0 -10 -22    0.21    0.24
   0 -10  22    0.08    0.21
   0  10 -22    0.23    0.21
   0  10  22    0.21    0.28
   0 -10 -23    0.32    0.27
   0  10 -23    0.24    0.22
   0 -10 -23    0.39    0.23
   0 -10 -23    0.79    0.30
   0  10 -23    0.69    0.31
   0 -10  23    0.64    0.30
   0 -10  23    0.36    0.22
   0  10  23    0.54    0.30
   0  10 -24    0.05    0.29
   0 -10  24    0.15    0.22
   0  10 -24    0.22    0.20
   0  10  24    0.03    0.28
   0 -10 -24    0.30    0.33
   0 -10 -24    0.20    0.22
   0 -10  24    0.30    0.26
   0 -10 -24   -0.02    0.28
   0 -10 -25    2.61    0.42
   0 -10 -25    2.76    0.49
   0  10  25    2.23    0.53
   0  10 -25    2.05    0.37
   0  10 -25    1.84    0.46
   0 -10 -25    1.63    0.45
   0 -10  25    1.73    0.37
   0 -10  25    2.19    0.45
   0 -10 -26    2.77    0.50
   0 -10  26    2.08    0.42
   0  10 -26    4.17    0.51
   0  10  26    4.18    0.65
   0  10 -26    2.89    0.55
   0 -10 -26    3.17    0.48
   0 -10 -26    2.90    0.55
   0 -10  26    2.95    0.56
   0 -10 -27    1.39    0.44
   0  10 -27    1.94    0.45
   0 -10  27    1.81    0.40
   0  10  27    2.17    0.53
   0 -10 -27    1.83    0.39
   0 -10 -27    1.31    0.36
   0 -10  27    1.24    0.38
   0 -10 -28    2.22    0.43
   0 -10  28    2.48    0.50
   0  10  28    2.85    0.59
   0  10 -28    2.67    0.55
   0 -10  28    3.08    0.51
   0 -10 -28    3.13    0.63
   0 -10 -28    2.66    0.49
   0 -10 -29    2.24    0.45
   0  10  29    1.93    0.54
   0 -10 -29    3.47    0.67
   0  10 -29    2.21    0.50
   0 -10  29    2.11    0.47
   0 -10  29    1.46    0.47
   0 -10  30    1.90    0.42
   0  10  30    1.31    0.43
   0 -10 -30    1.54    0.43
   0  10 -30    1.84    0.53
   0 -10 -30    2.25    0.55
   0 -10  30    1.21    0.40
   0 -10 -31    0.54    0.38
   0  10 -31    0.20    0.27
   0 -10  31   -0.49    0.44
   0 -10  31   -0.47    0.32
   0  10  31   -0.39    0.45
   0 -10 -31   -0.20    0.23
   0 -10 -32    0.20    0.29
   0  10  32    0.47    0.36
   0 -10 -32    0.86    0.35
   0 -10  32   -0.09    0.32
   0  10 -32    0.72    0.37
   0 -10  33    2.26    0.54
   0 -10 -33    2.35    0.58
   0  10 -33    4.07    0.70
   0  10  33    2.30    0.57
   0  11   0    0.08    0.13
   0 -11   0    0.05    0.08
   0 -11   0    0.00    0.12
   0  11   0    0.15    0.13
   0 -11   0    0.01    0.08
   0  11   0    0.13    0.04
   0 -11  -1    0.59    0.12
   0  11   1    0.56    0.16
   0  11  -1    0.53    0.04
   0  11  -1    0.63    0.17
   0  11  -1    0.41    0.14
   0  11   1    0.54    0.17
   0 -11  -1    0.51    0.11
   0 -11  -1    0.30    0.14
   0 -11   1    0.47    0.12
   0 -11   1    0.46    0.12
   0  11   1    0.40    0.07
   0 -11   1    0.43    0.16
   0  11  -1    0.51    0.16
   0  11   2    0.06    0.05
   0 -11  -2    0.17    0.09
   0  11  -2   -0.07    0.12
   0  11   2    0.11    0.13
   0  11  -2    0.05    0.13
   0 -11   2    0.02    0.14
   0  11   2    0.02    0.11
   0 -11   2    0.10    0.09
   0 -11   2    0.02    0.09
   0 -11  -2    0.07    0.12
   0  11  -2    0.18    0.14
   0 -11  -2   -0.02    0.08
   0 -11  -3    4.78    0.37
   0  11   3    4.37    0.34
   0 -11  -3    4.12    0.25
   0 -11   3    4.11    0.31
   0  11  -3    4.56    0.38
   0 -11   3    4.26    0.31
   0 -11  -3    4.54    0.23
   0  11  -3    4.03    0.34
   0 -11   3    4.04    0.36
   0  11  -3    4.36    0.37
   0  11   3    4.43    0.23
   0  11   3    4.45    0.36
   0  11  -4   41.15    1.09
   0  11   4   39.50    0.98
   0  11  -4   37.62    1.02
   0  11   4   37.69    1.28
   0 -11  -4   37.73    0.72
   0 -11  -4   39.48    0.63
   0  11  -4   40.83    1.10
   0 -11   4   38.66    1.03
   0 -11   4   40.55    0.95
   0  11   4   39.18    0.74
   0 -11   4   40.71    0.94
   0 -11  -4   38.97    1.03
   0  11   4   38.24    1.01
   0 -11  -5    3.99    0.34
   0  11  -5    3.82    0.36
   0  11   5    3.75    0.44
   0 -11   5    4.54    0.37
   0 -11   5    3.93    0.32
   0  11   5    3.46    0.24
   0  11   5    3.48    0.31
   0 -11   5    3.92    0.33
   0 -11  -5    4.08    0.19
   0  11   5    3.40    0.32
   0 -11  -5    3.73    0.23
   0  11  -5    4.00    0.37
   0  11  -5    3.59    0.35
   0  11   6    5.05    0.43
   0 -11   6    5.36    0.38
   0  11   6    5.42    0.38
   0 -11  -6    5.47    0.19
   0 -11  -6    5.70    0.41
   0  11  -6    5.03    0.42
   0 -11   6    5.08    0.38
   0  11  -6    5.33    0.42
   0  11   6    5.42    0.32
   0  11   6    4.69    0.37
   0 -11  -6    5.07    0.27
   0 -11   6    5.23    0.40
   0  11  -6    4.43    0.39
   0  11   6    4.94    0.50
   0  11  -7   20.40    0.26
   0  11   7   20.94    0.85
   0 -11  -7   20.04    0.29
   0 -11   7   22.38    0.79
   0  11   7   20.79    0.74
   0 -11   7   21.47    0.78
   0 -11   7   22.64    0.78
   0 -11  -7   23.04    0.80
   0  11  -7   21.41    0.84
   0  11  -7   21.87    0.84
   0  11   7   21.66    0.73
   0 -11  -7   21.50    0.53
   0  11   7   22.28    1.02
   0  11  -7   20.80    0.81
   0  11  -8   82.44    1.64
   0  11   8   75.71    1.36
   0 -11   8   78.05    1.48
   0  11   8   80.62    1.94
   0 -11  -8   78.13    1.03
   0  11   8   78.67    1.65
   0  11  -8   77.34    1.58
   0  11   8   78.57    1.43
   0 -11  -8   77.48    1.46
   0 -11   8   82.04    1.54
   0 -11   8   79.85    1.50
   0 -11   9    6.43    0.45
   0  11   9    6.81    0.42
   0  11   9    6.84    0.52
   0  11   9    6.76    0.43
   0 -11   9    6.20    0.45
   0  11  -9    6.49    0.50
   0  11   9    5.69    0.55
   0 -11  -9    6.70    0.45
   0 -11   9    7.25    0.49
   0 -11  -9    6.18    0.31
   0  11  -9    7.04    0.51
   0  11   9    6.41    0.41
   0  11  10  215.46    3.24
   0  11  10  220.18    2.36
   0 -11  10  211.49    2.46
   0  11 -10  208.24    2.72
   0  11  10  217.96    2.37
   0 -11 -10  215.74    2.44
   0  11 -10  217.43    2.74
   0 -11 -10  219.03    1.81
   0  11  10  218.61    2.85
   0 -11  10  227.74    2.72
   0 -11 -11   14.07    0.63
   0  11 -11   15.14    0.75
   0  11  11   13.85    0.76
   0  11  11   13.54    0.60
   0 -11 -11   14.56    0.49
   0 -11  11   16.36    0.77
   0  11  11   14.76    0.89
   0  11  11   14.09    0.65
   0  11 -11   13.79    0.73
   0 -11  11   13.78    0.65
   0  11  12   60.79    1.37
   0  11  12   62.25    1.25
   0  11 -12   62.81    1.58
   0 -11 -12   64.15    1.06
   0 -11 -12   61.06    1.31
   0  11  12   62.75    1.61
   0 -11  12   59.01    1.33
   0  11  12   62.89    1.81
   0  11 -12   63.36    1.53
   0 -11  12   63.51    1.53
   0 -11 -13   32.62    0.79
   0 -11  13   31.47    1.12
   0  11  13   31.54    1.17
   0  11  13   30.41    1.30
   0  11 -13   29.03    1.12
   0  11 -13   30.81    1.09
   0  11  13   31.57    0.90
   0 -11 -13   29.68    0.92
   0  11  13   30.89    1.01
   0 -11  13   30.18    0.96
   0 -11  14   13.71    0.77
   0  11  14   14.37    0.61
   0 -11 -14   15.03    0.56
   0 -11 -14   15.07    0.66
   0  11  14   12.83    0.87
   0  11 -14   14.44    0.76
   0 -11  14   13.96    0.66
   0  11 -14   14.16    0.81
   0  11  14   15.28    0.84
   0  11  14   13.37    0.70
   0  11 -15   21.90    1.02
   0 -11  15   21.04    0.96
   0 -11 -15   22.42    0.71
   0  11  15   20.53    1.11
   0 -11 -15   20.07    0.99
   0 -11  15   20.45    0.80
   0  11  15   21.54    0.91
   0  11  15   22.35    0.75
   0  11 -15   21.12    0.94
   0 -11 -15   20.85    0.77
   0  11  15   21.42    1.03
   0  11  16    3.38    0.46
   0 -11  16    2.71    0.32
   0  11 -16    2.56    0.39
   0  11  16    2.88    0.49
   0 -11  16    3.21    0.42
   0  11  16    2.91    0.28
   0 -11 -16    3.57    0.34
   0  11 -16    3.31    0.40
   0  11  16    3.35    0.39
   0 -11 -16    3.38    0.44
   0  11  17   -0.01    0.17
   0 -11  17   -0.10    0.22
   0  11  17    0.07    0.28
   0 -11 -17   -0.12    0.14
   0  11  17    0.04    0.09
   0 -11 -17    0.01    0.20
   0  11  17    0.04    0.19
   0  11 -17    0.07    0.19
   0 -11  17   -0.03    0.14
   0  11 -17   -0.11    0.25
   0  11  18    4.34    0.47
   0  11  18    4.69    0.56
   0  11 -18    4.59    0.53
   0  11  18    4.60    0.59
   0 -11  18    4.21    0.38
   0 -11  18    4.30    0.43
   0 -11 -18    4.43    0.51
   0 -11 -18    4.78    0.38
   0  11 -18    5.04    0.49
   0 -11  18    4.73    0.52
   0 -11  19    0.02    0.20
   0  11  19   -0.29    0.34
   0  11 -19    0.14    0.21
   0 -11  19   -0.09    0.22
   0 -11  19   -0.01    0.11
   0  11  19   -0.20    0.26
   0 -11 -19   -0.03    0.22
   0  11 -19    0.08    0.20
   0  11  19   -0.02    0.21
   0  11  20    6.80    0.74
   0  11 -20    7.37    0.70
   0  11  20    6.94    0.68
   0 -11  20    8.57    0.63
   0  11 -20    7.88    0.63
   0  11  20    6.49    0.60
   0 -11 -20    6.45    0.63
   0 -11  20    8.35    0.70
   0 -11  21    0.96    0.26
   0  11 -21    1.11    0.30
   0  11  21    1.50    0.38
   0 -11  21    1.21    0.34
   0  11 -21    1.76    0.39
   0 -11 -21    0.98    0.34
   0  11  21    0.67    0.36
   0  11  21    1.06    0.29
   0 -11 -22    0.33    0.24
   0  11  22    0.84    0.40
   0  11 -22    0.36    0.20
   0 -11 -22    0.35    0.21
   0  11 -22    0.44    0.31
   0 -11  22    0.25    0.25
   0 -11  22    0.54    0.26
   0  11  22    0.76    0.34
   0  11  23    4.53    0.63
   0  11 -23    5.83    0.60
   0 -11 -23    5.60    0.57
   0  11 -23    5.48    0.67
   0 -11  23    5.67    0.58
   0 -11  23    5.29    0.63
   0 -11 -23    5.95    0.65
   0  11 -24    6.88    0.75
   0  11  24    6.57    0.76
   0 -11 -24    6.74    0.71
   0  11 -24    7.90    0.68
   0 -11  24    6.95    0.64
   0 -11  24    7.53    0.75
   0 -11 -24    7.70    0.81
   0 -11 -24    7.72    0.66
   0 -11  25    0.41    0.26
   0  11 -25    0.81    0.34
   0 -11  25    0.86    0.33
   0  11 -25    1.51    0.37
   0 -11 -25    1.37    0.42
   0 -11 -25    0.88    0.39
   0 -11 -25    1.71    0.35
   0  11  25    0.82    0.38
   0 -11  26    0.43    0.26
   0 -11  26    1.11    0.37
   0 -11 -26    0.41    0.31
   0  11 -26    0.53    0.28
   0 -11 -26    1.05    0.51
   0 -11 -26    0.92    0.31
   0  11  26    0.59    0.35
   0  11 -26    0.15    0.34
   0  11  27    2.01    0.53
   0 -11 -27    2.03    0.44
   0  11 -27    1.35    0.42
   0 -11  27    1.73    0.45
   0 -11 -27    2.11    0.57
   0 -11  27    1.91    0.41
   0 -11 -27    1.85    0.38
   0  11  28   -0.02    0.31
   0  11 -28   -0.45    0.34
   0 -11  28    0.05    0.23
   0 -11  28    0.14    0.24
   0 -11 -28    0.05    0.26
   0 -11 -28    0.18    0.26
   0 -11 -28   -0.21    0.34
   0 -11 -29    1.70    0.48
   0  11  29    1.30    0.54
   0  11 -29    2.09    0.54
   0 -11 -29    2.01    0.43
   0 -11  29    0.90    0.36
   0 -11  29    1.23    0.44
   0  11 -30    1.19    0.40
   0 -11  30    1.65    0.46
   0 -11 -30    1.41    0.47
   0  11  30    2.28    0.58
   0 -11  31    0.76    0.37
   0  11 -31    1.49    0.52
   0  11  31    2.18    0.59
   0 -11 -31    1.33    0.48
   0 -11  32    3.60    0.66
   0 -11 -32    4.32    0.74
   0  11  32    3.35    0.68
   0  11 -32    3.22    0.66
   0 -11 -33    4.24    0.75
   0  12   0   11.91    0.62
   0 -12   0   10.85    0.45
   0 -12   0   11.80    0.47
   0  12   0   11.53    0.59
   0  12   0   12.18    0.26
   0 -12   0   11.78    0.60
   0  12  -1    2.93    0.33
   0 -12  -1    2.89    0.23
   0 -12  -1    3.04    0.33
   0  12   1    2.81    0.15
   0  12   1    2.86    0.32
   0  12  -1    3.04    0.32
   0 -12   1    2.43    0.30
   0 -12  -1    2.72    0.23
   0 -12   1    2.78    0.25
   0 -12   1    3.28    0.26
   0  12  -1    2.55    0.27
   0  12   1    2.71    0.33
   0 -12   2   33.24    1.01
   0  12   2   32.50    0.99
   0 -12   2   33.04    0.83
   0  12   2   35.00    0.59
   0 -12  -2   33.08    0.99
   0  12   2   33.66    0.97
   0  12  -2   31.21    0.92
   0  12  -2   33.81    1.03
   0 -12   2   34.29    0.85
   0 -12  -2   32.70    0.72
   0  12  -2   33.80    1.01
   0 -12  -2   33.01    0.70
   0  12  -3   19.73    0.79
   0 -12   3   18.54    0.65
   0 -12  -3   17.59    0.52
   0 -12  -3   19.62    0.77
   0  12   3   20.05    0.78
   0 -12   3   18.49    0.64
   0  12  -3   18.54    0.77
   0  12   3   19.72    0.49
   0 -12  -3   18.94    0.50
   0 -12   3   18.20    0.75
   0  12   3   18.03    0.72
   0  12  -3   18.22    0.72
   0  12   4   65.11    1.38
   0  12  -4   65.10    1.45
   0 -12   4   65.83    1.24
   0  12   4   63.97    1.32
   0 -12  -4   65.55    0.86
   0  12   4   65.20    0.96
   0  12  -4   61.80    1.36
   0 -12   4   62.42    1.38
   0 -12  -4   63.13    1.38
   0 -12   4   66.25    1.27
   0  12   4   61.47    1.70
   0  12  -4   63.97    1.44
   0 -12  -4   63.90    0.95
   0  12   5    0.85    0.20
   0  12  -5    1.08    0.23
   0 -12  -5    0.85    0.20
   0 -12  -5    1.08    0.11
   0  12  -5    0.78    0.21
   0  12   5    0.88    0.28
   0  12   5    0.73    0.13
   0  12  -5    0.96    0.23
   0 -12   5    0.85    0.18
   0 -12   5    0.82    0.21
   0  12   5    0.85    0.18
   0 -12  -5    1.00    0.13
   0 -12   5    0.83    0.18
   0  12   6    0.07    0.21
   0  12  -6    0.14    0.17
   0 -12  -6    0.15    0.06
   0 -12   6    0.18    0.16
   0  12   6    0.05    0.07
   0  12  -6    0.29    0.17
   0  12  -6   -0.13    0.20
   0 -12  -6    0.07    0.07
   0  12   6    0.25    0.14
   0 -12  -6    0.08    0.13
   0  12   6    0.17    0.15
   0 -12   6    0.08    0.13
   0 -12   6    0.15    0.14
   0  12   7    7.69    0.65
   0 -12   7    8.13    0.49
   0  12   7    8.54    0.49
   0 -12   7    8.45    0.51
   0 -12   7    8.24    0.52
   0 -12  -7    8.34    0.51
   0 -12  -7    7.90    0.33
   0  12   7    8.34    0.50
   0  12  -7    8.03    0.54
   0 -12  -7    7.97    0.20
   0  12  -7    8.46    0.55
   0  12   7    8.15    0.57
   0  12  -7    8.44    0.56
   0  12  -8    5.32    0.46
   0 -12  -8    4.86    0.27
   0  12   8    4.73    0.52
   0  12  -8    4.63    0.43
   0 -12   8    4.73    0.40
   0 -12   8    5.30    0.43
   0 -12  -8    4.71    0.40
   0  12   8    4.61    0.37
   0  12   8    4.19    0.36
   0 -12   8    4.75    0.40
   0  12   8    4.47    0.44
   0  12   9    1.10    0.21
   0 -12  -9    1.20    0.24
   0  12  -9    0.92    0.25
   0 -12   9    1.19    0.24
   0  12   9    1.28    0.35
   0 -12  -9    1.31    0.15
   0  12  -9    1.10    0.27
   0 -12   9    0.98    0.22
   0  12   9    1.19    0.27
   0  12   9    1.00    0.19
   0  12   9    0.86    0.19
   0 -12  10    2.20    0.33
   0  12 -10    1.62    0.29
   0 -12 -10    2.03    0.28
   0  12  10    1.64    0.34
   0 -12  10    1.61    0.27
   0 -12 -10    1.79    0.17
   0  12  10    1.96    0.26
   0  12  10    2.15    0.27
   0  12 -10    2.33    0.34
   0  12  10    2.42    0.34
   0 -12 -11    1.77    0.19
   0  12  11    1.93    0.27
   0 -12 -11    2.42    0.29
   0 -12  11    2.06    0.32
   0  12  11    2.44    0.41
   0 -12  11    1.93    0.28
   0  12  11    1.79    0.26
   0  12 -11    2.36    0.35
   0  12 -11    1.84    0.32
   0  12  11    2.31    0.35
   0 -12 -12    0.36    0.10
   0  12  12    0.27    0.15
   0  12  12    0.48    0.30
   0 -12  12    0.54    0.20
   0  12 -12    0.15    0.20
   0 -12 -12    0.56    0.20
   0  12  12   -0.16    0.22
   0  12  12    0.37    0.18
   0 -12  12    0.47    0.23
   0  12 -12    0.26    0.22
   0 -12 -13   11.62    0.46
   0 -12  13    9.89    0.59
   0  12  13   11.04    0.63
   0  12  13   10.61    0.71
   0  12 -13   10.95    0.72
   0 -12 -13   11.42    0.61
   0  12 -13   10.43    0.68
   0 -12  13   10.64    0.69
   0  12  13   11.29    0.83
   0  12  13   10.59    0.56
   0  12  14    3.73    0.39
   0 -12 -14    3.10    0.34
   0  12  14    3.35    0.51
   0  12  14    3.58    0.46
   0  12 -14    3.54    0.43
   0  12 -14    3.03    0.42
   0 -12  14    2.90    0.34
   0 -12  14    3.16    0.41
   0  12  14    3.46    0.34
   0 -12  15    2.00    0.31
   0 -12  15    2.17    0.37
   0  12  15    2.17    0.38
   0  12  15    2.68    0.46
   0  12 -15    1.97    0.38
   0 -12 -15    1.99    0.37
   0  12 -15    2.23    0.36
   0  12  15    2.47    0.29
   0 -12 -15    2.29    0.30
   0  12  15    2.03    0.31
   0  12 -16    0.02    0.19
   0  12  16    0.02    0.12
   0 -12  16   -0.01    0.22
   0  12  16   -0.12    0.16
   0 -12 -16    0.13    0.15
   0  12  16    0.68    0.32
   0 -12 -16    0.24    0.21
   0  12 -16    0.14    0.22
   0 -12  16   -0.08    0.16
   0  12  16    0.18    0.25
   0  12  17    0.63    0.28
   0  12  17    0.54    0.17
   0  12 -17    0.38    0.26
   0 -12  17    0.40    0.19
   0  12  17    0.34    0.27
   0  12  17    0.40    0.23
   0 -12 -17    0.88    0.20
   0 -12 -17    0.35    0.23
   0  12 -17    0.47    0.25
   0 -12  17    0.40    0.23
   0 -12  18    4.41    0.44
   0  12  18    4.10    0.57
   0 -12  18    4.33    0.42
   0 -12 -18    3.59    0.35
   0  12 -18    3.87    0.47
   0 -12 -18    3.65    0.49
   0 -12  18    3.26    0.46
   0  12 -18    3.67    0.50
   0  12  18    3.48    0.45
   0  12  18    4.61    0.57
   0 -12  19    0.24    0.17
   0  12 -19    0.40    0.26
   0  12  19   -0.25    0.33
   0  12  19    0.15    0.24
   0  12 -19    0.16    0.22
   0 -12 -19    0.28    0.25
   0 -12  19    0.28    0.23
   0 -12  19    0.17    0.16
   0  12  19    0.31    0.23
   0  12  20    0.16    0.23
   0 -12  20    0.18    0.25
   0  12 -20    0.25    0.20
   0  12  20    0.37    0.29
   0  12 -20    0.09    0.28
   0 -12 -20    0.66    0.26
   0  12  20   -0.07    0.32
   0 -12  20    0.53    0.23
   0 -12  21    5.03    0.51
   0 -12 -21    4.93    0.59
   0 -12  21    5.23    0.61
   0  12  21    6.00    0.72
   0  12 -21    4.82    0.62
   0  12 -21    5.47    0.57
   0  12  21    4.44    0.59
   0  12  22    7.14    0.76
   0  12  22    6.66    0.78
   0 -12  22    7.06    0.72
   0 -12 -22    6.71    0.59
   0  12 -22    7.25    0.65
   0 -12 -22    7.21    0.71
   0  12 -22    5.38    0.67
   0 -12  22    6.62    0.60
   0  12 -23   10.08    0.90
   0 -12 -23   12.60    0.95
   0  12  23   10.50    0.99
   0 -12  23   11.45    0.79
   0  12 -23   11.97    0.85
   0 -12 -23   11.77    0.78
   0 -12  23   11.40    0.90
   0  12  23   10.73    0.90
   0 -12  24    6.20    0.70
   0  12  24    6.45    0.76
   0 -12  24    6.20    0.61
   0  12 -24    6.62    0.64
   0 -12 -24    6.08    0.70
   0 -12 -24    7.92    0.67
   0  12 -24    5.89    0.71
   0 -12 -25    1.82    0.48
   0 -12 -25    2.38    0.43
   0  12  25    2.43    0.50
   0 -12  25    1.91    0.45
   0 -12 -25    1.59    0.39
   0  12 -25    2.26    0.48
   0  12 -25    1.66    0.36
   0 -12  25    2.27    0.39
   0  12 -26    5.43    0.73
   0 -12 -26    5.74    0.68
   0 -12 -26    6.34    0.64
   0 -12 -26    5.64    0.77
   0 -12  26    6.03    0.63
   0 -12  26    5.51    0.70
   0  12  26    5.26    0.72
   0  12 -26    6.10    0.63
   0  12 -27    0.45    0.24
   0 -12  27   -0.05    0.26
   0 -12 -27   -0.18    0.30
   0  12  27    0.22    0.35
   0 -12 -27   -0.21    0.37
   0 -12  27    0.38    0.35
   0  12 -27    0.46    0.32
   0  12  28    6.94    0.83
   0  12 -28    7.65    0.89
   0 -12  28    6.02    0.75
   0 -12 -28    6.60    0.76
   0 -12 -28    8.20    0.91
   0 -12  29   -0.12    0.32
   0 -12 -29    0.32    0.33
   0  12 -29   -0.31    0.35
   0  12  29    0.49    0.42
   0  12 -30   -0.65    0.39
   0 -12  30    0.02    0.32
   0 -12 -30   -0.24    0.36
   0  12  30    0.63    0.36
   0 -12  31    1.09    0.40
   0  12  31    2.03    0.57
   0 -12 -31    2.25    0.59
   0  12 -31    1.36    0.46
   0 -12 -32   -0.23    0.39
   0  12 -32   -0.48    0.36
   0 -12  32    0.10    0.32
   0 -13   0   -0.06    0.10
   0  13   0   -0.02    0.15
   0 -13   0   -0.04    0.11
   0 -13   0   -0.02    0.17
   0  13   0    0.03    0.16
   0 -13  -1    0.04    0.09
   0 -13   1    0.06    0.11
   0  13  -1   -0.03    0.17
   0  13  -1    0.09    0.12
   0  13  -1   -0.08    0.17
   0 -13  -1    0.13    0.10
   0 -13   1    0.07    0.11
   0 -13  -1    0.19    0.17
   0 -13   1    0.04    0.16
   0  13   1    0.31    0.17
   0  13   1    0.00    0.16
   0  13   1    0.16    0.05
   0 -13  -2    2.89    0.24
   0  13  -2    2.95    0.35
   0 -13   2    2.86    0.34
   0  13  -2    2.91    0.35
   0  13   2    2.75    0.32
   0 -13  -2    3.07    0.23
   0  13   2    2.33    0.31
   0 -13  -2    3.08    0.35
   0  13  -2    2.62    0.29
   0 -13   2    3.33    0.29
   0 -13   2    2.60    0.26
   0  13   2    3.43    0.19
   0  13   3    4.30    0.40
   0 -13   3    4.12    0.40
   0  13  -3    4.00    0.41
   0 -13   3    3.64    0.31
   0 -13  -3    4.21    0.40
   0  13  -3    3.89    0.39
   0 -13  -3    4.20    0.25
   0  13   3    3.82    0.22
   0 -13   3    3.90    0.33
   0 -13  -3    4.06    0.27
   0  13  -3    3.53    0.35
   0  13   3    4.10    0.39
   0  13   4   10.54    0.60
   0 -13  -4   11.92    0.39
   0 -13   4   10.70    0.54
   0  13   4   11.76    0.42
   0  13  -4   10.45    0.59
   0  13  -4   11.01    0.63
   0 -13  -4   11.54    0.42
   0 -13   4   11.29    0.63
   0  13   4   10.72    0.59
   0 -13   4   11.36    0.55
   0 -13  -4   11.66    0.63
   0  13  -4   11.65    0.66
   0  13   4   10.46    0.76
   0  13  -5   -0.05    0.15
   0  13   5    0.05    0.14
   0 -13   5    0.15    0.14
   0  13  -5   -0.10    0.22
   0  13   5   -0.01    0.24
   0 -13  -5    0.07    0.16
   0 -13   5   -0.11    0.14
   0 -13  -5    0.00    0.05
   0 -13  -5    0.05    0.08
   0 -13   5    0.03    0.15
   0  13  -5    0.11    0.14
   0  13   5    0.15    0.08
   0  13   5    0.14    0.15
   0  13   6   16.93    0.72
   0 -13   6   18.76    0.81
   0 -13  -6   16.99    0.76
   0 -13   6   17.71    0.72
   0  13  -6   18.60    0.84
   0  13   6   17.29    0.76
   0  13  -6   17.17    0.79
   0  13  -6   16.64    0.80
   0 -13  -6   18.26    0.40
   0 -13  -6   18.14    0.51
   0  13   6   17.57    0.98
   0 -13   6   17.97    0.73
   0 -13   7   27.57    0.92
   0  13   7   24.68    0.90
   0  13  -7   26.25    1.00
   0  13   7   24.82    0.87
   0 -13   7   27.31    0.94
   0 -13  -7   26.20    0.60
   0 -13  -7   26.83    0.95
   0  13  -7   27.00    1.02
   0  13   7   26.73    1.22
   0 -13   7   24.67    0.93
   0  13  -7   25.71    0.99
   0 -13  -7   25.66    0.39
   0 -13   8   38.19    1.11
   0 -13   8   36.17    1.12
   0  13   8   37.51    1.25
   0  13   8   36.24    1.05
   0 -13  -8   40.01    0.74
   0  13   8   38.47    1.45
   0  13   8   40.33    0.97
   0  13  -8   39.23    1.24
   0  13   8   37.31    1.08
   0 -13   8   40.14    1.15
   0  13  -8   37.56    1.20
   0 -13  -8   39.60    1.16
   0  13   9   14.25    0.91
   0  13  -9   15.21    0.79
   0 -13   9   14.93    0.73
   0  13   9   14.52    0.67
   0 -13  -9   15.87    0.47
   0  13  -9   16.29    0.83
   0 -13   9   16.38    0.77
   0  13   9   15.67    0.64
   0 -13  -9   16.74    0.76
   0  13   9   15.44    0.71
   0  13   9   15.47    0.83
   0  13  10   62.33    1.88
   0  13 -10   59.63    1.57
   0  13  10   62.56    1.31
   0 -13 -10   60.26    1.42
   0 -13 -10   64.80    0.95
   0  13  10   60.68    1.63
   0  13  10   60.80    1.38
   0 -13  10   64.45    1.54
   0  13 -10   62.33    1.60
   0 -13  10   60.02    1.46
   0  13 -11    1.83    0.32
   0  13  11    2.13    0.28
   0  13 -11    2.04    0.35
   0  13  11    2.12    0.29
   0 -13  11    2.33    0.35
   0 -13 -11    1.69    0.27
   0  13  11    2.19    0.41
   0  13  11    2.46    0.38
   0 -13  11    2.06    0.30
   0  13  12   10.05    0.58
   0  13  12    9.13    0.77
   0  13  12    9.90    0.56
   0 -13 -12   10.43    0.61
   0  13  12    9.85    0.70
   0 -13  12   10.52    0.67
   0  13 -12   10.76    0.70
   0 -13  12   10.33    0.63
   0  13 -12    9.12    0.66
   0 -13  13    3.61    0.39
   0  13  13    3.69    0.52
   0  13  13    4.11    0.49
   0  13 -13    3.90    0.46
   0  13  13    3.95    0.37
   0  13 -13    3.50    0.43
   0 -13 -13    4.07    0.39
   0 -13  13    3.08    0.40
   0  13  13    4.34    0.40
   0  13  14    6.30    0.46
   0 -13  14    5.98    0.49
   0  13  14    6.56    0.51
   0  13 -14    6.50    0.60
   0 -13  14    6.95    0.59
   0  13  14    7.58    0.73
   0  13  14    6.35    0.60
   0 -13 -14    6.60    0.49
   0  13 -14    6.51    0.57
   0  13  15    0.34    0.16
   0 -13  15    0.21    0.22
   0  13 -15    0.54    0.27
   0  13 -15    0.71    0.28
   0  13  15    0.26    0.22
   0 -13  15    0.19    0.17
   0  13  15    0.18    0.25
   0 -13 -15    0.33    0.18
   0  13  15    0.27    0.18
   0  13  16    0.38    0.29
   0  13 -16    0.15    0.18
   0 -13 -16    0.00    0.19
   0  13  16   -0.06    0.17
   0 -13  16    0.00    0.17
   0 -13  16    0.73    0.28
   0  13  16    0.06    0.13
   0  13 -16    0.27    0.21
   0  13  16    0.14    0.27
   0 -13 -16    0.15    0.15
   0  13 -17    1.02    0.33
   0  13  17    0.62    0.33
   0 -13  17    0.87    0.32
   0  13  17    0.49    0.29
   0  13  17    0.55    0.24
   0 -13  17    0.83    0.25
   0 -13 -17    0.99    0.22
   0 -13 -17    1.11    0.34
   0  13 -17    1.18    0.33
   0  13  17    0.98    0.21
   0 -13 -18    2.94    0.49
   0 -13  18    3.39    0.50
   0  13  18    2.95    0.48
   0  13  18    2.59    0.50
   0  13  18    2.53    0.39
   0  13 -18    2.99    0.49
   0 -13  18    3.14    0.39
   0  13 -18    2.45    0.40
   0 -13 -18    3.15    0.36
   0 -13  18    3.17    0.38
   0 -13  19    0.21    0.18
   0 -13  19    0.25    0.29
   0  13  19    0.06    0.32
   0 -13 -19    0.01    0.24
   0  13  19    0.31    0.22
   0  13  19    0.07    0.28
   0  13 -19    0.11    0.26
   0 -13  19    0.20    0.20
   0  13 -19   -0.04    0.22
   0  13  20    7.85    0.77
   0  13 -20    5.94    0.61
   0  13 -20    6.70    0.69
   0  13  20    5.95    0.72
   0 -13  20    6.62    0.56
   0 -13  20    6.15    0.65
   0 -13 -20    6.31    0.68
   0  13  21    0.44    0.35
   0  13  21    0.08    0.34
   0 -13  21    0.20    0.19
   0  13 -21    0.07    0.20
   0 -13  21    0.34    0.32
   0 -13 -21    0.43    0.30
   0  13 -21   -0.11    0.29
   0  13  22    0.42    0.34
   0  13  22   -0.04    0.32
   0 -13 -22    0.24    0.20
   0  13 -22    0.14    0.23
   0 -13  22    0.22    0.21
   0 -13 -22    0.21    0.21
   0 -13  22   -0.05    0.24
   0  13 -22   -0.03    0.27
   0  13 -23    4.16    0.53
   0  13  23    3.83    0.61
   0 -13 -23    4.56    0.50
   0 -13  23    4.00    0.49
   0  13 -23    3.68    0.58
   0 -13  23    3.47    0.55
   0 -13 -23    3.84    0.60
   0  13  23    4.04    0.68
   0 -13  24    3.07    0.52
   0  13  24    1.89    0.55
   0  13 -24    4.24    0.55
   0 -13  24    3.31    0.47
   0  13 -24    2.80    0.51
   0  13  24    3.33    0.59
   0 -13 -24    3.27    0.56
   0  13 -25    0.46    0.34
   0 -13 -25    0.43    0.35
   0 -13  25    0.75    0.34
   0 -13 -25    0.66    0.35
   0  13  25    0.54    0.38
   0  13 -25    0.93    0.33
   0  13 -26   -0.04    0.31
   0  13  26   -0.13    0.32
   0 -13 -26   -0.07    0.31
   0 -13 -26    0.57    0.32
   0  13 -26    0.24    0.23
   0 -13  26    0.00    0.31
   0  13 -27    0.27    0.23
   0  13 -27   -0.09    0.30
   0 -13 -27    0.69    0.43
   0 -13  27    0.44    0.28
   0  13  27    0.10    0.35
   0 -13 -27   -0.10    0.25
   0 -13  28    0.16    0.26
   0  13  28    1.00    0.45
   0  13 -28    0.17    0.32
   0 -13 -28    0.56    0.29
   0 -13 -28    1.30    0.49
   0  13 -29    1.98    0.54
   0 -13  29    1.65    0.48
   0  13  29    1.62    0.53
   0 -13 -29    3.20    0.67
   0  13  30    0.15    0.31
   0 -13  30   -0.53    0.37
   0  13 -30   -0.04    0.29
   0 -13 -30    0.49    0.39
   0  13  31   -0.70    0.44
   0 -13 -31    0.00    0.34
   0 -13  31   -0.32    0.31
   0  13 -31    0.40    0.33
   0 -14   0   39.92    1.21
   0 -14   0   39.74    0.92
   0  14   0   37.12    1.17
   0  14   0   39.83    1.19
   0 -14   0   40.38    0.92
   0 -14   1   10.27    0.49
   0 -14   1   10.11    0.49
   0 -14  -1    9.48    0.61
   0 -14   1    9.88    0.62
   0 -14  -1   10.63    0.46
   0 -14  -1    9.70    0.45
   0  14  -1   10.28    0.62
   0  14   1    9.69    0.59
   0  14   1    9.40    0.60
   0  14  -1    9.87    0.63
   0  14  -2    0.61    0.22
   0 -14   2    0.46    0.15
   0 -14   2    0.55    0.21
   0 -14  -2    0.59    0.20
   0  14  -2    0.59    0.23
   0  14   2    0.19    0.17
   0  14  -2    0.59    0.19
   0 -14   2    0.67    0.16
   0 -14  -2    0.56    0.14
   0  14   2    0.48    0.20
   0 -14  -2    0.69    0.14
   0 -14   3    7.47    0.54
   0  14   3    7.67    0.53
   0 -14  -3    7.69    0.36
   0  14  -3    7.49    0.50
   0 -14  -3    7.21    0.53
   0 -14  -3    7.36    0.37
   0  14   3    8.55    0.33
   0  14   3    7.51    0.53
   0 -14   3    7.09    0.44
   0  14   3    8.82    0.72
   0  14  -3    8.85    0.61
   0  14  -3    7.86    0.57
   0 -14   3    7.97    0.47
   0 -14   4    1.35    0.24
   0 -14  -4    1.79    0.19
   0  14   4    1.57    0.27
   0  14  -4    1.17    0.24
   0  14   4    1.99    0.40
   0 -14  -4    2.09    0.19
   0  14  -4    1.18    0.27
   0 -14   4    1.76    0.30
   0 -14  -4    1.73    0.29
   0 -14   4    1.51    0.24
   0  14   4    1.36    0.25
   0  14   4    1.84    0.18
   0  14  -4    1.25    0.27
   0 -14   5    0.13    0.13
   0  14  -5    0.13    0.17
   0  14  -5    0.00    0.18
   0 -14  -5   -0.04    0.07
   0  14  -5    0.01    0.17
   0  14   5   -0.01    0.16
   0 -14   5    0.02    0.16
   0  14   5   -0.01    0.22
   0  14   5    0.09    0.08
   0  14   5    0.09    0.17
   0 -14   5    0.12    0.15
   0 -14  -5    0.05    0.08
   0 -14  -5   -0.03    0.19
   0 -14   6    1.42    0.26
   0 -14  -6    1.29    0.25
   0 -14   6    1.34    0.23
   0 -14   6    1.84    0.31
   0  14   6    1.51    0.27
   0  14  -6    1.48    0.30
   0  14   6    0.81    0.22
   0 -14  -6    1.58    0.13
   0  14   6    0.96    0.31
   0  14  -6    1.23    0.28
   0  14  -6    1.06    0.26
   0 -14  -6    1.81    0.18
   0  14  -7    0.79    0.22
   0 -14  -7    0.77    0.12
   0 -14   7    0.69    0.21
   0 -14   7    1.01    0.23
   0  14   7    0.91    0.30
   0 -14   7    0.92    0.25
   0  14  -7    0.76    0.22
   0  14   7    0.71    0.21
   0  14   7    1.06    0.25
   0 -14  -7    0.81    0.22
   0 -14  -8    2.81    0.34
   0 -14   8    2.99    0.35
   0  14   8    2.51    0.32
   0  14   8    2.93    0.28
   0  14  -8    2.92    0.41
   0 -14   8    2.45    0.34
   0  14   8    2.85    0.34
   0 -14  -8    3.17    0.22
   0  14   8    2.89    0.47
   0  14  -8    2.16    0.34
   0  14   9    0.29    0.15
   0  14  -9    0.49    0.23
   0  14   9    0.39    0.15
   0  14  -9    0.44    0.21
   0  14   9    0.73    0.27
   0 -14   9    0.38    0.17
   0 -14   9    0.51    0.22
   0 -14  -9    0.92    0.25
   0  14   9    0.45    0.20
   0  14  10    1.52    0.26
   0  14  10    1.59    0.23
   0  14  10    1.59    0.38
   0 -14 -10    2.06    0.31
   0  14 -10    1.64    0.32
   0  14 -10    1.53    0.30
   0 -14  10    1.38    0.29
   0  14  10    1.67    0.33
   0 -14  10    1.65    0.30
   0  14 -11   -0.03    0.18
   0 -14  11    0.15    0.17
   0  14  11   -0.13    0.25
   0  14  11   -0.10    0.31
   0 -14  11    0.07    0.16
   0 -14 -11   -0.10    0.18
   0  14  11   -0.01    0.14
   0  14 -11    0.05    0.18
   0  14  11    0.00    0.12
   0  14  12   -0.04    0.15
   0 -14  12    0.04    0.17
   0 -14  12    0.29    0.19
   0  14  12    0.03    0.26
   0  14  12    0.16    0.22
   0  14  12    0.15    0.15
   0  14 -12   -0.05    0.20
   0  14 -12    0.12    0.18
   0 -14 -12    0.07    0.16
   0  14 -13    0.06    0.19
   0 -14  13   -0.18    0.20
   0  14  13    0.02    0.16
   0 -14 -13    0.21    0.15
   0 -14  13    0.16    0.18
   0  14  13   -0.03    0.25
   0  14 -13    0.41    0.25
   0  14  13   -0.13    0.18
   0  14  13   -0.07    0.23
   0 -14 -14    6.51    0.52
   0  14 -14    5.47    0.54
   0  14  14    6.01    0.51
   0  14  14    5.67    0.67
   0  14 -14    5.94    0.59
   0  14  14    5.63    0.59
   0 -14  14    6.68    0.55
   0  14  14    6.08    0.48
   0 -14  14    5.91    0.56
   0  14 -15    1.36    0.34
   0  14  15    1.25    0.25
   0  14  15    1.23    0.39
   0 -14  15    1.10    0.27
   0  14 -15    1.26    0.30
   0  14  15    1.42    0.30
   0 -14 -15    1.61    0.30
   0 -14  15    0.96    0.31
   0  14  15    1.35    0.35
   0  14  16    1.47    0.28
   0  14  16    1.27    0.38
   0  14 -16    1.22    0.34
   0  14 -16    0.88    0.32
   0 -14  16    1.32    0.29
   0 -14 -16    1.92    0.32
   0  14  16    1.35    0.40
   0 -14  16    1.84    0.37
   0  14  16    1.43    0.31
   0 -14 -16    1.43    0.37
   0 -14  17    0.58    0.27
   0  14 -17    1.15    0.31
   0 -14  17    0.41    0.22
   0  14  17    0.59    0.40
   0  14 -17    0.68    0.30
   0 -14 -17    0.31    0.21
   0  14  17    0.30    0.28
   0 -14 -17    0.09    0.26
   0  14  17    0.45    0.23
   0  14  17    0.30    0.17
   0 -14  18    2.08    0.34
   0 -14 -18    1.71    0.30
   0  14 -18    1.27    0.37
   0 -14  18    1.40    0.34
   0 -14 -18    1.92    0.42
   0  14  18    1.44    0.38
   0  14 -18    1.96    0.44
   0 -14  18    1.78    0.33
   0  14  18    1.52    0.43
   0  14  19    0.15    0.26
   0  14 -19   -0.14    0.28
   0 -14  19   -0.11    0.21
   0  14 -19    0.03    0.24
   0 -14 -19    0.06    0.25
   0 -14  19   -0.37    0.22
   0 -14  19    0.34    0.20
   0  14  19    0.09    0.30
   0 -14  20    0.05    0.17
   0  14  20    0.16    0.26
   0 -14 -20    0.28    0.25
   0  14  20    0.05    0.31
   0  14 -20    0.30    0.29
   0 -14  20    0.27    0.25
   0  14 -20   -0.21    0.28
   0 -14 -21   10.87    0.90
   0  14 -21   10.87    0.90
   0 -14  21   11.15    0.73
   0  14  21   12.08    0.96
   0 -14  21   11.23    0.90
   0  14 -21   11.48    0.85
   0  14  21   10.54    0.97
   0  14 -22    0.10    0.22
   0 -14 -22    0.08    0.29
   0  14 -22    0.83    0.38
   0  14  22    0.01    0.29
   0 -14  22    0.10    0.28
   0  14  22    0.35    0.36
   0 -14 -23   16.75    1.13
   0  14  23   17.60    1.29
   0 -14  23   16.37    1.13
   0  14  23   15.73    1.15
   0  14 -23   17.71    1.07
   0  14 -23   17.05    1.17
   0  14 -24    1.45    0.42
   0 -14 -24    2.16    0.48
   0  14 -24    2.14    0.43
   0  14  24    2.36    0.52
   0  14  24    2.62    0.59
   0 -14  24    2.58    0.51
   0  14 -25    5.63    0.64
   0 -14 -25    5.41    0.70
   0 -14  25    5.72    0.72
   0  14 -25    5.07    0.72
   0  14  25    6.04    0.78
   0 -14 -26    1.21    0.42
   0 -14 -26    1.90    0.52
   0 -14  26    1.82    0.44
   0  14 -26    1.73    0.47
   0  14 -26    1.63    0.39
   0  14  26    1.38    0.47
   0 -14 -27    1.14    0.47
   0  14  27    0.74    0.35
   0  14 -27    0.67    0.35
   0 -14  27    0.74    0.33
   0  14 -27    1.24    0.33
   0 -14 -27    0.37    0.31
   0  14  28    0.78    0.42
   0 -14 -28   -0.06    0.37
   0  14 -28   -0.28    0.34
   0 -14 -28   -0.44    0.29
   0 -14  28   -0.66    0.38
   0 -14  29   -1.08    0.44
   0 -14 -29   -0.27    0.35
   0  14 -29   -0.18    0.31
   0  14  29   -0.10    0.33
   0 -14  30    0.29    0.33
   0  14  30   -0.33    0.37
   0 -14 -30    0.49    0.41
   0  14 -30   -0.08    0.31
   0 -15   0    0.03    0.12
   0 -15   0    0.07    0.12
   0  15   0   -0.04    0.20
   0  15   0   -0.08    0.20
   0 -15   0    0.01    0.18
   0  15  -1    3.30    0.40
   0 -15  -1    3.02    0.27
   0 -15  -1    2.82    0.37
   0 -15   1    2.93    0.29
   0 -15  -1    3.18    0.28
   0  15   1    2.63    0.37
   0 -15   1    2.19    0.34
   0  15   1    3.06    0.38
   0  15  -1    2.63    0.38
   0 -15   1    2.74    0.28
   0 -15   2   13.58    0.61
   0 -15  -2   12.71    0.51
   0 -15  -2   12.45    0.72
   0 -15   2   12.03    0.71
   0  15  -2   11.75    0.62
   0  15   2   11.67    0.70
   0  15  -2   13.43    0.75
   0  15   2   12.25    0.69
   0 -15  -2   13.43    0.51
   0  15  -2   11.89    0.72
   0 -15   2   12.89    0.58
   0 -15  -3    2.24    0.23
   0  15  -3    2.34    0.31
   0 -15   3    2.20    0.34
   0 -15  -3    2.69    0.23
   0 -15   3    2.24    0.27
   0  15  -3    2.67    0.38
   0  15   3    2.56    0.36
   0 -15   3    2.40    0.29
   0  15   3    2.80    0.46
   0  15  -3    2.40    0.36
   0 -15  -3    2.44    0.36
   0  15   3    2.24    0.33
   0 -15   4    2.65    0.30
   0 -15  -4    2.97    0.24
   0  15  -4    2.52    0.38
   0  15  -4    2.11    0.35
   0  15   4    2.82    0.37
   0  15  -4    2.18    0.32
   0 -15   4    2.43    0.29
   0 -15   4    2.29    0.34
   0 -15  -4    2.54    0.36
   0 -15  -4    2.78    0.22
   0  15   4    2.85    0.46
   0  15   4    3.04    0.37
   0 -15  -5   17.72    0.54
   0 -15   5   16.32    0.73
   0 -15  -5   17.58    0.85
   0  15  -5   15.61    0.84
   0 -15   5   17.38    0.74
   0  15   5   18.08    0.56
   0  15  -5   15.95    0.78
   0 -15   5   15.52    0.81
   0 -15  -5   17.72    0.48
   0  15   5   15.87    0.78
   0  15   5   16.21    0.81
   0  15  -5   16.17    0.85
   0  15   5   15.61    1.01
   0  15   6    4.52    0.44
   0 -15  -6    4.78    0.28
   0 -15   6    4.51    0.42
   0  15   6    4.09    0.43
   0  15  -6    3.45    0.43
   0  15  -6    3.98    0.42
   0  15   6    4.22    0.55
   0 -15   6    3.27    0.40
   0  15  -6    3.92    0.46
   0 -15   6    4.52    0.40
   0 -15  -6    4.26    0.45
   0  15   7    4.84    0.60
   0  15  -7    3.77    0.42
   0 -15   7    3.31    0.40
   0  15   7    4.01    0.41
   0  15  -7    4.00    0.46
   0 -15   7    4.03    0.40
   0  15   7    4.59    0.45
   0 -15  -7    4.15    0.45
   0 -15   7    4.29    0.41
   0  15  -8   10.14    0.71
   0 -15   8   10.49    0.65
   0 -15   8    9.26    0.63
   0  15  -8    9.85    0.68
   0  15   8   10.24    0.84
   0  15   8   10.06    0.62
   0 -15  -8    9.91    0.64
   0  15   8   10.74    0.66
   0  15   8   10.10    0.51
   0 -15   9    0.68    0.24
   0 -15  -9    0.86    0.25
   0  15   9    0.45    0.22
   0  15   9    0.73    0.17
   0  15  -9    0.59    0.25
   0  15  -9    0.64    0.25
   0  15   9    0.58    0.20
   0  15   9    0.32    0.27
   0 -15   9    0.49    0.22
   0  15  10   30.38    1.08
   0  15  10   32.37    0.97
   0 -15 -10   30.99    1.13
   0  15  10   31.83    1.44
   0 -15  10   30.71    1.15
   0  15 -10   32.54    1.26
   0 -15  10   32.51    1.17
   0  15 -10   32.20    1.24
   0  15 -11    0.95    0.29
   0  15  11    1.11    0.27
   0 -15  11    1.13    0.29
   0  15  11    1.09    0.38
   0 -15 -11    1.17    0.27
   0 -15  11    1.07    0.29
   0  15  11    1.29    0.25
   0  15 -11    0.70    0.27
   0  15  12   55.53    1.94
   0  15  12   58.77    1.42
   0 -15  12   55.46    1.55
   0 -15  12   57.92    1.63
   0  15 -12   54.80    1.68
   0  15  12   54.91    1.74
   0  15 -12   57.24    1.70
   0 -15 -12   57.51    1.54
   0  15  12   58.08    1.47
   0 -15  13    0.88    0.30
   0 -15 -13    0.94    0.26
   0  15 -13    1.47    0.36
   0  15  13    1.08    0.27
   0 -15  13    1.09    0.29
   0  15  13    0.68    0.34
   0  15 -13    0.86    0.30
   0  15  13    1.07    0.24
   0  15  13    0.57    0.28
   0  15 -14   24.51    1.16
   0 -15 -14   22.36    0.98
   0  15  14   25.55    1.36
   0 -15  14   20.21    0.96
   0  15  14   23.38    0.94
   0  15 -14   21.84    1.11
   0  15  14   24.09    0.98
   0 -15  14   22.61    1.08
   0  15  14   21.37    1.13
   0 -15 -15    8.13    0.60
   0 -15  15    8.54    0.70
   0  15  15    7.88    0.56
   0  15  15    6.93    0.67
   0  15  15    6.97    0.75
   0  15 -15    7.76    0.68
   0  15 -15    8.24    0.73
   0  15  15    8.32    0.61
   0 -15  15    7.29    0.60
   0  15  16    0.10    0.28
   0 -15 -16    0.02    0.25
   0  15 -16    0.04    0.23
   0  15  16   -0.09    0.32
   0  15  16   -0.12    0.17
   0 -15  16    0.24    0.26
   0 -15 -16    0.03    0.18
   0  15 -16   -0.04    0.19
   0 -15  16   -0.02    0.19
   0 -15 -17    5.11    0.49
   0  15  17    4.48    0.64
   0 -15  17    4.67    0.56
   0 -15 -17    4.51    0.58
   0  15  17    4.74    0.44
   0 -15  17    4.25    0.49
   0  15 -17    4.61    0.57
   0  15  17    5.38    0.64
   0  15 -17    5.39    0.62
   0  15  18   -0.10    0.32
   0 -15  18    0.32    0.31
   0  15 -18    0.06    0.25
   0  15  18   -0.11    0.32
   0 -15  18    0.20    0.23
   0 -15 -18    0.04    0.20
   0  15 -18   -0.22    0.29
   0 -15 -18   -0.62    0.31
   0 -15  19    0.42    0.22
   0  15 -19    0.24    0.25
   0  15 -19    0.28    0.28
   0  15  19    0.64    0.37
   0 -15  19    0.46    0.30
   0 -15 -19    0.37    0.27
   0  15  19    0.32    0.29
   0  15 -20    0.29    0.23
   0 -15  20    0.20    0.26
   0  15  20    0.59    0.30
   0  15  20    0.15    0.36
   0  15 -20    0.18    0.27
   0 -15 -20    0.11    0.31
   0  15 -21    0.99    0.34
   0 -15  21    1.27    0.39
   0  15  21    1.05    0.43
   0  15 -21    1.02    0.33
   0  15  21    0.94    0.39
   0 -15 -21    1.59    0.44
   0  15 -22    0.08    0.28
   0 -15  22   -0.09    0.26
   0  15  22    0.03    0.34
   0  15  22    0.23    0.34
   0 -15 -22    0.19    0.31
   0  15 -22   -0.02    0.24
   0 -15  23    0.37    0.29
   0  15  23    0.34    0.32
   0  15  23    0.51    0.37
   0 -15 -23   -0.11    0.29
   0  15 -23    0.32    0.26
   0  15 -23    0.02    0.24
   0 -15  24    0.42    0.28
   0  15 -24    0.34    0.29
   0  15  24    0.14    0.38
   0  15 -24   -0.55    0.33
   0  15  24    0.05    0.27
   0 -15 -24    0.09    0.27
   0  15  25    2.02    0.55
   0 -15  25    2.48    0.50
   0  15 -25    3.03    0.53
   0  15 -25    2.59    0.54
   0  15  25    3.30    0.63
   0 -15 -25    2.32    0.51
   0 -15 -26    1.78    0.45
   0  15 -26    1.67    0.40
   0 -15  26    1.97    0.48
   0  15  26    1.96    0.53
   0  15 -26    1.30    0.42
   0 -15 -26    0.30    0.39
   0  15 -27    1.17    0.40
   0 -15 -27    1.53    0.52
   0  15  27    1.41    0.50
   0 -15  27    0.68    0.41
   0 -15 -27    1.73    0.48
   0  15 -27    0.99    0.34
   0 -15 -28   -0.07    0.26
   0  15  28   -0.12    0.39
   0 -15 -28   -0.69    0.38
   0 -15  28   -0.63    0.39
   0  15 -28   -0.37    0.32
   0  15  29    1.48    0.50
   0  15 -29   -0.01    0.27
   0 -15 -29    1.12    0.42
   0 -15  29    1.15    0.40
   0 -15 -30    1.20    0.42
   0  15 -30    0.56    0.38
   0  15  30    0.79    0.39
   0  16   0   47.35    1.42
   0 -16   0   48.48    1.45
   0 -16   0   52.41    1.12
   0 -16   0   53.97    1.15
   0  16   0   49.85    1.49
   0  16   1    0.18    0.18
   0  16  -1    0.52    0.23
   0  16  -1    0.44    0.25
   0  16   1    0.44    0.23
   0 -16   1    0.55    0.17
   0 -16   1    0.40    0.23
   0 -16  -1    0.51    0.24
   0 -16  -1    0.42    0.15
   0 -16  -1    0.60    0.16
   0 -16   1    0.16    0.13
   0 -16   2   18.59    0.91
   0  16   2   17.51    0.89
   0  16  -2   16.55    0.87
   0  16  -2   16.78    0.88
   0  16   2   17.29    0.86
   0 -16   2   18.49    0.73
   0 -16  -2   18.35    0.62
   0 -16   2   17.95    0.70
   0 -16  -2   18.59    0.63
   0 -16  -2   18.53    0.90
   0 -16  -3    0.32    0.11
   0  16   3    0.42    0.22
   0 -16   3    0.23    0.14
   0 -16   3    0.23    0.18
   0 -16  -3    0.31    0.22
   0  16   3    0.16    0.18
   0 -16  -3    0.33    0.12
   0  16  -3    0.23    0.17
   0 -16   3    0.18    0.14
   0  16  -3    0.42    0.24
   0  16  -3    0.15    0.22
   0  16   3    0.58    0.29
   0 -16  -4    0.67    0.25
   0  16  -4    1.08    0.28
   0  16   4    0.74    0.24
   0 -16   4    0.59    0.18
   0  16   4    1.27    0.39
   0 -16   4    0.85    0.21
   0  16  -4    0.93    0.24
   0  16  -4    0.77    0.27
   0 -16  -4    0.78    0.14
   0  16   4    0.96    0.28
   0 -16   4    0.86    0.23
   0  16  -5    2.54    0.39
   0 -16   5    2.22    0.35
   0  16  -5    2.09    0.32
   0  16   5    2.98    0.39
   0  16  -5    2.46    0.38
   0  16   5    2.75    0.36
   0 -16  -5    2.29    0.36
   0 -16   5    2.26    0.32
   0 -16   5    2.59    0.32
   0  16   5    1.62    0.42
   0  16   6    6.98    0.70
   0  16  -6    7.04    0.55
   0 -16  -6    7.16    0.58
   0 -16   6    7.12    0.58
   0  16   6    6.26    0.53
   0  16  -6    7.68    0.63
   0 -16   6    7.23    0.53
   0  16   6    7.10    0.55
   0 -16   6    7.01    0.51
   0  16   7    3.10    0.51
   0  16   7    3.04    0.39
   0 -16   7    3.09    0.37
   0  16  -7    3.30    0.45
   0  16  -7    3.21    0.40
   0  16   7    2.66    0.35
   0 -16  -7    2.73    0.38
   0 -16   7    3.38    0.43
   0 -16  -8    0.29    0.20
   0  16   8   -0.07    0.21
   0 -16   8    0.03    0.21
   0 -16   8    0.46    0.22
   0  16  -8    0.06    0.18
   0  16  -8    0.00    0.21
   0  16   8    0.09    0.12
   0  16   8    0.08    0.27
   0  16   8    0.05    0.18
   0  16   9    7.72    0.58
   0  16   9    7.60    0.59
   0 -16   9    8.42    0.61
   0  16  -9    6.88    0.60
   0  16  -9    7.81    0.66
   0 -16  -9    8.22    0.63
   0  16   9    7.73    0.77
   0  16   9    8.19    0.49
   0 -16   9    7.80    0.61
   0  16 -10    5.99    0.61
   0  16 -10    6.28    0.58
   0  16  10    6.43    0.72
   0 -16  10    5.59    0.54
   0 -16  10    6.46    0.57
   0 -16 -10    5.82    0.54
   0  16  10    6.05    0.53
   0  16  10    6.88    0.47
   0 -16  11   12.07    0.77
   0  16  11   12.39    0.65
   0  16  11   13.33    1.00
   0  16  11   12.81    0.74
   0  16 -11   11.65    0.80
   0  16 -11   12.25    0.83
   0 -16  11   11.95    0.77
   0 -16 -11   13.07    0.77
   0  16  12    1.56    0.32
   0  16  12    1.56    0.43
   0  16  12    1.29    0.25
   0  16 -12    1.15    0.33
   0 -16 -12    1.48    0.34
   0 -16  12    1.64    0.36
   0 -16  12    1.35    0.32
   0  16 -12    2.30    0.42
   0 -16  13    0.29    0.26
   0  16  13    0.06    0.31
   0 -16  13    0.26    0.21
   0  16 -13    0.11    0.21
   0  16  13    0.25    0.26
   0  16 -13    0.17    0.24
   0  16  13    0.18    0.19
   0 -16 -13    0.47    0.24
   0 -16  14    4.58    0.50
   0  16 -14    4.25    0.54
   0  16  14    4.13    0.57
   0 -16  14    5.30    0.56
   0  16 -14    4.23    0.53
   0 -16 -14    5.32    0.52
   0  16  14    4.50    0.45
   0  16  14    4.27    0.61
   0  16  15    1.97    0.48
   0 -16  15    2.89    0.45
   0  16  15    2.52    0.46
   0 -16 -15    2.79    0.39
   0  16 -15    3.36    0.49
   0  16 -15    2.54    0.45
   0 -16  15    2.61    0.39
   0  16  15    2.13    0.33
   0  16  16    0.52    0.19
   0  16 -16   -0.03    0.25
   0  16  16   -0.04    0.26
   0  16 -16    0.31    0.24
   0 -16 -16    0.42    0.26
   0  16  16   -0.08    0.35
   0 -16  16    0.49    0.24
   0 -16  16    0.20    0.25
   0 -16 -16    0.38    0.22
   0  16  17   -0.74    0.34
   0 -16 -17    0.03    0.18
   0 -16  17   -0.10    0.22
   0  16  17   -0.05    0.31
   0  16 -17    0.21    0.26
   0 -16  17    0.14    0.24
   0  16 -17    0.07    0.24
   0 -16 -17    0.19    0.25
   0  16  17    0.08    0.16
   0  16  18    1.24    0.42
   0 -16  18    1.00    0.32
   0 -16 -18    1.06    0.29
   0 -16 -18    1.01    0.35
   0  16 -18    0.56    0.29
   0  16 -18    1.03    0.33
   0 -16  18    1.11    0.31
   0  16  18    1.30    0.40
   0  16  19   -0.05    0.30
   0  16  19   -0.07    0.35
   0  16 -19    0.33    0.24
   0  16 -19   -0.18    0.28
   0 -16 -19   -0.19    0.28
   0 -16  19   -0.29    0.21
   0 -16  19    0.03    0.24
   0  16  20   -0.38    0.38
   0 -16  20    0.00    0.26
   0  16 -20   -0.93    0.33
   0 -16 -20   -0.32    0.28
   0  16 -20    0.03    0.28
   0  16  20    0.02    0.34
   0  16 -21   -0.56    0.30
   0 -16 -21   -0.27    0.27
   0  16 -21   -0.25    0.26
   0 -16  21   -0.14    0.33
   0  16  21   -0.10    0.31
   0  16  21   -0.05    0.35
   0 -16 -22    0.61    0.36
   0 -16  22    0.46    0.34
   0  16  22    0.58    0.31
   0  16 -22    0.64    0.33
   0  16  22    0.84    0.40
   0  16 -22   -0.07    0.28
   0  16  23    0.64    0.40
   0  16  23    0.48    0.35
   0  16 -23    0.40    0.29
   0 -16 -23    0.56    0.32
   0  16 -23    0.07    0.29
   0 -16  23   -0.13    0.29
   0  16 -24    7.22    0.84
   0  16  24    8.14    0.90
   0  16  24    9.34    1.01
   0 -16  24    8.53    0.88
   0 -16 -24    9.99    0.95
   0  16 -24    9.19    0.84
   0  16 -25    1.99    0.44
   0 -16 -25    1.57    0.42
   0  16  25    1.65    0.52
   0 -16  25    1.43    0.44
   0  16 -25    1.59    0.48
   0  16  25    2.27    0.60
   0  16 -26    6.34    0.80
   0 -16  26    5.11    0.71
   0  16  26    5.70    0.82
   0  16 -26    6.89    0.76
   0 -16 -26    7.15    0.84
   0 -16  27    2.19    0.50
   0  16  27    2.08    0.56
   0 -16 -27    2.37    0.63
   0  16 -27    1.08    0.40
   0  16 -27    1.51    0.46
   0 -16 -27    1.98    0.50
   0  16 -28    0.11    0.28
   0 -16 -28    0.57    0.33
   0 -16 -28    1.25    0.48
   0  16 -28    0.25    0.31
   0  16  28    0.19    0.32
   0 -16  28    0.07    0.29
   0  16  29    0.50    0.37
   0 -16 -29    0.92    0.48
   0  16 -29    0.45    0.35
   0  17   0   -0.38    0.24
   0 -17   0    0.10    0.18
   0 -17   0   -0.06    0.11
   0 -17   0    0.11    0.12
   0  17   0    0.18    0.21
   0 -17  -1   19.37    0.69
   0 -17  -1   19.83    0.98
   0  17  -1   17.65    0.92
   0 -17  -1   19.59    0.69
   0  17  -1   19.97    0.99
   0  17   1   17.62    0.91
   0  17   1   19.36    0.97
   0 -17   1   19.10    0.73
   0 -17   1   19.99    0.76
   0 -17   1   18.07    0.94
   0  17   2   14.27    0.83
   0  17  -2   13.52    0.82
   0 -17  -2   14.60    0.58
   0  17  -2   14.01    0.84
   0 -17   2   15.27    0.69
   0 -17  -2   15.13    0.59
   0  17   2   13.58    0.80
   0 -17  -2   13.90    0.83
   0 -17   2   15.03    0.67
   0 -17   2   13.92    0.83
   0  17  -3    1.34    0.31
   0  17   3    1.40    0.39
   0 -17   3    1.56    0.26
   0  17  -3    1.55    0.33
   0 -17  -3    1.04    0.29
   0  17   3    1.27    0.32
   0 -17   3    1.06    0.29
   0  17   3    1.25    0.32
   0 -17   3    1.70    0.27
   0 -17   4    0.25    0.21
   0  17   4    0.18    0.23
   0  17  -4    0.29    0.23
   0  17   4   -0.06    0.24
   0 -17  -4    0.20    0.25
   0 -17   4    0.10    0.15
   0 -17   4   -0.01    0.16
   0  17  -4    0.29    0.15
   0  17   4    0.11    0.28
   0  17  -4    0.24    0.23
   0 -17  -5    9.16    0.69
   0  17   5    9.37    0.66
   0 -17   5    9.39    0.69
   0 -17   5    8.97    0.59
   0  17  -5    8.98    0.60
   0  17   5    9.20    0.68
   0  17  -5    9.17    0.71
   0  17   5    7.81    0.78
   0 -17   5   10.34    0.61
   0  17   6    3.58    0.58
   0  17   6    2.66    0.40
   0  17  -6    2.68    0.38
   0  17  -6    2.95    0.45
   0 -17   6    2.57    0.41
   0 -17  -6    2.77    0.42
   0  17   6    2.86    0.40
   0 -17   6    2.74    0.36
   0  17  -7   10.53    0.70
   0 -17   7   10.41    0.73
   0 -17  -7   11.16    0.75
   0  17   7   10.67    0.71
   0 -17   7   12.24    0.72
   0  17   7   11.81    0.96
   0  17  -7   11.89    0.81
   0 -17  -8    2.39    0.39
   0  17   8    2.21    0.47
   0 -17   8    2.66    0.43
   0  17   8    2.64    0.39
   0  17  -8    2.32    0.41
   0  17   8    2.09    0.36
   0 -17   8    2.79    0.39
   0  17  -8    2.38    0.39
   0  17  -9   13.33    0.82
   0 -17  -9   12.51    0.79
   0  17   9   13.31    0.79
   0  17   9   12.55    0.76
   0  17   9   11.30    0.95
   0 -17   9   11.88    0.79
   0  17  -9   12.83    0.85
   0 -17   9   12.25    0.76
   0  17 -10   19.77    1.03
   0 -17  10   21.24    1.01
   0  17 -10   20.12    1.07
   0  17  10   19.98    0.96
   0 -17  10   18.77    0.98
   0 -17 -10   20.92    1.01
   0  17  10   19.13    1.21
   0 -17 -11    6.72    0.60
   0  17  11    5.80    0.53
   0  17 -11    4.67    0.53
   0  17 -11    5.66    0.63
   0 -17  11    5.13    0.55
   0  17  11    5.56    0.70
   0 -17  11    6.65    0.60
   0 -17  12   38.39    1.40
   0 -17  12   44.59    1.52
   0  17  12   39.56    1.76
   0  17 -12   40.72    1.55
   0 -17 -12   41.82    1.42
   0  17 -12   43.30    1.56
   0  17  12   41.25    1.36
   0  17  13    0.37    0.22
   0 -17  13    0.25    0.22
   0  17 -13   -0.01    0.23
   0  17 -13    0.41    0.31
   0 -17  13   -0.08    0.23
   0  17  13    0.08    0.32
   0 -17 -13    0.34    0.22
   0 -17  14    3.81    0.50
   0  17 -14    3.79    0.54
   0  17  14    3.13    0.41
   0  17  14    3.02    0.56
   0 -17 -14    3.36    0.44
   0 -17  14    4.05    0.48
   0  17 -14    4.13    0.54
   0  17 -15    4.15    0.55
   0 -17  15    3.50    0.46
   0  17 -15    3.22    0.51
   0 -17  15    3.59    0.50
   0  17  15    3.54    0.42
   0 -17 -15    3.15    0.43
   0  17  15    3.71    0.62
   0  17  16    4.44    0.63
   0  17  16    4.97    0.71
   0  17 -16    4.57    0.59
   0  17 -16    4.11    0.55
   0 -17  16    5.48    0.57
   0  17  16    3.81    0.44
   0 -17  16    4.44    0.57
   0 -17 -16    4.30    0.49
   0 -17 -16    3.60    0.56
   0 -17  17    0.51    0.29
   0  17  17    0.07    0.32
   0 -17  17    0.16    0.22
   0  17  17    0.18    0.32
   0  17 -17    0.36    0.31
   0 -17 -17    0.23    0.27
   0  17 -17    0.37    0.28
   0 -17 -17    0.54    0.25
   0 -17  18    1.35    0.36
   0 -17 -18    1.53    0.33
   0  17  18    1.30    0.45
   0  17 -18    1.22    0.39
   0 -17  18    1.77    0.37
   0  17 -18    0.99    0.36
   0  17  18    1.57    0.43
   0 -17 -18    1.44    0.43
   0 -17 -19    2.40    0.51
   0  17  19    1.79    0.45
   0  17  19    2.63    0.54
   0  17 -19    2.24    0.47
   0  17 -19    2.60    0.48
   0 -17  19    2.69    0.50
   0  17 -20    0.14    0.26
   0 -17 -20   -0.13    0.34
   0  17  20   -0.95    0.38
   0  17 -20   -0.06    0.30
   0 -17  20   -0.17    0.24
   0  17  20    0.22    0.32
   0  17  21    4.28    0.71
   0 -17 -21    4.58    0.68
   0 -17  21    4.52    0.62
   0  17 -21    5.39    0.66
   0  17 -21    4.75    0.67
   0  17  21    5.49    0.71
   0  17 -22    0.30    0.31
   0  17  22    0.91    0.46
   0 -17  22    0.72    0.35
   0 -17 -22    0.40    0.30
   0  17  22    0.06    0.31
   0  17 -22    0.68    0.29
   0  17  23    0.20    0.34
   0  17 -23   -0.57    0.37
   0 -17  23    0.24    0.26
   0 -17 -23   -0.46    0.34
   0  17  23    0.10    0.33
   0  17 -23    0.26    0.29
   0 -17 -24    0.16    0.30
   0  17  24    0.41    0.31
   0 -17  24    0.51    0.31
   0  17 -24    0.07    0.26
   0  17  24   -0.05    0.35
   0  17 -24    0.13    0.27
   0  17 -25    1.99    0.48
   0 -17 -25    1.92    0.49
   0  17  25    1.41    0.54
   0  17 -25    2.20    0.55
   0  17  25    2.59    0.57
   0 -17  25    2.10    0.49
   0 -17 -26    0.02    0.27
   0  17 -26   -0.49    0.34
   0  17  26   -0.04    0.33
   0  17 -26   -0.19    0.27
   0 -17  26    0.53    0.42
   0  17 -27    2.16    0.56
   0 -17  27    2.75    0.61
   0  17 -27    2.62    0.56
   0 -17 -27    2.96    0.62
   0  17  27    2.30    0.57
   0 -17 -27    2.76    0.61
   0  17  28   -0.07    0.41
   0 -17  28   -0.13    0.37
   0  17 -28    0.96    0.35
   0 -17 -28    1.13    0.41
   0 -17 -28    0.47    0.44
   0  17 -28   -0.50    0.44
   0  18   0    8.52    0.70
   0 -18   0    7.69    0.65
   0 -18   0    8.63    0.49
   0 -18   0    8.45    0.50
   0  18   0    7.13    0.62
   0 -18   1    0.16    0.15
   0 -18  -1    0.18    0.11
   0  18   1   -0.03    0.20
   0 -18   1    0.10    0.20
   0  18  -1   -0.18    0.22
   0  18   1    0.14    0.21
   0 -18   1    0.18    0.14
   0 -18  -1    0.21    0.15
   0 -18  -1    0.00    0.21
   0  18  -1   -0.45    0.27
   0  18   2   18.72    0.99
   0  18   2   17.56    1.16
   0  18   2   17.86    0.96
   0 -18  -2   17.51    0.96
   0 -18   2   20.89    0.83
   0 -18   2   19.25    0.77
   0 -18   2   16.96    0.95
   0  18  -2   17.27    0.97
   0  18  -2   16.62    0.95
   0  18   3    6.99    0.77
   0 -18  -3    6.51    0.61
   0 -18   3    7.15    0.51
   0  18   3    6.30    0.58
   0 -18   3    6.93    0.63
   0 -18   3    7.12    0.50
   0  18   3    6.80    0.62
   0  18  -3    6.65    0.63
   0  18  -3    6.54    0.62
   0  18  -4    8.96    0.72
   0 -18   4    9.37    0.72
   0 -18   4    8.93    0.58
   0  18   4    6.60    0.74
   0  18   4    8.67    0.66
   0 -18  -4    8.89    0.71
   0  18   4    8.37    0.68
   0 -18  -5    6.46    0.60
   0  18   5    5.02    0.53
   0  18  -5    5.19    0.56
   0  18   5    5.73    0.71
   0 -18   5    6.74    0.53
   0  18   5    6.07    0.59
   0 -18   5    6.36    0.61
   0  18  -6    0.17    0.20
   0 -18  -6   -0.02    0.24
   0  18   6    0.89    0.30
   0  18  -6    0.07    0.24
   0 -18   6   -0.01    0.18
   0 -18   6    0.14    0.22
   0  18   6    0.26    0.31
   0  18   6   -0.10    0.25
   0  18   7    1.36    0.44
   0 -18   7    2.12    0.36
   0 -18  -7    2.10    0.37
   0 -18   7    1.94    0.38
   0  18   7    0.41    0.21
   0  18  -7    1.46    0.38
   0  18  -7    0.84    0.25
   0  18   7    1.17    0.35
   0 -18  -8    1.50    0.35
   0  18  -8    0.93    0.27
   0  18  -8    1.31    0.35
   0  18   8    1.41    0.35
   0  18   8    1.25    0.44
   0 -18   8    1.53    0.32
   0  18   8    1.49    0.33
   0 -18   8    1.25    0.34
   0 -18   9   11.70    0.81
   0  18  -9   12.66    0.89
   0 -18   9   11.99    0.77
   0 -18  -9   12.54    0.83
   0  18   9   10.76    0.95
   0  18   9   12.81    0.79
   0  18   9   11.40    0.77
   0  18  -9   12.26    0.80
   0  18 -10    2.73    0.43
   0 -18  10    2.83    0.42
   0 -18  10    2.65    0.42
   0  18  10    2.71    0.52
   0  18 -10    2.29    0.43
   0  18  10    2.28    0.39
   0 -18 -10    2.40    0.40
   0  18 -11    3.80    0.49
   0  18 -11    4.14    0.56
   0 -18  11    3.26    0.47
   0  18  11    3.70    0.61
   0 -18 -11    4.08    0.50
   0 -18  11    3.71    0.48
   0  18  11    4.06    0.49
   0 -18 -12   -0.22    0.25
   0 -18  12    0.06    0.22
   0 -18  12    0.05    0.22
   0  18 -12   -0.10    0.26
   0  18  12   -0.10    0.24
   0  18  12    0.23    0.27
   0  18 -12    0.05    0.24
   0 -18  13    0.25    0.25
   0  18  13   -0.02    0.31
   0 -18 -13   -0.02    0.22
   0  18 -13   -0.07    0.22
   0  18  13    0.00    0.20
   0  18 -13   -0.10    0.25
   0 -18  13   -0.07    0.22
   0 -18  14    0.62    0.28
   0  18 -14    0.74    0.31
   0  18  14    0.81    0.24
   0 -18  14    0.49    0.29
   0  18  14    0.73    0.42
   0 -18 -14    0.75    0.28
   0  18 -14    0.83    0.32
   0  18  15    7.60    0.85
   0  18  15    7.15    0.61
   0 -18  15    6.81    0.66
   0  18 -15    7.19    0.73
   0 -18 -15    6.27    0.59
   0 -18  15    6.44    0.67
   0  18 -15    7.47    0.73
   0  18  16    0.11    0.18
   0  18 -16    0.28    0.30
   0 -18  16    0.20    0.23
   0 -18 -16   -0.36    0.23
   0 -18  16    0.05    0.27
   0  18  16   -0.24    0.31
   0 -18 -16   -0.01    0.29
   0  18 -16    0.49    0.30
   0 -18  17    3.40    0.49
   0  18  17    3.77    0.66
   0 -18  17    4.94    0.62
   0  18 -17    3.84    0.55
   0 -18 -17    4.32    0.51
   0 -18 -17    4.07    0.62
   0  18 -17    3.48    0.53
   0  18 -18    0.22    0.30
   0 -18 -18   -0.08    0.33
   0  18  18   -0.22    0.42
   0 -18 -18    0.09    0.19
   0 -18  18   -0.03    0.22
   0  18 -18    0.10    0.27
   0 -18  18    0.14    0.22
   0  18 -19    0.08    0.24
   0  18  19   -0.11    0.34
   0  18  19    0.09    0.35
   0 -18 -19   -0.01    0.33
   0 -18  19    0.28    0.27
   0  18 -19   -0.38    0.31
   0  18  20    2.77    0.63
   0  18  20    3.30    0.60
   0 -18  20    2.77    0.50
   0  18 -20    2.59    0.53
   0 -18 -20    2.64    0.52
   0  18 -20    3.63    0.56
   0  18  21   -0.01    0.40
   0 -18  21    0.04    0.26
   0  18 -21    0.20    0.30
   0 -18 -21    0.27    0.29
   0  18  21   -0.02    0.34
   0  18 -21    0.10    0.25
   0  18  22    5.28    0.72
   0  18 -22    4.22    0.66
   0  18 -22    5.50    0.69
   0  18  22    5.62    0.86
   0 -18  22    5.37    0.71
   0 -18 -22    5.49    0.73
   0 -18  23    5.01    0.68
   0  18 -23    4.98    0.65
   0  18  23    4.67    0.71
   0  18 -23    3.91    0.65
   0 -18 -23    4.54    0.66
   0  18  23    4.63    0.78
   0  18 -24    0.92    0.44
   0 -18  24    1.45    0.42
   0  18 -24    0.26    0.29
   0 -18 -24    0.81    0.35
   0  18  24    0.22    0.39
   0  18  24    0.92    0.44
   0  18  25   12.15    1.14
   0  18 -25   12.50    1.12
   0 -18  25   15.29    1.21
   0  18 -25   13.67    1.10
   0  18  25   11.52    1.18
   0 -18 -25   11.91    1.10
   0  18  26    0.77    0.46
   0  18 -26    0.61    0.35
   0  18  26   -0.48    0.40
   0 -18  26    0.27    0.32
   0  18 -26   -0.12    0.27
   0 -18 -26    0.65    0.37
   0 -18 -27    1.04    0.45
   0  18 -27    2.49    0.54
   0  18 -27    3.51    0.61
   0 -18 -27    2.73    0.57
   0  18  27    2.68    0.61
   0 -18 -28    1.06    0.40
   0  18 -28    0.46    0.35
   0  19   0   -0.11    0.27
   0 -19   0    0.14    0.22
   0  19   0    0.46    0.27
   0 -19  -1    6.84    0.65
   0 -19   1    6.35    0.45
   0 -19   1    6.23    0.47
   0  19   1    5.70    0.60
   0  19  -1    5.67    0.60
   0  19   1    5.75    0.59
   0  19  -1    5.84    0.63
   0 -19   1    6.34    0.62
   0  19  -2    1.00    0.31
   0  19   2    0.09    0.25
   0  19   2    0.81    0.36
   0  19  -2    1.19    0.37
   0  19   2    0.99    0.34
   0 -19   2    1.29    0.35
   0 -19   2    1.16    0.25
   0 -19  -2    1.17    0.32
   0  19   3    1.50    0.36
   0  19   3    1.34    0.34
   0 -19   3    2.04    0.31
   0  19  -3    1.47    0.38
   0 -19  -3    2.05    0.38
   0 -19   3    1.78    0.40
   0  19   3    2.14    0.51
   0 -19   4    3.61    0.50
   0 -19   4    3.61    0.40
   0  19   4    2.43    0.41
   0 -19  -4    4.11    0.53
   0  19  -4    3.34    0.50
   0  19   4    3.24    0.57
   0  19   4    3.02    0.45
   0 -19  -5    1.30    0.35
   0  19   5    0.82    0.28
   0 -19   5    1.14    0.27
   0  19   5    0.63    0.37
   0  19   5    0.44    0.31
   0 -19   5    1.10    0.34
   0  19  -5    0.60    0.30
   0 -19   6    3.34    0.40
   0 -19  -6    3.16    0.48
   0  19   6    3.14    0.58
   0  19   6    2.39    0.40
   0  19   6    2.86    0.45
   0  19  -6    2.37    0.43
   0 -19   6    2.57    0.44
   0  19   7    0.28    0.23
   0  19  -7    0.19    0.25
   0 -19   7    0.45    0.24
   0  19   7    0.66    0.26
   0 -19   7    0.60    0.24
   0  19   7    0.92    0.42
   0 -19  -7    0.68    0.25
   0  19   8    1.62    0.43
   0 -19  -8    1.40    0.33
   0  19   8    1.57    0.36
   0 -19   8    1.65    0.33
   0 -19   8    1.27    0.35
   0  19  -8    1.40    0.37
   0  19   8    1.52    0.33
   0  19   9    0.13    0.22
   0  19   9   -0.20    0.29
   0  19  -9   -0.14    0.28
   0  19   9    0.05    0.21
   0 -19   9    0.37    0.24
   0 -19   9   -0.15    0.22
   0 -19  -9    0.00    0.25
   0 -19  10    6.36    0.61
   0  19  10    6.35    0.77
   0 -19 -10    6.22    0.62
   0  19 -10    5.58    0.63
   0 -19  10    5.22    0.58
   0  19  10    7.18    0.64
   0  19 -11    1.50    0.40
   0 -19  11    1.42    0.34
   0 -19  11    1.04    0.34
   0 -19 -11    1.61    0.36
   0  19  11    1.50    0.34
   0  19  11    1.15    0.42
   0  19 -12    2.01    0.43
   0  19 -12    2.02    0.39
   0 -19  12    1.95    0.39
   0 -19 -12    1.72    0.35
   0  19  12    1.52    0.43
   0  19  12    2.19    0.39
   0 -19  12    1.81    0.38
   0  19  13    0.29    0.30
   0  19 -13    0.27    0.27
   0 -19 -13    0.30    0.24
   0 -19  13   -0.13    0.30
   0  19 -13    0.48    0.26
   0 -19  13   -0.07    0.28
   0  19  13    0.26    0.22
   0  19  14    5.89    0.58
   0  19 -14    5.46    0.62
   0 -19  14    5.78    0.63
   0 -19 -14    5.84    0.60
   0  19  14    5.85    0.78
   0  19 -14    6.63    0.72
   0 -19  14    5.40    0.61
   0 -19 -15    0.26    0.24
   0 -19  15   -0.04    0.24
   0  19 -15   -0.12    0.24
   0  19 -15    0.16    0.28
   0 -19  15    0.14    0.23
   0  19  15    0.06    0.38
   0  19  15   -0.12    0.25
   0  19 -16    6.76    0.73
   0 -19  16    7.70    0.71
   0  19  16    7.41    0.63
   0 -19 -16    8.63    0.72
   0  19  16    6.57    0.82
   0 -19  16    7.21    0.74
   0 -19 -16    7.45    0.81
   0  19 -16    6.55    0.70
   0  19  17    0.33    0.33
   0  19 -17    0.16    0.25
   0 -19 -17    0.27    0.30
   0 -19  17    0.42    0.32
   0 -19  17    0.09    0.26
   0 -19 -17    0.35    0.22
   0  19 -17   -0.11    0.26
   0  19  18   -0.10    0.26
   0  19 -18    0.39    0.35
   0 -19 -18   -0.31    0.29
   0 -19  18   -0.36    0.29
   0  19 -18    0.04    0.26
   0 -19  18    0.14    0.20
   0 -19 -18    0.23    0.23
   0  19  19    4.31    0.71
   0 -19  19    4.57    0.61
   0  19 -19    4.57    0.63
   0  19 -19    4.56    0.63
   0 -19 -19    4.89    0.70
   0  19 -20    0.10    0.30
   0  19 -20    0.50    0.35
   0 -19  20    0.37    0.26
   0 -19 -20    0.89    0.43
   0  19  20    0.29    0.37
   0  19 -21    1.61    0.45
   0  19  21    0.94    0.43
   0 -19 -21    1.88    0.47
   0  19 -21    2.37    0.48
   0 -19  21    1.78    0.45
   0  19 -22   -0.39    0.33
   0 -19  22    0.23    0.30
   0 -19 -22    0.91    0.38
   0  19 -22    0.83    0.41
   0  19  22    0.48    0.41
   0  19 -23    0.17    0.27
   0  19  23   -0.27    0.36
   0 -19  23   -0.19    0.31
   0 -19 -23    0.55    0.34
   0  19 -23    0.06    0.25
   0  19  24    2.50    0.67
   0  19 -24    1.47    0.44
   0 -19 -24    2.25    0.51
   0  19 -24    1.19    0.41
   0 -19  24    1.79    0.45
   0  19 -25    0.76    0.38
   0  19 -25    1.76    0.44
   0  19  25    0.73    0.47
   0 -19 -25    0.70    0.37
   0 -19  25    1.25    0.49
   0  19 -26    0.04    0.26
   0  19 -26   -0.35    0.38
   0 -19 -26   -0.22    0.32
   0 -19 -27    0.30    0.34
   0  19 -27    0.52    0.33
   0  20   0   44.94    1.63
   0 -20   0   45.43    1.65
   0  20   0   45.03    1.66
   0  20  -1    0.66    0.32
   0  20   1    1.08    0.35
   0  20   1    0.81    0.40
   0 -20  -1    1.08    0.35
   0  20   1    1.04    0.37
   0  20  -1    0.80    0.34
   0 -20   1    0.74    0.31
   0 -20   2   34.98    1.46
   0  20   2   33.22    1.39
   0  20   2   33.35    1.69
   0 -20  -2   33.53    1.42
   0  20  -2   35.37    1.46
   0  20   2   34.50    1.45
   0 -20  -3    0.45    0.29
   0 -20   3    0.06    0.17
   0  20   3    0.06    0.36
   0  20   3    0.09    0.26
   0  20   3   -0.06    0.26
   0  20  -3    0.36    0.27
   0 -20   3    0.12    0.25
   0  20   4   21.79    1.15
   0 -20   4   21.66    1.16
   0  20   4   21.44    1.11
   0  20   4   23.18    1.44
   0 -20   4   23.90    1.00
   0 -20  -4   23.15    1.18
   0  20  -4   22.53    1.20
   0  20  -5    6.39    0.67
   0 -20   5    7.88    0.73
   0  20   5    7.00    0.67
   0  20   5    7.24    0.68
   0 -20   5    7.17    0.58
   0 -20  -5    7.89    0.71
   0  20   5    6.69    0.80
   0 -20   6    0.00    0.19
   0  20   6    0.13    0.26
   0  20   6   -0.17    0.36
   0  20   6   -0.61    0.27
   0 -20  -6    0.34    0.30
   0 -20   6   -0.05    0.25
   0  20  -6   -0.33    0.30
   0 -20  -7    1.17    0.32
   0  20   7    2.05    0.50
   0 -20   7    1.76    0.34
   0  20   7    1.30    0.36
   0 -20   7    1.81    0.41
   0  20   7    0.85    0.31
   0  20  -7    1.50    0.37
   0 -20  -8    1.33    0.35
   0 -20   8    1.94    0.35
   0  20   8    1.20    0.34
   0 -20   8    1.13    0.36
   0  20  -8    1.30    0.36
   0  20   8    0.99    0.35
   0  20   8    1.14    0.36
   0 -20   9   -0.73    0.31
   0  20  -9   -0.19    0.23
   0 -20   9    0.24    0.20
   0  20   9   -0.16    0.30
   0  20   9    0.19    0.21
   0 -20  -9    0.05    0.23
   0  20   9   -0.15    0.32
   0  20  10    0.11    0.34
   0 -20  10    0.25    0.22
   0 -20  10    0.14    0.21
   0 -20 -10    0.09    0.23
   0  20  10   -0.07    0.27
   0  20 -10   -0.10    0.30
   0  20  11    0.69    0.33
   0  20  11    0.61    0.27
   0 -20  11    0.69    0.31
   0  20 -11    0.60    0.29
   0 -20  11    0.65    0.31
   0 -20 -11    0.43    0.25
   0 -20  12   -0.01    0.24
   0  20  12    0.32    0.22
   0  20  12    0.22    0.31
   0 -20  12    0.19    0.25
   0 -20 -12    0.41    0.29
   0  20 -12    0.39    0.30
   0 -20  13    0.53    0.27
   0 -20  13    0.40    0.25
   0  20  13    0.02    0.34
   0  20 -13    0.28    0.30
   0 -20 -13    0.54    0.26
   0  20  13    0.27    0.22
   0 -20  14    2.20    0.45
   0  20  14    1.60    0.38
   0  20 -14    1.66    0.38
   0 -20 -14    1.96    0.40
   0 -20  14    1.71    0.40
   0  20  14    2.67    0.59
   0  20  15    2.09    0.53
   0  20 -15    2.45    0.49
   0 -20  15    2.15    0.46
   0  20  15    2.80    0.43
   0 -20 -15    2.07    0.43
   0 -20  15    1.78    0.41
   0 -20  16   -0.38    0.29
   0  20  16    0.14    0.34
   0  20 -16   -0.19    0.32
   0 -20  16    0.43    0.25
   0 -20 -16    0.57    0.35
   0 -20 -16    0.30    0.26
   0 -20  17    0.36    0.29
   0  20  17    0.58    0.37
   0 -20  17    1.37    0.42
   0 -20 -17    0.91    0.37
   0 -20 -17    1.03    0.34
   0  20 -17    0.48    0.31
   0 -20 -18    0.68    0.33
   0 -20  18   -0.03    0.34
   0  20  18    0.65    0.36
   0 -20  18    0.28    0.27
   0  20 -18    0.24    0.29
   0 -20 -19    1.57    0.47
   0  20  19    1.56    0.50
   0  20 -19    2.49    0.53
   0 -20  19    1.90    0.46
   0  20 -20   15.17    1.14
   0  20  20   14.21    1.26
   0 -20  20   12.32    1.02
   0 -20 -20   14.09    1.17
   0 -20  21    2.76    0.54
   0  20 -21    1.82    0.50
   0  20  21    2.11    0.59
   0 -20 -21    2.32    0.54
   0 -20 -22   14.87    1.23
   0  20 -22   15.26    1.17
   0  20  22   14.29    1.30
   0 -20  22   14.67    1.16
   0 -20  23    1.38    0.43
   0  20  23    1.30    0.51
   0 -20 -23    1.54    0.45
   0  20 -23    1.63    0.45
   0 -20  24    3.43    0.64
   0  20  24    3.05    0.67
   0  20 -24    2.65    0.58
   0 -20 -24    2.16    0.54
   0  20 -25    0.49    0.33
   0 -20 -25    0.00    0.26
   0  21   0   -0.15    0.33
   0 -21   0    0.28    0.29
   0  21   0    0.65    0.39
   0  21   1    0.01    0.31
   0  21   1   -0.63    0.32
   0  21  -1   -0.01    0.28
   0 -21  -1   -0.02    0.25
   0 -21   1   -0.19    0.24
   0  21   2    0.59    0.31
   0  21  -2    0.33    0.26
   0  21   2    0.41    0.38
   0 -21  -2    0.44    0.31
   0 -21   2    0.15    0.29
   0  21   2    0.39    0.29
   0  21   3    0.30    0.30
   0 -21  -3    0.81    0.36
   0  21   3    0.31    0.26
   0  21  -3    0.16    0.31
   0 -21   3    0.35    0.28
   0  21   3    0.60    0.30
   0 -21  -4    7.78    0.73
   0 -21   4    8.61    0.63
   0  21   4    8.31    0.91
   0 -21   4    7.88    0.75
   0  21  -4    8.14    0.78
   0  21   4    7.87    0.73
   0  21   4    7.52    0.73
   0  21   5    0.53    0.35
   0 -21  -5    0.57    0.27
   0 -21   5    0.76    0.32
   0  21   5    0.26    0.29
   0 -21   5    0.68    0.24
   0  21   5    0.54    0.32
   0  21  -5    0.41    0.31
   0  21  -6    2.88    0.49
   0  21   6    3.32    0.66
   0  21   6    2.16    0.43
   0 -21   6    2.45    0.47
   0 -21  -6    3.24    0.50
   0  21   6    3.05    0.50
   0 -21   6    3.11    0.43
   0  21  -7    4.78    0.63
   0 -21  -7    6.78    0.69
   0  21   7    5.87    0.64
   0 -21   7    6.78    0.62
   0  21   7    5.24    0.77
   0 -21   7    6.10    0.69
   0  21   7    5.90    0.63
   0 -21  -8   -0.09    0.27
   0  21   8   -0.03    0.25
   0 -21   8   -0.03    0.25
   0  21  -8   -0.05    0.23
   0  21   8    0.52    0.39
   0  21   8    0.14    0.27
   0 -21   8    0.41    0.25
   0  21   9    7.85    0.72
   0 -21  -9    8.75    0.78
   0  21   9    7.09    0.69
   0 -21   9    7.94    0.76
   0 -21   9    9.22    0.72
   0  21  -9    7.74    0.78
   0  21   9    7.12    0.86
   0  21  10   -0.01    0.27
   0  21 -10    0.35    0.26
   0 -21  10    0.05    0.20
   0  21  10    0.24    0.31
   0 -21  10    0.29    0.20
   0 -21 -10    0.21    0.22
   0  21  11   -0.26    0.28
   0  21  11   -0.03    0.35
   0  21 -11   -0.17    0.29
   0 -21 -11   -0.06    0.28
   0 -21  11    0.07    0.23
   0 -21  11    0.14    0.20
   0  21  12    0.25    0.21
   0 -21 -12    0.66    0.31
   0 -21  12    0.62    0.33
   0  21  12   -0.18    0.35
   0  21 -12    0.24    0.27
   0 -21  12    0.27    0.22
   0 -21  13    0.66    0.34
   0  21 -13    0.23    0.29
   0  21  13    0.66    0.39
   0 -21 -13    0.37    0.27
   0  21  13    0.21    0.22
   0 -21  13    0.31    0.28
   0 -21 -14   -0.20    0.31
   0  21 -14   -0.18    0.35
   0 -21  14    0.01    0.23
   0 -21  14   -0.21    0.28
   0  21  14   -0.66    0.41
   0  21 -15    0.37    0.28
   0  21  15    0.43    0.38
   0 -21  15    0.30    0.27
   0 -21  15   -0.24    0.26
   0 -21 -15    0.07    0.24
   0 -21 -15    0.41    0.30
   0 -21 -16   -0.16    0.28
   0  21 -16    0.05    0.24
   0  21  16   -0.22    0.35
   0 -21  16   -0.12    0.23
   0 -21  16   -0.15    0.26
   0 -21 -16   -0.08    0.22
   0 -21  17    0.23    0.23
   0 -21  17   -0.20    0.26
   0  21 -17    0.08    0.33
   0  21  17    0.53    0.34
   0 -21 -17   -0.05    0.38
   0 -21 -17    0.15    0.21
   0  21 -18    0.88    0.42
   0 -21  18    1.16    0.43
   0 -21  18    0.90    0.33
   0 -21 -18    1.24    0.40
   0  21  18    0.83    0.42
   0  21  19    0.02    0.31
   0 -21 -19    0.18    0.31
   0 -21  19    0.01    0.30
   0  21 -19    0.44    0.29
   0 -21 -20    2.29    0.59
   0  21 -20    2.63    0.55
   0  21  20    1.62    0.51
   0 -21  20    2.08    0.49
   0  21  21   -0.01    0.39
   0 -21 -21    0.01    0.39
   0 -21  21    0.25    0.33
   0  21 -21    0.56    0.33
   0 -21  22    2.08    0.50
   0 -21 -22    2.58    0.57
   0  21 -22    2.94    0.58
   0  21  22    3.02    0.65
   0 -21 -23    1.05    0.38
   0  21 -23    0.70    0.34
   0  21  23    0.85    0.43
   0 -21  23    1.78    0.49
   0 -21 -24    1.30    0.42
   0  22   0    0.40    0.40
   0  22   0    0.00    0.23
   0 -22   0    0.29    0.28
   0  22   1    1.77    0.51
   0  22  -1    1.69    0.42
   0 -22  -1    2.14    0.45
   0  22   1    1.54    0.38
   0 -22   1    1.25    0.36
   0 -22  -2   -0.04    0.23
   0  22   2   -0.48    0.35
   0  22  -2    0.33    0.27
   0  22   2   -0.07    0.28
   0 -22   2    0.14    0.25
   0  22  -3   10.56    0.89
   0  22   3   11.00    1.05
   0 -22  -3   11.52    0.91
   0  22   3    8.31    0.78
   0 -22   3   10.17    0.87
   0  22  -4    0.72    0.30
   0 -22   4    0.73    0.33
   0 -22  -4    0.69    0.37
   0  22   4    0.52    0.31
   0  22   4    0.43    0.40
   0  22  -5    3.87    0.59
   0  22   5    5.15    0.76
   0 -22  -5    4.56    0.62
   0  22   5    4.86    0.60
   0 -22   5    4.68    0.62
   0  22  -6    0.05    0.29
   0 -22   6    0.05    0.21
   0  22   6   -0.64    0.38
   0 -22  -6    0.34    0.28
   0  22   6   -0.06    0.27
   0  22   6    0.22    0.27
   0 -22   6    0.30    0.30
   0 -22   7   -0.04    0.27
   0 -22   7    0.06    0.25
   0 -22  -7   -0.08    0.31
   0  22   7   -0.38    0.28
   0  22  -7   -0.64    0.32
   0  22   7   -0.11    0.26
   0  22   7   -0.03    0.31
   0 -22   8    0.03    0.27
   0  22  -8   -0.61    0.37
   0  22   8    0.04    0.35
   0 -22  -8    0.12    0.23
   0  22   8   -0.22    0.32
   0  22   8    0.21    0.23
   0 -22   8   -0.15    0.24
   0  22   9   -0.39    0.28
   0  22   9   -0.66    0.43
   0 -22  -9   -0.15    0.29
   0 -22   9   -0.19    0.26
   0  22  -9   -0.37    0.30
   0 -22   9    0.00    0.22
   0 -22  10    0.43    0.24
   0 -22  10    0.69    0.31
   0 -22 -10    0.16    0.25
   0  22  10    0.47    0.32
   0  22 -10    0.49    0.31
   0  22 -11   -0.33    0.34
   0 -22  11    0.01    0.27
   0  22  11    0.26    0.36
   0 -22  11    0.19    0.26
   0 -22 -11   -0.06    0.24
   0 -22  12    0.68    0.33
   0  22 -12    1.33    0.44
   0 -22  12    0.56    0.25
   0 -22 -12    0.88    0.35
   0  22  12    0.67    0.35
   0 -22  13    0.33    0.27
   0 -22  13    0.00    0.26
   0 -22 -13    0.29    0.24
   0  22 -13    0.00    0.33
   0  22  13    0.05    0.29
   0 -22  14    7.42    0.78
   0  22 -14    8.45    0.90
   0 -22 -14    8.60    0.83
   0  22  14    7.79    0.95
   0 -22  14    7.17    0.79
   0  22  15    0.60    0.41
   0 -22 -15    0.15    0.30
   0 -22  15    0.32    0.26
   0  22 -15    0.50    0.38
   0 -22  15   -0.08    0.27
   0 -22 -15    0.01    0.34
   0 -22 -16    1.99    0.44
   0 -22 -16    1.34    0.48
   0  22 -16    1.14    0.48
   0  22  16    1.37    0.50
   0 -22  16    1.85    0.46
   0 -22  16    0.75    0.36
   0 -22 -17    2.91    0.50
   0  22  17    2.49    0.61
   0  22 -17    2.87    0.58
   0 -22 -17    2.91    0.61
   0 -22  17    1.65    0.43
   0 -22  17    2.52    0.53
   0 -22 -18   -0.16    0.34
   0 -22  18    0.49    0.33
   0  22  18    0.93    0.46
   0  22 -18    0.75    0.36
   0 -22 -19    0.56    0.35
   0 -22  19    0.37    0.30
   0  22  19    0.16    0.38
   0  22 -19    0.09    0.31
   0 -22 -20    3.28    0.62
   0  22  20    2.41    0.60
   0 -22  20    3.65    0.61
   0  22 -20    2.56    0.57
   0  22  21    3.21    0.67
   0 -22  21    3.87    0.62
   0  22 -21    3.03    0.60
   0 -22 -21    4.23    0.71
   0  22 -22    1.33    0.44
   0 -22  22    1.68    0.48
   0 -22 -22    2.23    0.57
   0 -23   0    0.02    0.29
   0  23   0    0.07    0.32
   0  23   0   -0.62    0.35
   0  23   1    1.30    0.42
   0  23   1    1.43    0.46
   0 -23  -1    1.37    0.39
   0 -23   1    1.75    0.46
   0  23  -1    1.09    0.38
   0  23  -1    1.91    0.55
   0  23   2   -0.05    0.33
   0  23  -2    0.12    0.28
   0  23   2    0.14    0.26
   0 -23   2   -0.05    0.26
   0 -23  -2    0.26    0.31
   0  23   3    2.25    0.55
   0 -23  -3    2.63    0.49
   0  23  -3    1.12    0.39
   0 -23   3    2.43    0.51
   0  23   3    1.52    0.42
   0 -23   4    0.58    0.33
   0  23   4    0.30    0.32
   0 -23  -4    0.42    0.29
   0  23   4    0.30    0.36
   0  23  -4    0.46    0.32
   0  23   5   -0.46    0.34
   0  23   5    0.29    0.25
   0 -23  -5    0.20    0.26
   0  23  -5    0.02    0.28
   0 -23   5   -0.03    0.23
   0  23   6    3.72    0.68
   0  23   6    4.12    0.59
   0 -23  -6    3.00    0.52
   0 -23   6    3.14    0.52
   0  23  -6    3.52    0.59
   0  23  -7    0.83    0.40
   0  23   7    0.86    0.33
   0 -23   7    0.93    0.33
   0 -23  -7    0.92    0.33
   0  23   7    0.41    0.41
   0 -23  -8    6.74    0.74
   0  23  -8    6.33    0.76
   0 -23   8    6.51    0.73
   0  23   8    4.62    0.75
   0  23  -9    0.52    0.40
   0 -23  -9    0.26    0.33
   0 -23   9    0.30    0.29
   0  23   9    0.03    0.38
   0 -23   9    0.33    0.24
   0 -23  10   25.25    1.28
   0 -23 -10   23.69    1.34
   0  23  10   26.16    1.66
   0 -23  10   26.81    1.45
   0  23 -10   25.60    1.48
   0  23  11    1.08    0.55
   0 -23  11    1.11    0.36
   0 -23  11    1.27    0.43
   0  23 -11    1.07    0.40
   0 -23 -11    1.70    0.49
   0 -23  12   28.39    1.51
   0  23  12   29.60    1.77
   0 -23 -12   28.80    1.48
   0  23 -12   29.95    1.63
   0 -23  12   31.04    1.47
   0 -23 -13    3.69    0.59
   0 -23  13    3.52    0.58
   0 -23  13    2.19    0.46
   0  23  13    1.97    0.60
   0  23 -13    2.92    0.58
   0 -23  14    7.65    0.78
   0  23 -14    7.57    0.85
   0  23  14    6.23    0.91
   0 -23 -14    6.64    0.74
   0 -23  14    7.04    0.80
   0 -23 -15   -0.13    0.32
   0 -23 -15   -0.13    0.26
   0 -23  15   -0.03    0.30
   0  23 -15   -0.26    0.32
   0  23  15    0.19    0.39
   0 -23  15   -0.38    0.29
   0  23  16    0.58    0.46
   0 -23 -16    0.64    0.42
   0 -23 -16    1.34    0.47
   0 -23  16    0.71    0.37
   0  23 -16    0.53    0.38
   0 -23  16    1.32    0.37
   0  23  17    0.08    0.38
   0 -23  17    0.17    0.27
   0 -23  17    0.14    0.26
   0 -23 -17    0.39    0.35
   0 -23 -17    0.54    0.29
   0  23 -17   -0.31    0.33
   0  23 -18    1.60    0.50
   0 -23 -18    1.98    0.49
   0  23  18    1.27    0.46
   0 -23  18    1.79    0.48
   0 -23  19    1.53    0.39
   0  23 -19    1.06    0.39
   0 -23 -19    0.91    0.39
   0  23  19    0.53    0.38
   0  23 -20   -0.25    0.28
   0 -23 -20    0.18    0.25
   0 -24   0    1.95    0.48
   0  24   0    2.06    0.56
   0  24   0    2.41    0.51
   0  24   1    1.35    0.49
   0  24   1    0.69    0.37
   0 -24  -1    2.13    0.49
   0  24  -1    1.24    0.47
   0 -24   1    1.22    0.35
   0  24  -1    1.44    0.42
   0  24   2    0.22    0.27
   0  24   2    0.53    0.45
   0  24  -2    0.77    0.41
   0  24  -2    0.22    0.27
   0 -24   2    0.66    0.34
   0 -24  -2    0.66    0.31
   0 -24   3    8.64    0.84
   0  24  -3    9.33    0.90
   0 -24  -3    8.95    0.88
   0  24   3    9.21    1.03
   0  24   4    0.13    0.38
   0 -24  -4    0.07    0.30
   0 -24   4    0.22    0.32
   0  24   4   -0.40    0.30
   0  24  -4   -0.57    0.33
   0 -24  -5    5.62    0.71
   0 -24   5    6.56    0.79
   0  24   5    6.00    0.70
   0  24  -5    5.59    0.74
   0  24   5    6.38    0.89
   0 -24   6    0.40    0.32
   0 -24  -6    0.17    0.32
   0  24   6    0.59    0.43
   0  24  -6   -0.16    0.29
   0  24   6    0.31    0.32
   0  24  -7    0.83    0.40
   0 -24   7    0.25    0.26
   0  24   7    0.33    0.35
   0 -24  -7    0.28    0.29
   0  24   7    0.19    0.29
   0 -24  -8    1.26    0.41
   0 -24   8    0.79    0.34
   0  24  -8    0.80    0.39
   0  24   8    0.70    0.40
   0 -24  -9    0.32    0.29
   0  24   9   -0.16    0.33
   0 -24   9   -0.19    0.27
   0  24  -9   -0.19    0.38
   0 -24  10    0.97    0.36
   0  24  10    0.23    0.34
   0  24 -10    1.21    0.41
   0 -24 -10    0.76    0.38
   0 -24  11    0.39    0.33
   0  24  11    0.84    0.49
   0 -24  11    0.53    0.29
   0 -24 -11    0.55    0.35
   0  24 -11    0.51    0.33
   0  24 -12    1.22    0.45
   0 -24  12    0.55    0.31
   0 -24  12    0.71    0.37
   0 -24 -12    0.49    0.34
   0  24  12    0.08    0.37
   0 -24 -13   -0.64    0.34
   0  24 -13    0.67    0.46
   0 -24  13    0.11    0.28
   0  24  13   -0.01    0.33
   0 -24  13   -0.56    0.32
   0 -24  14    5.47    0.67
   0  24  14    5.08    0.80
   0 -24 -14    4.41    0.72
   0 -24 -14    5.78    0.72
   0  24 -14    5.27    0.78
   0 -24  14    4.52    0.67
   0  24 -15    0.70    0.40
   0 -24 -15    1.45    0.40
   0 -24  15    1.23    0.38
   0 -24 -15    1.19    0.41
   0  24  15    1.24    0.48
   0 -24  15    0.48    0.32
   0  24 -16    1.10    0.45
   0  24  16    0.65    0.46
   0 -24  16    1.13    0.42
   0 -24  16    0.16    0.34
   0 -24 -16    1.10    0.43
   0 -24 -16    1.25    0.39
   0 -24 -17    5.76    0.82
   0 -24  17    4.03    0.61
   0  24 -17    4.66    0.71
   0 -24  17    4.80    0.68
   0  24  17    5.70    0.90
   0 -24 -18    0.86    0.41
   0 -24  18   -0.02    0.18
   0  24  18    0.61    0.44
   0 -24  19    4.86    0.69
   0  25   0   -0.54    0.36
   0 -25   0   -0.69    0.32
   0  25   0    0.27    0.35
   0 -25   1   -0.26    0.28
   0  25   1   -0.22    0.29
   0  25   1   -0.69    0.41
   0  25  -1   -0.41    0.35
   0  25  -1   -1.14    0.49
   0 -25  -1    0.20    0.32
   0  25  -2   -1.15    0.44
   0  25   2    0.08    0.32
   0  25  -2   -0.30    0.42
   0 -25  -2   -0.67    0.36
   0  25   2    0.17    0.34
   0 -25   2   -0.19    0.25
   0  25   3   -0.13    0.38
   0 -25  -3    0.15    0.31
   0 -25   3   -0.57    0.35
   0  25   3   -0.01    0.38
   0  25  -3   -0.53    0.37
   0  25  -3   -0.16    0.33
   0 -25  -4    1.44    0.43
   0  25  -4    1.15    0.43
   0 -25   4    1.14    0.41
   0  25   4    0.27    0.37
   0  25   4    1.11    0.52
   0 -25   5   -0.16    0.29
   0 -25  -5    0.23    0.25
   0  25   5   -0.41    0.41
   0  25  -5   -0.38    0.32
   0  25   5    0.17    0.26
   0  25   6    1.85    0.43
   0 -25  -6    2.32    0.49
   0 -25   6    3.03    0.57
   0  25  -6    2.20    0.51
   0  25   6    2.48    0.57
   0 -25   7    0.08    0.32
   0  25   7    0.72    0.46
   0 -25  -7    0.07    0.28
   0  25  -7    0.04    0.32
   0 -25  -8    4.02    0.64
   0  25  -8    3.78    0.67
   0  25   8    3.64    0.71
   0 -25   8    4.13    0.66
   0 -25  -9    0.77    0.35
   0 -25   9   -0.18    0.27
   0  25   9    0.88    0.37
   0  25  -9    0.44    0.40
   0  25 -10    9.04    0.95
   0 -25 -10    7.67    0.82
   0 -25  10    8.48    0.90
   0  25  10    6.39    0.90
   0  25 -11    4.57    0.73
   0  25  11    4.22    0.76
   0 -25  11    3.94    0.65
   0 -25 -11    3.53    0.59
   0  25 -12   11.49    1.09
   0  25  12    9.50    1.09
   0 -25 -12   10.47    0.97
   0 -25  12    9.43    0.94
   0  25  13    2.60    0.67
   0 -25 -13    2.25    0.53
   0  25 -13    1.82    0.50
   0 -25  13    1.73    0.45
   0  25  14    1.58    0.62
   0 -25 -14    1.55    0.50
   0 -25  14    0.63    0.32
   0 -25  14    1.40    0.43
   0 -25 -14    0.45    0.35
   0  25 -14    0.96    0.44
   0 -25  15    0.98    0.39
   0 -25 -15    0.77    0.35
   0  25  15    0.67    0.49
   0 -25 -15   -0.19    0.32
   0  25 -15    0.64    0.38
   0 -25  15    1.02    0.35
   0 -25  16   -0.28    0.30
   0 -25 -16    0.55    0.31
   0 -25  16    0.60    0.37
   0 -25  17   -0.67    0.39
   0  26   0   11.46    1.17
   0  26   0    8.50    0.92
   0 -26   0    9.31    0.96
   0  26  -1   -0.06    0.35
   0  26   1   -0.80    0.48
   0  26   1    0.17    0.42
   0 -26  -1    0.04    0.29
   0 -26   1   -0.23    0.30
   0  26  -1   -0.80    0.44
   0 -26  -2   10.52    0.98
   0  26  -2   10.57    1.02
   0  26  -2    9.82    1.11
   0  26   2    9.80    0.93
   0 -26   2   10.20    0.99
   0  26   2   11.99    1.22
   0  26  -3    0.00    0.45
   0 -26  -3    0.23    0.28
   0  26   3   -1.13    0.42
   0  26  -3   -0.31    0.33
   0 -26   3    0.19    0.30
   0  26   3    0.45    0.44
   0  26  -4    4.12    0.69
   0 -26  -4    4.29    0.68
   0  26  -4    4.79    0.83
   0  26   4    4.51    0.82
   0 -26   4    5.40    0.77
   0  26   4    5.42    0.73
   0 -26   5    1.50    0.44
   0  26  -5    0.59    0.31
   0 -26  -5    0.89    0.40
   0  26   5    1.02    0.51
   0  26   5    0.87    0.38
   0 -26   6    0.44    0.30
   0 -26  -6   -0.14    0.32
   0  26  -6   -0.10    0.37
   0  26   6    0.38    0.41
   0  26  -7   -0.77    0.40
   0 -26   7   -0.65    0.37
   0  26   7    0.53    0.39
   0 -26  -7    0.10    0.35
   0  26   8    0.26    0.28
   0 -26  -8   -0.07    0.26
   0  26  -8    0.71    0.38
   0 -26   8    0.35    0.32
   0 -26   9   -0.02    0.26
   0 -26  -9    0.00    0.22
   0  26   9   -0.12    0.31
   0  26  -9   -0.17    0.37
   0 -26  10   -0.32    0.36
   0  26 -10    0.18    0.42
   0 -26 -10    0.18    0.30
   0  26  10    0.60    0.47
   0 -26  11   -0.02    0.34
   0  26 -11    0.21    0.34
   0 -26 -11    0.05    0.26
   0  26  11   -0.21    0.42
   0 -26  12    0.55    0.35
   0 -26 -12    1.23    0.39
   0  26 -12    0.65    0.36
   0  26  12    0.67    0.47
   0 -26  13   -0.03    0.24
   0 -26 -13   -0.77    0.34
   0 -26  14    0.70    0.32
   0 -26 -14    1.76    0.44
   0 -26 -15    0.57    0.27
   0  27   0   -0.22    0.38
   0  27   0   -0.31    0.40
   0 -27   0    0.40    0.33
   0  27  -1    2.76    0.56
   0 -27  -1    2.99    0.60
   0  27   1    1.90    0.55
   0  27   1    3.00    0.57
   0 -27   1    1.93    0.52
   0  27  -1    1.93    0.57
   0  27   2    0.29    0.46
   0  27  -2    0.74    0.43
   0  27  -2    0.85    0.49
   0  27   2    0.65    0.43
   0 -27  -2    2.03    0.55
   0 -27   2    1.46    0.48
   0  27   3    1.32    0.42
   0  27   3    1.59    0.57
   0  27  -3    2.52    0.65
   0 -27  -3    1.68    0.49
   0 -27   3    1.55    0.43
   0  27  -4    2.58    0.63
   0  27   4    2.01    0.47
   0 -27   4    2.86    0.57
   0  27  -4    1.28    0.49
   0 -27  -4    3.21    0.60
   0  27   4    2.80    0.65
   0  27  -5   -0.34    0.47
   0  27   5    0.07    0.40
   0 -27  -5    0.11    0.32
   0  27  -5    0.11    0.40
   0 -27   5    0.96    0.43
   0  27   6    0.91    0.47
   0  27  -6    0.78    0.42
   0 -27   6    1.62    0.49
   0 -27  -6    1.46    0.43
   0  27  -6    1.20    0.53
   0 -27   7    0.18    0.26
   0  27   7   -0.08    0.30
   0  27  -7   -0.40    0.36
   0 -27  -7    0.82    0.34
   0  27  -8   -0.19    0.37
   0 -27  -8   -0.64    0.37
   0  27   8    0.53    0.39
   0 -27   8   -0.37    0.30
   0 -27  -9    0.05    0.28
   0  27   9   -0.06    0.30
   0 -27   9    0.16    0.24
   0 -27 -10   -0.17    0.27
   0  28   0   10.92    1.20
   0  28   0   12.76    1.14
   0  28   1    0.41    0.42
   0  28   1   -0.13    0.27
   0  28  -1    1.30    0.45
   0  28  -1    0.52    0.49
   0  28  -2   11.35    1.23
   0  28   2   10.44    1.04
   0  28  -2   11.42    1.09
   0  28   2    9.83    1.11
   0  28   3    3.09    0.58
   0  28  -3    2.31    0.69
   0  28  -3    3.34    0.68
   1   0 -36    0.04    0.30
  -1   0  36    0.40    0.42
   1   0 -35   -0.46    0.32
  -1   0  35   -0.07    0.34
  -1   0  34   -0.32    0.33
   1   0 -34    0.30    0.30
  -1   0  33   -0.07    0.31
   1   0 -33    0.01    0.27
   1   0 -32   -0.13    0.28
  -1   0  32   -0.22    0.30
  -1   0  31   -0.07    0.33
   1   0 -31    0.24    0.27
  -1   0  31    0.42    0.27
   1   0 -30    0.14    0.29
  -1   0  30    0.33    0.38
  -1   0  30    0.08    0.24
  -1   0  29   13.12    1.02
   1   0 -29   13.52    1.02
  -1   0  29   13.05    0.90
  -1   0  28    0.14    0.32
  -1   0  28    0.35    0.24
   1   0 -28    0.16    0.26
  -1   0  27   11.51    0.89
  -1   0  27   10.56    0.78
   1   0 -27   10.70    0.87
  -1   0  26   -0.10    0.29
   1   0 -26   -0.10    0.27
  -1   0  26    0.00    0.18
  -1   0  25    0.04    0.20
  -1   0  25   -0.27    0.30
   1   0 -25    0.13    0.23
   1   0 -24   -0.08    0.22
  -1   0  24   -0.17    0.28
  -1   0  24    0.01    0.18
   1   0 -23   -0.02    0.23
   1   0 -23    0.20    0.15
  -1   0  23    0.24    0.26
  -1   0  23    0.05    0.18
  -1   0  23    0.26    0.23
   1   0 -23    0.09    0.24
   1   0 -22    0.22    0.23
   1   0 -22    0.29    0.25
   1   0 -22    0.30    0.16
  -1   0  22    0.25    0.23
  -1   0  22    0.71    0.27
  -1   0  22    0.06    0.27
   1   0 -21   25.17    1.11
  -1   0  21   22.98    0.93
   1   0 -21   24.15    0.84
   1   0 -21   22.82    1.04
  -1   0  21   25.78    1.05
  -1   0  21   23.90    1.05
  -1   0  20    0.38    0.23
   1   0 -20    0.16    0.26
  -1   0  20    0.32    0.23
   1   0 -20    0.09    0.21
   1   0 -20    0.16    0.09
   1   0 -20    0.14    0.15
  -1   0  20    0.50    0.28
  -1   0  19   24.53    0.90
   1   0 -19   26.24    0.82
   1   0 -19   25.16    0.59
  -1   0  19   24.70    0.99
   1   0 -19   24.04    0.99
   1   0 -19   24.97    1.03
  -1   0  19   24.97    0.97
   1   0 -18    0.23    0.18
  -1   0  18    0.05    0.15
   1   0 -18    0.10    0.09
  -1   0  18   -0.03    0.15
   1   0 -18    0.20    0.19
  -1   0  18    0.12    0.17
   1   0 -18    0.11    0.11
  -1   0  17    1.53    0.09
   1   0 -17    1.73    0.29
  -1   0  17    1.58    0.26
  -1   0  17    1.37    0.23
   1   0 -17    1.74    0.29
   1   0 -17    1.73    0.21
  -1   0  17    1.46    0.26
   1   0 -17    1.74    0.16
   1   0 -16    0.08    0.03
  -1   0  16    0.08    0.12
   1   0 -16    0.43    0.18
   1   0 -16    0.64    0.10
  -1   0  16   -0.19    0.13
   1   0 -16    0.09    0.09
   1   0 -16    0.02    0.12
  -1   0  16    0.13    0.03
  -1   0  16    0.31    0.17
   1   0 -15    7.08    0.48
  -1   0  15    6.62    0.19
   1   0 -15    6.64    0.46
   1   0 -15    6.68    0.37
   1   0 -15    7.27    0.29
  -1   0  15    6.88    0.47
  -1   0  15    7.77    0.47
  -1   0  15    6.73    0.41
   1   0 -14    0.20    0.14
  -1   0  14    0.10    0.13
  -1   0  14    0.13    0.04
   1   0 -14    0.01    0.08
   1   0 -14   -0.02    0.05
  -1   0  14    0.25    0.13
  -1   0  14    0.10    0.12
   1   0 -14    0.12    0.12
  -1   0  13   24.56    0.71
   1   0 -13   23.98    0.80
  -1   0  13   25.15    0.76
   1   0 -13   23.93    0.63
   1   0 -13   24.52    0.79
   1   0 -13   24.73    0.49
   1   0 -12    0.06    0.13
   1   0 -12    0.04    0.07
  -1   0  12   -0.04    0.10
   1   0 -12    0.02    0.11
  -1   0  12   -0.04    0.09
   1   0 -12    0.05    0.05
   1   0 -11    0.17    0.06
  -1   0  11    0.16    0.03
  -1   0  11    0.29    0.12
   1   0 -11    0.14    0.08
   1   0 -11    0.17    0.11
   1   0 -11    0.02    0.12
  -1   0  11    0.09    0.10
  -1   0  10    0.17    0.09
  -1   0  10    0.35    0.12
   1   0 -10    0.05    0.12
   1   0 -10    0.17    0.07
   1   0 -10   -0.08    0.11
  -1   0  10    0.18    0.09
   1   0 -10    0.10    0.05
  -1   0  10    0.22    0.03
   1   0  -9   22.26    0.63
   1   0  -9   22.37    0.38
  -1   0   9   21.58    0.55
  -1   0   9   22.16    0.60
  -1   0   9   21.90    0.58
   1   0  -9   22.29    0.47
   1   0  -9   22.24    0.61
  -1   0   9   22.69    0.27
   1   0  -8    0.03    0.06
   1   0  -8    0.01    0.08
  -1   0   8    0.10    0.07
  -1   0   8    0.17    0.09
  -1   0   8   -0.02    0.08
   1   0  -8    0.15    0.05
  -1   0   7    6.05    0.26
   1   0  -7    6.46    0.30
   1   0  -7    6.18    0.18
   1   0  -7    5.98    0.29
  -1   0   7    5.69    0.27
  -1   0   7    6.17    0.27
   1   0  -7    6.28    0.21
  -1   0   6    0.11    0.07
  -1   0   6    0.11    0.06
   1   0  -6    0.11    0.04
   1   0  -6    0.36    0.10
  -1   0   6    0.10    0.07
   1   0  -6    0.23    0.06
   1   0  -6    0.18    0.08
   1   0  -5    1.07    0.12
  -1   0   5    0.98    0.10
   1   0  -5    0.99    0.06
  -1   0   5    1.02    0.11
   1   0  -5    1.05    0.11
   1   0  -5    1.04    0.08
  -1   0   5    0.91    0.10
   1   0  -5    0.99    0.07
  -1   0   4    0.08    0.05
   1   0  -4    0.10    0.06
   1   0  -4    0.29    0.05
   1   0  -4    0.23    0.04
  -1   0   4    0.35    0.06
  -1   0   4    0.12    0.05
   1   0  -3    1.36    0.09
  -1   0   3    2.24    0.11
   1   0  -3    2.12    0.09
  -1   0   3    2.01    0.09
  -1   0   3    1.51    0.09
  -1   0   3    2.20    0.11
  -1   0  -2    0.20    0.05
  -1   0  -2    0.20    0.04
   1   0   3    0.83    0.08
  -1   0  -3    0.75    0.08
   1   0   4    0.20    0.06
  -1   0  -4    0.22    0.07
   1   0   5   29.34    0.47
  -1   0  -5   27.68    0.50
  -1   0  -6    0.06    0.07
  -1   0  -6    0.11    0.08
   1   0   6    0.16    0.07
   1   0   6    0.08    0.06
  -1   0  -7    7.84    0.31
  -1   0  -7    7.75    0.32
   1   0   7    7.77    0.33
   1   0   7    8.04    0.30
  -1   0  -8    0.17    0.09
   1   0   8    0.06    0.09
  -1   0  -8    0.25    0.09
  -1   0  -9    2.91    0.23
  -1   0  -9    2.98    0.23
   1   0   9    2.79    0.21
   1   0   9    2.54    0.23
  -1   0 -10    0.06    0.09
   1   0  10    0.09    0.10
   1   0  10    0.29    0.11
  -1   0 -10    0.14    0.09
  -1   0 -11    0.34    0.11
   1   0  11    0.69    0.16
  -1   0 -11    0.33    0.13
   1   0  11    0.25    0.12
   1   0  12    0.04    0.09
  -1   0 -12   -0.01    0.11
  -1   0 -12    0.07    0.10
   1   0  12    0.09    0.10
   1   0  12    0.00    0.10
   1   0  13    1.36    0.19
   1   0  13    1.93    0.25
   1   0  13    1.59    0.24
  -1   0 -13    1.59    0.21
  -1   0 -13    1.64    0.22
   1   0  14    0.11    0.12
  -1   0 -14    0.02    0.11
   1   0  14    0.03    0.12
   1   0  14    0.04    0.10
  -1   0 -14    0.00    0.12
   1   0  15    5.18    0.37
  -1   0 -15    5.27    0.38
  -1   0 -15    5.37    0.42
   1   0  15    5.74    0.45
  -1   0 -15    5.20    0.29
   1   0  16    0.10    0.16
  -1   0 -16   -0.05    0.15
  -1   0 -16    0.01    0.12
  -1   0 -16    0.06    0.08
   1   0  16   -0.01    0.13
   1   0  17   51.79    1.21
  -1   0 -17   50.11    1.34
   1   0  17   49.92    1.36
   1   0  17   51.63    0.82
  -1   0 -17   49.63    1.19
  -1   0 -17   50.66    0.93
  -1   0 -17   51.40    1.40
  -1   0 -18    0.27    0.16
  -1   0 -18    0.27    0.19
   1   0  18    0.11    0.18
  -1   0 -18    0.38    0.25
   1   0  18    0.17    0.08
  -1   0 -18    0.43    0.13
   1   0  18    0.24    0.17
   1   0  19    1.60    0.29
  -1   0 -19    1.27    0.25
   1   0  19    1.91    0.17
   1   0  19    1.85    0.35
  -1   0 -19    1.79    0.35
  -1   0 -19    1.82    0.21
  -1   0 -19    1.99    0.35
  -1   0 -20    0.02    0.14
   1   0  20    0.10    0.23
  -1   0 -20    0.03    0.09
  -1   0 -20    0.00    0.21
   1   0  20    0.09    0.17
  -1   0 -20    0.22    0.22
   1   0  21    0.34    0.20
  -1   0 -21    0.45    0.19
  -1   0 -21    0.81    0.26
  -1   0 -21    0.44    0.14
   1   0  21    0.68    0.30
  -1   0 -21    0.29    0.22
  -1   0 -22    0.06    0.21
  -1   0 -22    0.19    0.16
   1   0  22    0.17    0.20
  -1   0 -22    0.01    0.22
   1   0  22    0.25    0.23
   1   0  23    8.43    0.62
  -1   0 -23    9.36    0.73
   1   0  23    9.03    0.73
  -1   0 -23    8.18    0.71
  -1   0 -23    9.00    0.61
  -1   0 -24   -0.18    0.28
   1   0  24    0.28    0.30
   1   0  24   -0.09    0.20
  -1   0 -24    0.38    0.20
   1   0  25   14.84    0.98
   1   0  25   14.50    0.85
  -1   0 -25   13.66    0.96
  -1   0 -26    0.17    0.27
   1   0  26    0.00    0.30
   1   0  26    0.15    0.21
   1   0  27   -0.13    0.23
  -1   0 -27    0.05    0.28
   1   0  27   -0.23    0.34
  -1   0 -28    0.13    0.23
   1   0  28   -0.41    0.31
   1   0  28   -0.22    0.22
   1   0  29    1.19    0.34
  -1   0 -29    0.98    0.35
   1   0  29    0.13    0.27
   1   0  30   -0.25    0.39
  -1   0 -30   -0.22    0.30
   1   0  31    3.09    0.60
  -1   0 -31    3.59    0.61
   1   0  32   -0.25    0.36
  -1   0 -32   -0.03    0.25
   1   0  33    0.56    0.31
  -1   0 -33    0.90    0.37
  -1   0 -34   -0.77    0.43
   1   0  34   -0.72    0.40
   1   0  35    0.76    0.46
  -1   0 -35    0.82    0.42
   1  -1 -36    0.74    0.36
  -1  -1  36    0.15    0.40
  -1   1  35    0.58    0.44
  -1  -1  35   -0.01    0.39
   1   1 -35    0.57    0.37
   1  -1 -35    0.49    0.38
  -1   1  34   -0.29    0.34
  -1  -1  34   -0.04    0.32
   1   1 -34   -0.48    0.33
   1  -1 -34   -0.59    0.36
   1   1 -33    1.75    0.49
  -1  -1  33    1.55    0.48
   1  -1 -33    2.41    0.52
  -1   1  33    0.94    0.39
   1  -1 -32    0.59    0.33
  -1  -1  32    0.45    0.34
   1   1 -32   -0.16    0.27
  -1   1  32    0.75    0.35
  -1  -1  32    0.85    0.38
  -1   1  31    1.04    0.40
   1  -1 -31    0.76    0.36
  -1  -1  31    0.53    0.38
  -1  -1  31    1.31    0.36
   1   1 -31    1.11    0.40
  -1  -1  30   10.76    0.86
  -1  -1  30   10.44    0.93
  -1   1  30   11.20    0.96
   1   1 -30    8.05    0.83
   1  -1 -30   10.14    0.90
   1   1 -29    0.04    0.23
  -1   1  29    0.36    0.32
  -1  -1  29   -0.20    0.35
   1  -1 -29    0.26    0.29
  -1  -1  29    0.11    0.26
  -1  -1  28   11.02    0.83
   1  -1 -28   10.69    0.90
  -1   1  28   10.04    0.75
  -1  -1  28    9.11    0.82
  -1   1  28    9.98    0.85
   1   1 -28   10.01    0.86
  -1  -1  27    6.54    0.69
  -1  -1  27    6.42    0.62
   1   1 -27    6.32    0.69
   1  -1 -27    6.92    0.71
  -1   1  27    7.83    0.65
  -1   1  27    7.68    0.74
   1  -1 -26    4.48    0.57
  -1  -1  26    3.98    0.54
  -1  -1  26    4.93    0.53
  -1   1  26    4.58    0.58
  -1   1  26    4.61    0.50
   1   1 -26    4.63    0.58
  -1   1  25    3.09    0.48
  -1  -1  25    3.13    0.47
   1  -1 -25    2.32    0.43
   1   1 -25    2.93    0.46
   1  -1 -25    3.14    0.48
  -1  -1  25    2.84    0.42
  -1   1  25    3.70    0.45
  -1   1  24   -0.13    0.26
  -1   1  24   -0.20    0.19
   1  -1 -24   -0.01    0.11
   1  -1 -24    0.18    0.24
  -1  -1  24   -0.01    0.28
   1  -1 -24    0.26    0.25
   1   1 -24    0.34    0.21
  -1  -1  24   -0.05    0.21
   1   1 -23    7.68    0.67
  -1   1  23    8.46    0.61
   1  -1 -23    8.54    0.69
  -1  -1  23    8.22    0.68
   1  -1 -23    8.37    0.70
   1   1 -23    8.96    0.53
  -1   1  23    7.78    0.66
   1  -1 -23    8.00    0.53
  -1  -1  23    7.97    0.61
  -1   1  23    8.76    0.68
  -1  -1  22    9.68    0.68
  -1   1  22   10.01    0.64
   1   1 -22    9.70    0.73
   1  -1 -22   10.69    0.74
  -1   1  22   10.15    0.73
   1  -1 -22   10.68    0.59
   1  -1 -22    9.50    0.72
  -1   1  22    9.63    0.69
   1   1 -22    9.70    0.55
  -1  -1  22    9.55    0.65
  -1  -1  22   10.48    0.72
   1  -1 -21    3.24    0.45
  -1  -1  21    3.24    0.41
  -1   1  21    3.61    0.46
   1   1 -21    3.02    0.25
  -1   1  21    2.58    0.34
   1   1 -21    3.15    0.32
   1   1 -21    3.70    0.47
  -1   1  21    3.35    0.43
   1  -1 -21    2.89    0.32
   1  -1 -21    2.93    0.43
  -1  -1  21    3.19    0.40
  -1  -1  21    3.28    0.43
  -1  -1  20   14.36    0.79
   1  -1 -20   15.49    0.85
   1   1 -20   15.36    0.84
   1  -1 -20   15.21    0.83
   1   1 -20   15.95    0.52
  -1   1  20   15.10    0.82
  -1   1  20   14.94    0.72
   1  -1 -20   15.14    0.67
  -1   1  20   16.15    0.83
  -1  -1  20   15.66    0.79
   1   1 -20   15.16    0.64
  -1  -1  20   16.02    0.77
  -1  -1  19    3.00    0.40
   1   1 -19    2.94    0.23
   1  -1 -19    1.97    0.34
   1  -1 -19    2.78    0.18
  -1  -1  19    3.15    0.37
  -1   1  19    2.22    0.34
  -1  -1  19    2.42    0.33
   1   1 -19    3.05    0.41
   1   1 -19    2.58    0.38
   1  -1 -19    2.80    0.30
   1   1 -19    2.55    0.28
   1  -1 -19    2.85    0.37
  -1   1  19    2.51    0.31
  -1   1  19    2.77    0.37
  -1   1  18    7.65    0.49
   1   1 -18    7.34    0.55
  -1  -1  18    8.09    0.54
   1  -1 -18    8.30    0.57
   1  -1 -18    7.06    0.54
  -1   1  18    6.86    0.52
   1  -1 -18    6.91    0.43
   1   1 -18    7.80    0.57
  -1   1  18    7.43    0.54
   1  -1 -18    8.21    0.30
   1   1 -18    7.04    0.34
  -1  -1  18    7.53    0.54
  -1  -1  18    7.65    0.51
   1   1 -18    6.97    0.41
  -1   1  17    0.21    0.12
  -1   1  17    0.20    0.17
   1  -1 -17    0.06    0.16
   1   1 -17    0.19    0.15
  -1   1  17    0.39    0.20
  -1  -1  17    0.37    0.14
   1   1 -17    0.27    0.17
   1  -1 -17    0.16    0.16
   1   1 -17    0.23    0.09
   1   1 -17    0.41    0.12
  -1  -1  17    0.09    0.17
  -1  -1  17    0.12    0.15
   1  -1 -17    0.18    0.06
   1  -1 -17    0.30    0.12
   1   1 -16    5.58    0.46
   1  -1 -16    4.96    0.41
   1   1 -16    4.83    0.31
   1   1 -16    4.23    0.39
  -1   1  16    4.80    0.41
   1  -1 -16    4.59    0.41
  -1  -1  16    4.47    0.36
   1   1 -16    4.37    0.26
  -1   1  16    4.45    0.35
   1  -1 -16    4.68    0.33
  -1  -1  16    4.94    0.41
  -1  -1  16    5.29    0.40
   1  -1 -16    4.92    0.22
  -1   1  16    4.55    0.39
   1   1 -15   13.77    0.51
  -1   1  15   14.12    0.66
   1  -1 -15   13.79    0.64
  -1   1  15   12.86    0.55
   1   1 -15   14.21    0.67
   1  -1 -15   13.86    0.35
   1   1 -15   13.39    0.43
   1   1 -15   12.22    0.63
  -1  -1  15   14.30    0.61
   1  -1 -15   13.05    0.52
  -1  -1  15   13.07    0.62
  -1  -1  15   13.74    0.62
  -1   1  15   13.09    0.62
   1  -1 -15   13.75    0.66
   1   1 -14   -0.11    0.13
  -1  -1  14    0.28    0.13
   1   1 -14   -0.04    0.09
  -1  -1  14    0.08    0.14
  -1   1  14    0.06    0.02
   1   1 -14    0.04    0.07
   1   1 -14   -0.06    0.12
  -1   1  14    0.15    0.03
  -1   1  14    0.09    0.12
   1  -1 -14    0.00    0.12
   1  -1 -14    0.21    0.09
   1  -1 -14    0.05    0.05
  -1  -1  14    0.05    0.12
  -1   1  14    0.35    0.12
  -1   1  14    0.05    0.11
   1  -1 -14    0.39    0.16
  -1   1  13    1.30    0.22
   1  -1 -13    1.04    0.10
  -1   1  13    1.01    0.06
  -1   1  13    1.01    0.16
   1   1 -13    0.68    0.17
  -1  -1  13    0.99    0.18
   1  -1 -13    0.95    0.19
   1   1 -13    1.16    0.13
   1   1 -13    1.30    0.23
   1   1 -13    0.86    0.13
   1  -1 -13    1.09    0.15
  -1   1  13    0.98    0.06
  -1  -1  13    1.12    0.19
  -1   1  13    1.13    0.19
   1  -1 -13    0.89    0.19
  -1  -1  12    1.09    0.17
   1   1 -12    1.47    0.21
   1  -1 -12    1.21    0.10
   1   1 -12    1.08    0.14
  -1   1  12    1.06    0.06
   1   1 -12    1.56    0.21
   1  -1 -12    1.39    0.20
   1  -1 -12    1.23    0.20
   1   1 -12    1.30    0.13
  -1  -1  12    1.24    0.18
   1  -1 -12    1.04    0.14
  -1   1  12    0.95    0.15
   1   1 -11   20.08    0.66
   1  -1 -11   19.08    0.62
   1  -1 -11   17.90    0.50
  -1   1  11   17.78    0.25
   1   1 -11   18.69    0.48
  -1  -1  11   18.73    0.58
   1  -1 -11   18.83    0.65
   1  -1 -11   18.95    0.34
   1   1 -11   18.46    0.44
   1   1 -11   18.55    0.65
  -1   1  11   18.68    0.55
  -1  -1  11   18.30    0.60
  -1  -1  11   18.40    0.59
   1   1 -10   20.28    0.63
  -1   1  10   20.69    0.63
   1  -1 -10   19.55    0.50
  -1  -1  10   21.51    0.60
   1  -1 -10   21.02    0.33
   1  -1 -10   21.34    0.66
  -1  -1  10   20.67    0.60
   1   1 -10   20.52    0.65
  -1   1  10   20.30    0.54
  -1  -1  10   21.18    0.59
   1   1 -10   21.12    0.45
   1   1 -10   20.29    0.47
  -1  -1  10   21.09    0.39
   1   1  -9    2.21    0.15
   1   1  -9    2.23    0.21
   1  -1  -9    2.31    0.17
   1   1  -9    2.07    0.15
  -1  -1   9    1.98    0.19
   1  -1  -9    2.35    0.22
  -1  -1   9    2.07    0.20
  -1   1   9    2.10    0.18
  -1   1   9    2.15    0.21
  -1  -1   9    2.41    0.21
   1  -1  -9    2.34    0.11
   1   1  -9    2.97    0.25
  -1  -1   9    2.20    0.13
   1  -1  -8   81.17    0.55
  -1  -1   8   77.18    1.01
   1   1  -8   78.13    0.78
   1   1  -8   78.93    1.13
  -1  -1   8   77.02    0.71
   1  -1  -8   77.39    0.87
   1  -1  -8   76.92    1.10
  -1   1   8   80.36    1.14
  -1  -1   8   80.18    1.03
   1   1  -8   78.91    0.79
  -1  -1   8   80.89    1.01
  -1   1   8   78.28    1.07
   1   1  -8   77.41    1.09
  -1   1   8   77.59    0.93
  -1  -1   7   19.93    0.35
   1  -1  -7   19.41    0.41
  -1   1   7   19.91    0.44
   1   1  -7   20.52    0.53
  -1   1   7   20.31    0.54
   1   1  -7   20.24    0.37
   1  -1  -7   19.81    0.52
   1   1  -7   19.98    0.54
  -1  -1   7   20.32    0.48
   1   1  -7   19.93    0.38
  -1  -1   7   20.23    0.48
   1  -1  -7   20.48    0.24
  -1  -1   7   19.59    0.48
  -1  -1   6  150.11    1.18
   1   1  -6  150.15    1.36
   1   1  -6  155.15    0.90
   1   1  -6  149.69    1.32
  -1  -1   6  161.18    0.78
  -1   1   6  153.67    1.36
  -1  -1   6  154.71    0.91
   1   1  -6  154.94    0.98
  -1  -1   6  153.98    1.23
   1  -1  -6  148.59    1.06
  -1  -1   6  152.61    1.20
  -1   1   6  151.40    1.12
  -1  -1   5    0.09    0.06
   1   1  -5    0.10    0.08
   1   1  -5    0.20    0.08
  -1   1   5    0.12    0.08
  -1  -1   5    0.07    0.03
  -1   1   5    0.02    0.06
  -1  -1   5    0.10    0.06
  -1  -1   5    0.12    0.04
   1   1  -5    0.08    0.04
  -1  -1   5    0.12    0.06
   1   1  -5    0.08    0.03
  -1  -1   5    0.06    0.05
   1   1  -5    0.12    0.04
   1   1  -4   93.12    0.55
   1   1  -4   92.38    0.86
  -1   1   4   91.15    0.74
  -1  -1   4   96.64    0.55
  -1  -1   4   92.92    0.73
  -1  -1   4   91.96    0.74
  -1  -1   4   92.35    0.64
  -1  -1   4   92.77    0.81
  -1   1   4   89.44    0.86
   1   1  -4   94.95    0.67
   1   1  -3    0.09    0.05
   1   1  -3    0.07    0.04
  -1  -1   3    0.10    0.04
   1   1  -3    0.07    0.04
  -1  -1   3    0.10    0.03
  -1   1   3    0.05    0.04
  -1  -1   3    0.12    0.04
  -1   1   3    0.20    0.06
  -1  -1   3    0.04    0.03
  -1  -1   3    0.09    0.05
   1   1  -3    0.04    0.03
   1   1  -3    0.07    0.03
   1  -1  -3    0.06    0.04
   1   1  -3    0.11    0.04
   1  -1  -3    0.08    0.04
  -1  -1   2    2.63    0.09
   1   1  -2    2.35    0.09
   1  -1  -2    3.41    0.14
   1   1  -2    5.17    0.14
   1   1  -2    5.62    0.13
   1   1  -2    0.50    0.06
  -1  -1   2    1.68    0.09
   1  -1  -2    5.50    0.16
  -1  -1   2    5.12    0.12
  -1  -1   2    2.36    0.10
  -1   1   2    1.86    0.09
  -1  -1  -1    0.00    0.02
  -1  -1  -1   -0.01    0.02
  -1  -1  -1   -0.01    0.02
   1   1   1    0.03    0.03
   1  -1   1    0.01    0.03
  -1  -1  -1    0.00    0.03
  -1   1  -1   -0.01    0.02
  -1   1  -2   10.05    0.25
   1  -1   2   10.81    0.24
   1   1   2   11.15    0.23
  -1  -1  -2   10.37    0.25
  -1   1  -3    0.38    0.07
   1   1   3    0.46    0.06
   1  -1   3    0.52    0.07
  -1  -1  -3    0.47    0.08
  -1   1  -3    0.43    0.06
   1  -1   3    0.48    0.07
  -1   1  -4   78.90    0.80
  -1   1  -4   77.73    0.72
   1  -1   4   77.49    0.80
  -1  -1  -4   76.44    0.80
   1   1   5    3.40    0.15
  -1  -1  -5    3.15    0.19
  -1   1  -5    3.25    0.18
   1  -1   5    3.28    0.19
  -1   1  -5    3.37    0.18
   1  -1   6   14.77    0.41
   1   1   6   14.85    0.34
  -1   1  -6   14.68    0.40
   1  -1   6   15.47    0.41
  -1  -1  -6   14.47    0.40
  -1   1  -6   14.50    0.40
   1  -1   7    5.80    0.27
  -1   1  -7    6.13    0.28
  -1   1  -7    5.71    0.27
   1   1   7    5.72    0.24
  -1  -1  -7    6.01    0.28
   1  -1   7    6.09    0.29
  -1   1  -8    6.57    0.32
  -1  -1  -8    6.16    0.30
   1  -1   8    6.47    0.32
  -1   1  -8    5.70    0.29
   1  -1   8    6.59    0.31
   1   1   8    6.63    0.27
  -1   1  -9    5.85    0.32
   1  -1   9    5.27    0.29
   1   1   9    5.65    0.28
   1  -1   9    6.13    0.36
  -1   1  -9    5.54    0.30
  -1  -1  -9    5.40    0.30
   1  -1   9    6.02    0.32
  -1   1 -10    3.54    0.27
   1   1  10    3.76    0.24
   1  -1  10    3.26    0.25
  -1  -1 -10    3.62    0.28
   1  -1  10    2.86    0.24
  -1   1 -10    3.56    0.26
  -1  -1 -10    3.24    0.25
  -1   1 -11   15.78    0.54
   1  -1  11   15.57    0.57
  -1   1 -11   16.77    0.59
  -1  -1 -11   16.55    0.60
   1  -1  11   16.58    0.55
  -1  -1 -11   16.57    0.56
   1   1  11   15.18    0.49
   1   1  12    2.02    0.15
  -1   1 -12    2.15    0.25
   1  -1  12    1.80    0.24
   1  -1  12    2.07    0.23
  -1  -1 -12    2.69    0.25
  -1  -1 -12    2.20    0.24
   1   1  12    2.66    0.23
  -1   1 -12    2.12    0.22
   1  -1  12    1.92    0.23
   1   1  13    1.80    0.21
  -1   1 -13    1.76    0.21
   1   1  13    1.64    0.14
  -1   1 -13    2.06    0.25
   1   1  13    1.86    0.24
   1  -1  13    2.18    0.27
  -1  -1 -13    1.85    0.24
  -1  -1 -13    1.74    0.21
   1  -1  13    1.34    0.20
   1   1  13    1.46    0.23
   1   1  14   15.43    0.42
   1   1  14   15.84    0.67
   1  -1  14   16.17    0.62
   1  -1  14   15.39    0.67
  -1   1 -14   14.97    0.60
  -1   1 -14   15.77    0.51
   1   1  14   16.71    0.60
   1   1  14   16.29    0.70
  -1  -1 -14   15.78    0.68
  -1  -1 -14   15.40    0.61
  -1   1 -14   16.86    0.69
   1   1  15    4.04    0.22
   1   1  15    3.66    0.31
   1   1  15    3.91    0.36
  -1  -1 -15    3.63    0.32
  -1   1 -15    4.43    0.39
  -1   1 -15    4.02    0.27
   1  -1  15    3.91    0.38
  -1   1 -15    3.54    0.31
  -1  -1 -15    4.12    0.37
  -1   1 -15    4.07    0.39
   1  -1  15    3.91    0.33
   1   1  15    3.55    0.36
   1   1  16    9.38    0.57
  -1   1 -16    8.96    0.58
   1   1  16    9.05    0.33
  -1   1 -16    8.89    0.50
   1   1  16    8.35    0.47
   1  -1  16    8.88    0.56
  -1  -1 -16    8.46    0.54
   1  -1  16    8.69    0.51
   1   1  16    8.27    0.56
  -1   1 -16    8.70    0.41
  -1   1 -16    8.96    0.55
  -1  -1 -16    8.39    0.49
  -1   1 -17   12.24    0.60
   1   1  17   12.78    0.60
   1  -1  17   13.32    0.72
   1  -1  17   12.00    0.61
  -1  -1 -17   13.09    0.46
  -1   1 -17   12.55    0.50
   1   1  17   12.33    0.69
   1   1  17   12.72    0.39
  -1   1 -17   13.39    0.70
  -1  -1 -17   12.49    0.68
  -1   1 -17   13.25    0.73
  -1  -1 -17   11.78    0.60
  -1  -1 -18   16.66    0.74
   1   1  18   17.24    0.71
   1   1  18   17.09    0.85
  -1  -1 -18   17.75    0.84
  -1   1 -18   19.05    0.85
  -1   1 -18   18.10    0.88
  -1   1 -18   18.03    0.74
  -1  -1 -18   17.57    0.85
   1  -1  18   17.81    0.76
   1  -1  18   16.94    0.83
   1   1  18   18.46    0.47
  -1  -1 -18   19.10    0.56
  -1   1 -18   17.34    0.60
  -1  -1 -19   57.02    0.97
   1  -1  19   53.86    1.51
  -1   1 -19   54.38    1.31
  -1  -1 -19   53.40    1.34
  -1  -1 -19   54.30    1.50
   1   1  19   55.80    1.56
  -1   1 -19   55.70    1.50
   1   1  19   54.04    1.30
   1  -1  19   56.05    1.38
  -1   1 -19   55.82    1.07
  -1   1 -19   57.82    1.60
  -1  -1 -19   54.11    1.52
   1  -1  20    1.24    0.33
  -1   1 -20    1.53    0.35
   1   1  20    1.09    0.25
  -1   1 -20    1.18    0.19
   1   1  20    1.09    0.35
   1  -1  20    1.07    0.25
  -1  -1 -20    1.50    0.33
  -1  -1 -20    1.34    0.25
  -1  -1 -20    1.49    0.18
  -1  -1 -20    1.07    0.29
  -1   1 -20    1.22    0.25
  -1  -1 -21    9.79    0.62
  -1   1 -21    8.75    0.46
   1   1  21    8.14    0.66
  -1   1 -21    9.08    0.58
   1  -1  21    8.53    0.67
  -1  -1 -21    8.36    0.67
  -1  -1 -21    9.11    0.68
  -1   1 -21    9.50    0.71
   1   1  21    8.91    0.58
   1  -1  21    9.29    0.61
   1  -1  22    0.55    0.26
   1   1  22    0.47    0.21
   1   1  22    0.97    0.33
  -1   1 -22    0.75    0.22
  -1  -1 -22    0.79    0.31
  -1  -1 -22    0.96    0.30
  -1   1 -22    1.07    0.33
  -1  -1 -22    0.83    0.24
   1  -1  22    0.55    0.23
   1   1  23    1.08    0.37
   1  -1  23    0.81    0.25
  -1  -1 -23    1.49    0.37
   1  -1  23    0.66    0.27
   1   1  23    0.85    0.26
  -1  -1 -23    1.01    0.26
  -1  -1 -23    1.38    0.35
  -1   1 -23    0.86    0.23
  -1   1 -23    0.89    0.32
   1  -1  24   -0.27    0.28
   1  -1  24   -0.07    0.20
  -1  -1 -24   -0.10    0.23
  -1   1 -24    0.15    0.18
  -1  -1 -24    0.39    0.16
   1   1  24   -0.04    0.18
   1   1  24    0.79    0.29
  -1   1 -24   -0.14    0.29
  -1  -1 -24   -0.11    0.21
  -1  -1 -25    0.91    0.24
   1   1  25    0.86    0.32
   1   1  25    0.57    0.24
   1  -1  25    0.72    0.26
  -1  -1 -25    1.19    0.35
  -1  -1 -25    0.97    0.34
  -1   1 -25    0.99    0.36
   1  -1  25    0.39    0.26
   1   1  26    0.13    0.19
   1  -1  26   -0.08    0.24
  -1  -1 -26   -0.25    0.33
   1   1  26    0.11    0.25
   1  -1  26    0.20    0.25
  -1   1 -26    0.15    0.21
  -1  -1 -27    1.30    0.40
  -1   1 -27    1.69    0.39
   1  -1  27    0.67    0.28
   1   1  27    1.01    0.39
   1  -1  27    1.54    0.43
   1   1  27    0.82    0.27
  -1  -1 -28    0.04    0.30
   1  -1  28    0.34    0.35
   1   1  28    0.19    0.19
   1   1  28   -0.20    0.33
  -1   1 -28    0.09    0.31
   1  -1  28   -0.05    0.25
  -1   1 -29    4.52    0.66
   1  -1  29    3.72    0.55
  -1  -1 -29    2.81    0.52
   1  -1  29    4.24    0.62
   1   1  29    2.74    0.55
   1  -1  30    0.68    0.35
   1  -1  30    0.93    0.29
  -1   1 -30    0.81    0.39
   1   1  30    0.32    0.37
  -1  -1 -30    0.87    0.39
   1   1  31    0.62    0.38
   1  -1  31    1.23    0.44
  -1  -1 -31    1.34    0.42
  -1   1 -31    0.73    0.37
   1   1  32    1.86    0.51
  -1   1 -32    1.37    0.43
  -1  -1 -32    1.18    0.41
   1  -1  32    0.62    0.38
   1  -1  33    0.76    0.35
   1   1  33    0.37    0.34
  -1   1 -33    0.92    0.41
  -1  -1 -33    1.10    0.40
   1   1  34   -0.23    0.38
  -1   1 -34    0.10    0.29
  -1  -1 -34    0.65    0.36
   1  -1  34   -0.55    0.39
   1   1  35   -0.55    0.43
  -1  -1 -35    0.41    0.34
  -1   1 -35   -0.78    0.42
   1  -1  35   -0.13    0.34
   1  -2 -36    0.09    0.25
  -1  -2  36   -0.32    0.35
  -1   2  35    0.39    0.39
   1   2 -35    0.22    0.29
   1  -2 -35    0.28    0.31
  -1  -2  35    0.00    0.35
   1   2 -34    1.96    0.49
  -1  -2  34    2.10    0.53
   1  -2 -34    1.65    0.48
  -1   2  34    1.28    0.47
  -1   2  33    1.18    0.43
  -1  -2  33    1.56    0.42
   1   2 -33    0.84    0.33
   1  -2 -33    1.47    0.48
  -1  -2  33    1.27    0.41
   1  -2 -32    0.18    0.29
   1   2 -32   -0.57    0.31
  -1  -2  32   -0.14    0.30
  -1   2  32   -0.63    0.37
  -1  -2  32    0.15    0.34
  -1   2  31    0.64    0.40
  -1  -2  31    0.28    0.25
  -1  -2  31    0.17    0.33
   1   2 -31    0.36    0.28
   1  -2 -31    0.78    0.36
   1  -2 -30    0.59    0.29
  -1   2  30    0.58    0.41
  -1  -2  30    0.55    0.34
  -1  -2  30    0.92    0.39
   1   2 -30    0.66    0.32
   1   2 -29    7.56    0.79
  -1  -2  29    6.43    0.72
   1  -2 -29    6.78    0.74
  -1   2  29    6.52    0.76
  -1  -2  29    6.09    0.66
  -1  -2  28    5.02    0.58
  -1   2  28    6.47    0.60
   1  -2 -28    5.48    0.65
   1   2 -28    6.36    0.72
  -1  -2  28    4.79    0.61
  -1   2  28    5.12    0.66
   1  -2 -27    2.54    0.47
  -1  -2  27    3.24    0.51
  -1   2  27    2.88    0.51
  -1   2  27    3.03    0.43
   1   2 -27    2.69    0.48
  -1  -2  27    3.25    0.48
   1  -2 -27    2.38    0.49
   1  -2 -26    8.35    0.77
  -1   2  26    8.69    0.77
  -1   2  26    7.30    0.60
  -1  -2  26    9.12    0.72
   1  -2 -26    8.37    0.75
  -1  -2  26    8.72    0.75
   1   2 -26    8.22    0.76
   1   2 -25    4.15    0.56
  -1  -2  25    3.09    0.43
  -1   2  25    2.76    0.46
   1  -2 -25    4.00    0.56
  -1  -2  25    3.69    0.51
   1  -2 -25    3.60    0.50
  -1   2  25    3.52    0.42
  -1   2  24    4.18    0.44
   1  -2 -24    4.22    0.52
   1  -2 -24    3.94    0.51
  -1   2  24    4.58    0.53
  -1   2  24    4.50    0.53
   1  -2 -24    4.72    0.43
   1   2 -24    5.30    0.60
  -1  -2  24    4.76    0.52
  -1  -2  24    3.87    0.49
   1  -2 -23    0.08    0.15
   1   2 -23    0.36    0.23
  -1   2  23   -0.05    0.22
   1  -2 -23    0.07    0.22
  -1   2  23    0.06    0.22
  -1  -2  23   -0.01    0.22
  -1  -2  23    0.12    0.24
   1  -2 -23    0.01    0.24
  -1   2  23    0.13    0.17
  -1   2  22    0.23    0.17
  -1   2  22    0.22    0.25
  -1  -2  22    0.28    0.21
   1   2 -22    0.25    0.10
   1  -2 -22    0.37    0.29
   1   2 -22    0.18    0.13
  -1  -2  22    0.25    0.21
   1  -2 -22    0.47    0.23
   1   2 -22    0.50    0.27
   1  -2 -22    0.04    0.15
  -1   2  22    0.27    0.22
  -1  -2  21    9.66    0.64
  -1  -2  21   10.04    0.66
   1  -2 -21    9.74    0.71
   1  -2 -21   10.94    0.72
   1   2 -21   10.49    0.54
  -1   2  21   12.42    0.75
   1  -2 -21   10.88    0.60
  -1   2  21   10.51    0.62
  -1   2  21   10.88    0.75
   1   2 -21   11.07    0.49
   1   2 -21   12.43    0.79
  -1  -2  21   10.97    0.70
  -1  -2  20    1.30    0.27
  -1   2  20    1.97    0.35
   1  -2 -20    1.49    0.25
   1  -2 -20    1.53    0.32
   1   2 -20    1.43    0.22
   1   2 -20    1.67    0.21
  -1   2  20    1.14    0.24
  -1  -2  20    1.50    0.30
  -1   2  20    1.35    0.31
   1  -2 -20    1.23    0.32
  -1  -2  20    1.20    0.30
   1   2 -20    1.55    0.36
   1   2 -19    0.64    0.16
  -1   2  19    0.91    0.27
  -1  -2  19    0.69    0.22
  -1   2  19    0.59    0.18
  -1  -2  19    0.93    0.26
   1  -2 -19    0.35    0.16
   1   2 -19    0.67    0.24
   1   2 -19    0.79    0.16
   1  -2 -19    0.68    0.26
   1  -2 -19    0.81    0.23
  -1   2  19    0.84    0.26
  -1  -2  19    0.64    0.24
   1   2 -18    0.12    0.18
   1   2 -18    0.37    0.14
   1  -2 -18    0.45    0.07
  -1  -2  18    0.59    0.21
  -1  -2  18    0.33    0.19
  -1   2  18    0.36    0.17
  -1   2  18    0.54    0.21
   1  -2 -18    0.77    0.25
  -1  -2  18    0.38    0.22
   1   2 -18    0.39    0.12
   1  -2 -18    0.31    0.17
   1  -2 -18    0.29    0.15
  -1   2  18    0.65    0.26
   1   2 -17    8.56    0.43
   1  -2 -17    8.27    0.25
   1  -2 -17    7.56    0.20
   1  -2 -17    7.58    0.51
   1  -2 -17    8.62    0.47
  -1   2  17    9.03    0.59
  -1  -2  17    8.29    0.54
  -1   2  17    8.18    0.47
  -1  -2  17    8.84    0.54
  -1   2  17    8.23    0.54
   1   2 -17    8.23    0.39
   1  -2 -17    8.32    0.57
   1   2 -17    7.89    0.55
  -1  -2  17    8.73    0.53
   1  -2 -16   40.15    0.53
  -1   2  16   39.88    1.12
   1  -2 -16   39.24    1.10
   1   2 -16   40.11    0.88
   1   2 -16   39.33    0.81
  -1  -2  16   38.46    1.08
   1  -2 -16   39.53    1.16
   1  -2 -16   38.16    0.49
   1  -2 -16   40.06    0.97
   1   2 -16   38.29    1.14
  -1  -2  16   40.08    1.08
  -1   2  16   38.96    1.14
  -1  -2  16   40.39    1.07
  -1   2  16   39.39    0.97
  -1  -2  15    3.06    0.31
   1  -2 -15    3.06    0.34
  -1  -2  15    3.08    0.31
  -1   2  15    2.91    0.31
   1  -2 -15    3.33    0.33
   1  -2 -15    2.98    0.27
  -1   2  15    3.15    0.29
   1   2 -15    2.84    0.22
   1   2 -15    2.98    0.33
   1  -2 -15    3.20    0.15
  -1  -2  15    3.06    0.31
  -1   2  15    3.15    0.34
   1   2 -15    3.04    0.25
  -1   2  14  111.32    1.77
   1   2 -14  105.97    1.75
   1   2 -14  104.97    1.31
  -1  -2  14  106.17    1.62
   1  -2 -14  102.04    1.43
  -1  -2  14  108.10    1.65
  -1   2  14  104.65    1.44
   1  -2 -14  105.22    1.66
  -1   2  14  109.65    1.69
   1   2 -14  105.12    1.25
  -1  -2  14  107.83    1.61
  -1   2  14  101.19    0.56
   1  -2 -14  106.46    1.77
   1  -2 -14  104.67    0.79
  -1  -2  13    7.98    0.43
   1   2 -13    8.40    0.35
   1   2 -13    7.91    0.35
   1  -2 -13    8.23    0.40
  -1  -2  13    7.96    0.27
  -1   2  13    7.81    0.17
   1   2 -13    7.83    0.47
   1  -2 -13    8.36    0.48
  -1  -2  13    8.21    0.44
  -1   2  13    7.76    0.39
   1  -2 -13    8.41    0.22
   1   2 -12  104.58    1.20
   1   2 -12  103.13    1.17
  -1   2  12  101.48    1.29
   1   2 -12  106.61    1.61
   1  -2 -12  102.30    0.70
  -1   2  12  100.74    0.60
  -1  -2  12  104.41    1.43
   1  -2 -12  100.41    1.31
  -1  -2  12  103.43    1.47
   1  -2 -12  103.68    1.60
  -1  -2  12  101.94    0.95
  -1  -2  11    9.29    0.29
   1   2 -11    8.63    0.33
  -1  -2  11    9.40    0.43
   1   2 -11    9.36    0.35
  -1  -2  11    9.67    0.44
   1   2 -11    9.46    0.47
   1  -2 -11    8.97    0.39
   1  -2 -11    9.82    0.48
   1  -2 -11    9.32    0.20
  -1   2  11    9.36    0.18
  -1   2  11    9.40    0.38
  -1  -2  11    9.98    0.43
  -1   2  11    9.66    0.50
  -1  -2  10    6.46    0.35
   1  -2 -10    6.12    0.15
   1   2 -10    6.06    0.36
  -1   2  10    6.06    0.38
   1  -2 -10    6.01    0.31
  -1  -2  10    6.04    0.33
  -1   2  10    6.22    0.30
  -1  -2  10    6.45    0.33
   1   2 -10    5.54    0.26
  -1  -2  10    6.07    0.23
   1   2 -10    6.28    0.27
  -1   2  10    6.26    0.15
   1   2  -9   10.74    0.45
   1   2  -9   11.02    0.35
  -1   2   9   10.71    0.47
  -1  -2   9   10.15    0.28
  -1   2   9   10.47    0.36
  -1  -2   9   10.82    0.41
  -1   2   9   10.58    0.19
  -1  -2   9   10.20    0.41
   1   2  -9   10.11    0.32
   1  -2  -9    9.92    0.37
  -1  -2   9   10.59    0.39
  -1   2   8   73.90    0.49
  -1   2   8   71.68    1.13
   1   2  -8   71.25    1.08
   1   2  -8   73.24    0.85
   1   2  -8   73.69    0.79
  -1  -2   8   69.70    0.73
  -1  -2   8   71.55    0.97
  -1  -2   8   74.75    0.95
  -1  -2   8   73.14    1.02
  -1   2   8   70.87    0.87
   1  -2  -8   70.77    0.93
  -1  -2   7    0.22    0.08
   1   2  -7    0.40    0.09
  -1   2   7    0.22    0.10
   1   2  -7    0.19    0.09
  -1  -2   7    0.38    0.09
   1  -2  -7    0.39    0.05
  -1   2   7    0.39    0.09
  -1   2   7    0.32    0.04
   1   2  -7    0.33    0.07
  -1  -2   7    0.35    0.09
  -1  -2   7    0.34    0.07
   1   2  -6  245.18    1.25
  -1   2   6  238.28    1.83
   1   2  -6  243.44    1.43
  -1  -2   6  243.16    1.45
  -1  -2   6  252.37    1.51
  -1  -2   6  242.78    1.65
   1  -2  -6  252.68    0.99
  -1   2   6  246.12    0.90
   1   2  -6  241.79    1.74
  -1  -2   6  247.28    1.28
   1   2  -6  242.92    1.24
  -1  -2   5    1.75    0.12
  -1   2   5    2.02    0.18
   1  -2  -5    2.03    0.09
  -1  -2   5    1.94    0.12
  -1   2   5    1.88    0.13
   1   2  -5    1.99    0.12
  -1  -2   5    1.90    0.15
  -1   2   5    1.80    0.08
   1   2  -5    1.72    0.13
   1   2  -5    1.85    0.16
  -1  -2   5    1.86    0.13
   1   2  -5    1.96    0.11
  -1  -2   5    2.01    0.11
   1   2  -4  104.85    0.85
   1  -2  -4  110.97    0.64
   1   2  -4  104.55    0.98
  -1  -2   4  106.47    0.74
  -1   2   4  102.33    0.79
   1   2  -4  106.86    0.67
  -1  -2   4  107.76    0.93
   1   2  -4  101.57    0.76
  -1  -2   4  105.72    0.73
  -1   2   4  106.96    0.62
  -1  -2   4  105.07    0.80
   1   2  -3    0.12    0.07
   1  -2  -3    0.09    0.03
  -1  -2   3    0.19    0.04
  -1  -2   3    0.09    0.05
  -1  -2   3    0.10    0.05
  -1  -2   3    0.09    0.03
  -1   2   3    0.11    0.06
   1   2  -3    0.06    0.03
   1   2  -3    0.09    0.04
  -1   2   3    0.07    0.04
   1  -2  -3    0.13    0.05
   1   2  -3    0.09    0.04
  -1   2   3    0.09    0.05
  -1   2   2   16.70    0.28
   1   2  -2   15.57    0.34
  -1  -2   2   16.05    0.30
  -1  -2   2   16.29    0.30
   1   2  -2   15.74    0.31
  -1   2   2   16.57    0.23
  -1   2   2   16.10    0.30
   1   2  -2   15.63    0.29
   1  -2  -2   15.47    0.31
  -1   2   2   16.06    0.27
   1  -2  -2   16.50    0.28
  -1   2   1    0.15    0.04
   1  -2  -1    0.15    0.05
  -1   2   1    0.22    0.05
  -1   2   1    0.11    0.04
  -1  -2   1    0.12    0.03
  -1  -2   1    0.18    0.04
   1   2  -1    0.18    0.05
   1   2  -1    0.09    0.03
   1   2  -1    0.13    0.07
   1   2  -1    0.14    0.04
   1  -2   0    2.41    0.12
  -1   2   0    3.43    0.16
  -1  -2   0    2.73    0.12
   1   2   0    3.42    0.16
   1   2   0    3.53    0.14
   1   2   1    0.98    0.07
  -1  -2  -1    1.05    0.08
   1   2   1    1.14    0.10
   1  -2   1    0.99    0.09
  -1  -2  -1    1.03    0.07
   1   2   1    0.92    0.09
  -1   2  -1    1.15    0.11
   1   2   1    0.82    0.08
  -1  -2  -1    1.08    0.07
   1   2   2   16.34    0.32
   1   2   2   17.15    0.31
  -1   2  -2   16.98    0.38
  -1  -2  -2   16.64    0.28
   1   2   2   16.62    0.38
   1   2   2   17.10    0.31
   1  -2   2   16.94    0.35
  -1  -2  -3    3.45    0.18
   1   2   3    3.34    0.17
   1   2   3    3.20    0.16
   1  -2   3    3.67    0.18
  -1   2  -3    3.29    0.18
  -1  -2  -3    3.29    0.12
   1  -2   3    3.21    0.13
   1   2   3    3.42    0.16
   1  -2   4   32.75    0.56
  -1  -2  -4   33.05    0.38
  -1   2  -4   32.77    0.57
   1   2   4   32.96    0.47
   1   2   4   34.05    0.57
   1   2   4   34.90    0.34
   1  -2   4   33.05    0.39
  -1  -2  -4   33.08    0.58
   1   2   4   32.94    0.54
  -1  -2  -5    0.59    0.11
  -1  -2  -5    0.74    0.07
  -1   2  -5    0.86    0.12
   1   2   5    0.91    0.11
   1   2   5    0.57    0.11
   1   2   5    0.66    0.08
   1   2   5    0.79    0.07
   1  -2   5    0.68    0.11
   1  -2   5    0.73    0.07
   1   2   6  243.50    1.80
  -1   2  -6  251.70    1.73
   1   2   6  259.30    1.27
   1   2   6  241.58    1.36
   1  -2   6  254.07    1.73
  -1  -2  -6  238.08    1.73
   1  -2   6  251.07    1.06
   1  -2   6  245.54    1.75
  -1  -2  -6  253.01    1.03
  -1   2  -7    0.23    0.09
   1   2   7    0.17    0.07
   1   2   7    0.20    0.09
   1  -2   7    0.03    0.07
  -1  -2  -7    0.26    0.05
   1  -2   7    0.19    0.05
  -1  -2  -7    0.24    0.09
   1  -2   7    0.29    0.10
   1  -2   8  401.98    2.45
   1   2   8  391.68    1.90
  -1   2  -8  385.89    2.36
  -1  -2  -8  381.76    2.41
   1  -2   8  382.22    1.33
  -1  -2  -8  390.96    1.25
   1   2   8  368.27    1.81
  -1   2  -9    7.85    0.36
  -1  -2  -9    7.66    0.17
   1  -2   9    8.36    0.38
  -1  -2  -9    7.62    0.37
   1   2   9    7.62    0.30
   1  -2   9    7.80    0.19
   1   2   9    8.17    0.28
  -1  -2 -10  143.12    0.71
   1  -2  10  142.81    0.78
  -1   2 -10  146.12    1.68
   1  -2  10  150.72    1.65
  -1   2 -10  145.86    1.58
   1   2  10  148.67    1.36
  -1  -2 -10  144.20    1.63
   1   2  10  141.30    1.17
  -1   2 -11    2.48    0.23
   1  -2  11    2.17    0.23
  -1   2 -11    2.44    0.21
  -1   2 -11    2.23    0.24
  -1  -2 -11    2.17    0.22
   1   2  11    2.37    0.16
   1   2  11    2.29    0.20
   1  -2  11    2.21    0.10
  -1   2 -12    4.96    0.30
  -1  -2 -12    4.75    0.33
   1  -2  12    5.20    0.35
   1   2  12    4.73    0.28
   1   2  12    4.56    0.22
  -1   2 -12    4.42    0.31
  -1   2 -12    4.62    0.34
  -1   2 -12    4.14    0.35
   1  -2  12    4.07    0.33
  -1   2 -13   11.28    0.50
  -1  -2 -13   11.68    0.57
   1   2  13   10.82    0.44
  -1   2 -13   10.23    0.56
   1   2  13   11.51    0.56
  -1  -2 -13   11.29    0.52
  -1   2 -13   11.88    0.56
   1  -2  13   11.95    0.57
   1  -2  13   11.70    0.53
  -1   2 -13   11.31    0.45
   1   2  13   11.50    0.36
   1  -2  14   42.00    1.10
   1   2  14   38.65    0.87
   1  -2  14   41.57    1.03
   1   2  14   41.15    1.08
  -1   2 -14   42.46    1.15
  -1  -2 -14   40.31    1.09
   1   2  14   41.09    1.12
   1   2  14   39.15    0.66
  -1   2 -14   40.14    0.96
  -1  -2 -14   39.66    1.00
  -1   2 -14   39.38    0.86
   1   2  15    0.08    0.12
   1  -2  15    0.55    0.19
   1   2  15    0.36    0.09
  -1   2 -15    0.40    0.15
   1   2  15    0.22    0.16
  -1  -2 -15    0.44    0.19
  -1   2 -15    0.27    0.17
  -1   2 -15    0.30    0.12
  -1  -2 -15    0.36    0.14
   1   2  15    0.59    0.20
   1  -2  15    0.43    0.18
  -1   2 -16  117.70    2.06
   1   2  16  117.42    1.96
   1  -2  16  115.53    1.97
   1   2  16  110.82    1.12
   1   2  16  112.23    1.61
  -1   2 -16  111.80    1.71
  -1   2 -16  113.20    1.52
  -1  -2 -16  112.19    1.79
   1  -2  16  114.47    1.82
   1   2  16  114.19    2.02
  -1  -2 -16  114.37    1.97
   1   2  17   15.61    0.43
  -1   2 -17   14.86    0.57
  -1  -2 -17   14.95    0.69
   1   2  17   16.35    0.81
   1  -2  17   16.82    0.80
   1  -2  17   14.81    0.70
  -1   2 -17   15.71    0.68
  -1   2 -17   15.79    0.80
  -1  -2 -17   15.10    0.75
   1   2  17   14.35    0.61
   1   2  17   16.87    0.79
   1  -2  18   25.40    1.00
  -1  -2 -18   22.79    0.96
  -1  -2 -18   24.52    0.90
  -1   2 -18   24.24    0.85
   1  -2  18   23.73    0.90
  -1   2 -18   24.34    0.74
  -1   2 -18   23.49    1.01
   1   2  18   23.24    0.99
  -1  -2 -18   24.94    0.59
   1   2  18   23.85    0.51
   1   2  18   23.33    0.80
   1   2  19    3.45    0.44
   1   2  19    2.43    0.30
  -1   2 -19    2.89    0.33
   1  -2  19    2.62    0.35
  -1   2 -19    2.46    0.26
  -1  -2 -19    2.90    0.40
   1  -2  19    2.80    0.39
  -1  -2 -19    2.80    0.39
  -1  -2 -19    2.67    0.35
  -1   2 -19    2.93    0.43
  -1  -2 -19    2.47    0.20
  -1  -2 -20    0.75    0.25
  -1   2 -20    0.67    0.17
  -1  -2 -20    0.54    0.25
   1  -2  20    0.56    0.23
   1   2  20    0.63    0.20
   1   2  20    0.87    0.29
   1  -2  20    0.45    0.24
  -1   2 -20    0.41    0.24
  -1   2 -20    0.78    0.21
  -1  -2 -20    0.62    0.21
  -1  -2 -21    3.96    0.47
  -1   2 -21    3.17    0.43
   1  -2  21    2.92    0.42
  -1   2 -21    3.53    0.32
  -1   2 -21    3.51    0.38
  -1  -2 -21    3.86    0.42
   1  -2  21    3.22    0.39
   1   2  21    3.79    0.47
   1   2  21    3.36    0.37
  -1  -2 -21    3.78    0.46
  -1   2 -22    9.71    0.51
  -1   2 -22    9.93    0.61
  -1  -2 -22    8.81    0.70
   1   2  22    9.26    0.73
   1  -2  22    9.00    0.70
  -1  -2 -22    9.25    0.62
  -1  -2 -22    9.61    0.71
  -1   2 -22    9.58    0.74
   1   2  22   10.11    0.62
   1  -2  22    8.64    0.63
   1   2  23    1.47    0.38
   1  -2  23    1.48    0.38
   1   2  23    0.80    0.22
   1  -2  23    1.05    0.30
  -1   2 -23    1.13    0.35
  -1  -2 -23    1.05    0.27
  -1  -2 -23    1.33    0.35
  -1  -2 -23    1.10    0.32
  -1   2 -23    1.10    0.26
   1  -2  24    6.93    0.65
   1   2  24    5.84    0.64
  -1  -2 -24    5.86    0.61
  -1  -2 -24    6.25    0.63
  -1  -2 -24    5.50    0.52
  -1   2 -24    5.59    0.62
   1   2  24    6.57    0.54
   1  -2  24    5.71    0.56
   1  -2  25    1.80    0.36
  -1  -2 -25    1.97    0.35
   1   2  25    1.52    0.42
  -1  -2 -25    2.24    0.43
  -1  -2 -25    1.85    0.39
  -1   2 -25    1.47    0.39
   1   2  25    2.33    0.35
   1  -2  25    1.60    0.40
  -1  -2 -26    1.82    0.42
   1   2  26    1.32    0.30
  -1  -2 -26    0.97    0.34
   1   2  26    0.97    0.36
   1  -2  26    1.12    0.31
  -1   2 -26    1.18    0.38
   1  -2  26    1.63    0.42
   1   2  27    4.63    0.63
   1  -2  27    4.31    0.61
  -1  -2 -27    4.68    0.63
  -1  -2 -27    4.08    0.58
  -1   2 -27    4.65    0.62
   1  -2  27    3.58    0.50
   1  -2  28   16.54    1.11
  -1  -2 -28   17.62    1.15
   1   2  28   16.72    1.14
   1  -2  28   16.88    1.03
  -1   2 -28   17.75    1.19
  -1   2 -29    7.16    0.81
   1   2  29    8.73    0.86
   1  -2  29    8.24    0.76
   1  -2  29    7.25    0.80
  -1  -2 -29    8.33    0.84
   1  -2  30   11.29    0.89
   1  -2  30   10.82    0.97
  -1  -2 -30   10.32    0.96
  -1   2 -30   10.42    0.98
   1   2  30   10.14    0.94
   1  -2  31    0.39    0.36
  -1   2 -31    0.27    0.30
   1  -2  31   -0.17    0.26
  -1  -2 -31   -0.14    0.26
   1   2  31   -0.05    0.28
  -1  -2 -32    7.37    0.84
  -1   2 -32    7.14    0.83
   1  -2  32    7.44    0.86
   1   2  32    6.69    0.84
   1   2  33   -0.34    0.45
  -1   2 -33    0.33    0.32
  -1  -2 -33    0.02    0.26
   1  -2  33    0.27    0.33
   1  -2  34   -0.05    0.37
  -1  -2 -34    0.92    0.39
  -1   2 -34    0.33    0.36
   1   2  34    0.16    0.43
   1  -2  35    1.48    0.52
  -1  -2 -35    1.61    0.47
  -1  -3  36    1.52    0.49
   1  -3 -36    1.79    0.48
  -1  -3  35    0.20    0.33
   1   3 -35    0.35    0.32
  -1  -3  34    1.06    0.43
  -1   3  34   -0.55    0.42
   1   3 -34    0.62    0.41
   1  -3 -34    0.21    0.27
  -1  -3  34    0.56    0.34
  -1  -3  33    0.14    0.28
   1   3 -33    0.48    0.33
  -1  -3  33   -0.44    0.33
  -1   3  33    0.27    0.41
   1  -3 -33    0.12    0.24
  -1  -3  32    0.98    0.40
  -1  -3  32    1.29    0.37
   1  -3 -32    1.37    0.42
   1   3 -32    0.56    0.34
  -1   3  32    0.84    0.48
  -1  -3  31    6.13    0.73
   1   3 -31    6.20    0.77
  -1   3  31    6.23    0.79
  -1  -3  31    6.05    0.75
   1  -3 -31    6.50    0.76
   1  -3 -30   20.49    1.25
   1   3 -30   18.35    1.25
  -1  -3  30   18.11    1.13
  -1   3  30   17.48    1.21
  -1  -3  30   18.17    1.16
   1   3 -29   15.29    1.12
  -1  -3  29   15.51    1.03
   1  -3 -29   15.22    1.06
  -1   3  29   14.89    1.09
  -1  -3  29   13.61    0.99
   1  -3 -29   14.69    1.09
  -1  -3  28   24.33    1.23
   1   3 -28   22.94    1.32
   1  -3 -28   23.89    1.34
   1  -3 -28   25.01    1.30
  -1  -3  28   23.80    1.26
  -1   3  28   23.96    1.33
   1  -3 -27    1.25    0.35
   1  -3 -27    1.00    0.37
  -1   3  27    1.43    0.39
  -1   3  27    0.91    0.25
   1   3 -27    0.79    0.38
  -1  -3  27    0.50    0.33
  -1  -3  27    1.62    0.37
  -1  -3  26    8.81    0.74
   1   3 -26    9.51    0.82
   1  -3 -26   10.13    0.80
  -1   3  26   10.19    0.69
  -1  -3  26    8.96    0.73
   1  -3 -26    8.35    0.78
  -1   3  26    9.38    0.81
   1  -3 -25    1.65    0.39
   1  -3 -25    1.92    0.38
  -1  -3  25    2.15    0.40
  -1   3  25    1.79    0.40
   1   3 -25    2.45    0.44
   1  -3 -25    1.85    0.30
  -1   3  25    1.83    0.32
  -1  -3  25    1.58    0.37
   1  -3 -24    2.82    0.47
   1  -3 -24    2.61    0.41
  -1  -3  24    2.41    0.39
  -1   3  24    1.95    0.32
  -1   3  24    2.78    0.46
  -1   3  24    2.80    0.43
   1   3 -24    2.93    0.45
  -1  -3  24    2.42    0.39
   1  -3 -24    2.72    0.35
  -1   3  23    5.37    0.47
  -1   3  23    7.76    0.68
  -1   3  23    7.81    0.66
   1  -3 -23    8.38    0.58
  -1  -3  23    7.58    0.62
   1  -3 -23    7.28    0.63
   1   3 -23    8.38    0.71
  -1  -3  23    6.59    0.60
   1  -3 -23    6.83    0.65
   1   3 -22   28.99    1.23
  -1   3  22   28.43    1.00
  -1  -3  22   27.82    1.11
   1  -3 -22   26.62    1.19
   1  -3 -22   28.12    1.15
   1   3 -22   28.79    0.89
   1  -3 -22   27.45    0.99
   1   3 -22   28.76    0.84
  -1  -3  22   26.90    1.12
  -1   3  22   28.76    1.21
  -1   3  22   29.13    1.19
  -1   3  21    0.52    0.27
  -1   3  21    0.64    0.20
  -1   3  21    0.43    0.25
  -1  -3  21    0.27    0.20
   1   3 -21    0.90    0.29
   1  -3 -21    0.19    0.24
   1  -3 -21    0.76    0.24
   1   3 -21    0.48    0.17
   1  -3 -21    0.63    0.19
  -1  -3  21    0.70    0.26
   1   3 -21    0.84    0.18
  -1  -3  20   11.90    0.70
   1   3 -20   13.13    0.80
   1  -3 -20   12.93    0.66
   1  -3 -20   12.01    0.77
  -1   3  20   12.41    0.76
  -1   3  20   12.14    0.73
   1   3 -20   13.21    0.58
   1  -3 -20   13.55    0.76
  -1   3  20   12.18    0.62
  -1  -3  20   11.65    0.71
   1   3 -20   13.50    0.56
   1   3 -19   42.95    1.37
  -1  -3  19   43.98    1.28
   1   3 -19   45.72    1.00
  -1   3  19   43.42    1.11
  -1   3  19   43.11    1.35
  -1  -3  19   44.18    1.24
   1  -3 -19   42.90    1.37
   1  -3 -19   44.78    1.31
  -1   3  19   45.95    1.35
   1  -3 -19   42.56    1.15
   1   3 -19   44.91    1.03
  -1  -3  19   42.72    1.25
   1   3 -18   13.20    0.55
  -1   3  18   13.85    0.73
   1  -3 -18   12.48    0.61
   1   3 -18   12.77    0.73
   1   3 -18   13.49    0.54
  -1  -3  18   13.65    0.68
   1  -3 -18   13.18    0.74
  -1  -3  18   12.13    0.67
  -1  -3  18   14.00    0.70
   1  -3 -18   12.93    0.29
  -1   3  18   14.38    0.62
   1  -3 -18   13.88    0.71
  -1   3  18   13.75    0.75
   1  -3 -17    9.60    0.52
   1  -3 -17    9.00    0.19
  -1   3  17    9.77    0.50
   1   3 -17    9.81    0.46
  -1   3  17    9.91    0.59
  -1   3  17   10.57    0.64
   1   3 -17   10.50    0.65
  -1  -3  17    9.31    0.56
  -1  -3  17   10.35    0.57
   1  -3 -17   10.09    0.64
  -1  -3  17   10.05    0.59
   1   3 -17   10.00    0.46
   1  -3 -17    9.98    0.28
   1  -3 -17    9.93    0.59
   1   3 -16   -0.02    0.18
  -1  -3  16    0.14    0.13
   1   3 -16    0.18    0.10
   1   3 -16    0.08    0.11
  -1   3  16   -0.04    0.16
  -1  -3  16    0.14    0.13
  -1  -3  16   -0.01    0.05
  -1   3  16    0.03    0.16
   1  -3 -16    0.04    0.13
  -1   3  16    0.15    0.12
  -1  -3  16    0.26    0.16
   1  -3 -16    0.10    0.03
   1  -3 -16    0.31    0.13
   1  -3 -16    0.07    0.05
  -1  -3  15    3.30    0.33
   1   3 -15    2.72    0.24
   1  -3 -15    2.81    0.11
  -1  -3  15    2.83    0.18
   1   3 -15    3.11    0.25
  -1   3  15    2.83    0.11
  -1  -3  15    2.80    0.28
  -1   3  15    2.61    0.32
   1  -3 -15    3.04    0.28
  -1   3  15    3.24    0.28
  -1  -3  15    2.49    0.29
   1  -3 -15    2.93    0.16
   1   3 -15    3.02    0.35
  -1   3  15    2.91    0.31
   1  -3 -15    3.64    0.38
  -1  -3  14    2.55    0.27
  -1  -3  14    3.14    0.20
   1   3 -14    2.36    0.30
   1   3 -14    2.53    0.22
   1  -3 -14    2.87    0.32
  -1   3  14    2.25    0.23
  -1   3  14    2.68    0.31
   1   3 -14    2.86    0.24
   1  -3 -14    2.44    0.25
  -1   3  14    2.50    0.11
   1  -3 -14    2.27    0.09
  -1  -3  14    2.84    0.29
  -1  -3  14    2.70    0.29
  -1   3  14    2.27    0.28
  -1  -3  13    0.21    0.13
  -1   3  13    0.36    0.18
   1   3 -13    0.22    0.10
  -1   3  13    0.09    0.03
  -1   3  13    0.07    0.11
  -1   3  13    0.15    0.10
   1   3 -13    0.10    0.14
  -1  -3  13    0.01    0.10
  -1  -3  13    0.06    0.06
   1  -3 -13    0.12    0.03
   1  -3 -13    0.17    0.10
   1   3 -13    0.03    0.09
  -1  -3  12    1.89    0.15
   1  -3 -12    1.83    0.21
   1   3 -12    1.71    0.24
  -1  -3  12    1.69    0.20
  -1   3  12    2.37    0.11
  -1   3  12    2.09    0.20
  -1  -3  12    2.26    0.25
   1   3 -12    2.21    0.20
   1   3 -12    1.69    0.17
  -1   3  12    2.28    0.28
   1   3 -11    4.89    0.28
  -1   3  11    5.11    0.17
  -1   3  11    4.70    0.27
  -1  -3  11    5.55    0.35
  -1  -3  11    5.39    0.33
   1  -3 -11    4.97    0.31
   1   3 -11    4.88    0.35
  -1  -3  11    5.13    0.31
   1   3 -11    4.53    0.25
  -1  -3  11    4.80    0.23
   1   3 -10   83.32    1.07
  -1  -3  10   80.40    0.89
   1   3 -10   78.65    0.99
  -1  -3  10   84.50    1.26
  -1   3  10   82.27    0.65
  -1  -3  10   82.92    1.18
  -1  -3  10   85.01    1.13
  -1   3  10   80.92    1.03
   1  -3 -10   81.42    1.17
   1   3 -10   85.85    1.35
   1   3  -9    0.21    0.10
   1   3  -9    0.07    0.08
  -1  -3   9    0.23    0.09
  -1   3   9    0.01    0.08
   1   3  -9    0.27    0.09
  -1  -3   9    0.10    0.07
  -1   3   9    0.23    0.11
  -1  -3   9    0.16    0.08
  -1   3   9    0.13    0.05
  -1  -3   9    0.06    0.09
   1   3  -8  198.03    1.55
  -1  -3   8  207.11    1.62
  -1   3   8  197.74    1.41
  -1  -3   8  195.87    1.35
   1   3  -8  204.59    1.88
  -1  -3   8  203.62    1.54
   1   3  -8  203.25    1.40
  -1   3   8  206.19    1.78
  -1   3   8  199.99    2.00
  -1   3   8  204.25    1.04
  -1  -3   8  208.18    1.79
   1   3  -7    0.17    0.09
  -1   3   7    0.06    0.08
  -1   3   7    0.07    0.08
  -1  -3   7    0.24    0.11
   1   3  -7    0.03    0.06
  -1  -3   7    0.06    0.06
   1   3  -7    0.23    0.09
   1   3  -7    0.07    0.06
  -1   3   7    0.06    0.05
  -1   3   7    0.01    0.06
  -1  -3   7    0.07    0.07
  -1   3   6  237.19    1.40
   1   3  -6  242.89    1.83
  -1  -3   6  249.66    1.76
  -1  -3   6  242.27    1.45
  -1  -3   6  251.24    1.40
   1   3  -6  244.23    1.46
   1   3  -6  238.77    1.37
  -1   3   6  250.02    1.18
  -1   3   6  248.98    1.72
   1   3  -6  248.19    1.62
  -1  -3   5   15.50    0.41
  -1  -3   5   14.77    0.31
   1   3  -5   14.87    0.36
  -1  -3   5   15.23    0.36
   1   3  -5   15.50    0.39
   1   3  -5   14.78    0.43
  -1   3   5   14.77    0.39
  -1   3   5   14.98    0.33
   1   3  -5   15.46    0.33
  -1   3   5   14.97    0.30
  -1   3   5   15.57    0.24
   1  -3  -5   16.10    0.22
  -1   3   4    9.08    0.29
  -1   3   4    8.89    0.24
  -1  -3   4    9.43    0.20
   1  -3  -4    8.81    0.29
   1   3  -4    9.70    0.30
  -1   3   4    8.71    0.23
  -1  -3   4    8.99    0.27
   1   3  -4    8.97    0.27
   1   3  -4    9.30    0.24
  -1   3   4    9.72    0.20
   1  -3  -4   10.16    0.19
  -1   3   4    9.03    0.32
  -1  -3   4    8.83    0.29
   1   3  -4    9.08    0.32
   1  -3  -3    8.68    0.23
   1  -3  -3    8.88    0.27
  -1  -3   3    9.27    0.16
  -1  -3   3    8.89    0.27
  -1   3   3    9.25    0.21
  -1   3   3    8.98    0.26
  -1   3   3    8.49    0.30
   1   3  -3    9.16    0.28
   1   3  -3    8.75    0.27
  -1  -3   3    9.28    0.28
   1   3  -3    8.32    0.29
  -1   3   3    8.98    0.24
   1   3  -3    9.52    0.17
  -1   3   3    9.04    0.22
  -1   3   2   11.99    0.25
  -1   3   2   12.03    0.35
  -1  -3   2   12.22    0.30
  -1   3   2   12.16    0.29
  -1   3   2   12.48    0.28
   1   3  -2   11.70    0.33
   1  -3  -2   12.23    0.30
  -1  -3   2   12.58    0.29
   1   3  -2   12.13    0.30
   1   3  -2   13.08    0.32
   1   3  -1    0.23    0.08
  -1   3   1    0.15    0.06
  -1   3   1    0.28    0.06
  -1  -3   1    0.25    0.05
   1   3  -1    0.32    0.07
  -1   3   1    0.22    0.05
  -1  -3   1    0.25    0.05
   1  -3  -1    0.26    0.07
  -1  -3   1    0.22    0.06
  -1  -3   0   27.76    0.32
   1   3   0   27.43    0.29
  -1  -3   0   27.77    0.28
  -1   3   0   26.33    0.43
   1   3   0   26.21    0.49
   1   3   0   27.49    0.44
  -1  -3   0   26.25    0.43
   1  -3   0   26.88    0.44
  -1  -3   0   27.86    0.32
   1   3   0   26.64    0.34
   1   3   0   28.56    0.32
   1  -3   1    0.14    0.05
   1   3   1    0.22    0.09
  -1  -3  -1    0.16    0.06
  -1   3  -1    0.17    0.08
   1   3   1    0.16    0.06
   1   3   1    0.11    0.05
   1   3   1    0.09    0.04
   1  -3   1    0.11    0.06
  -1   3  -1    0.14    0.05
  -1   3  -1    0.08    0.07
   1   3   1    0.09    0.06
   1  -3   2   27.75    0.49
  -1   3  -2   28.38    0.50
   1   3   2   28.21    0.44
  -1  -3  -2   27.77    0.44
   1   3   2   27.49    0.46
   1   3   2   29.10    0.41
  -1   3  -2   26.42    0.52
   1   3   2   28.07    0.47
  -1   3  -2   28.39    0.43
   1   3   2   26.73    0.57
   1  -3   2   26.95    0.44
   1   3   3    1.49    0.12
   1  -3   3    1.66    0.12
   1   3   3    1.67    0.17
  -1   3  -3    1.45    0.14
   1  -3   3    1.50    0.14
  -1  -3  -3    1.55    0.11
  -1   3  -3    1.48    0.14
   1   3   3    1.44    0.12
  -1   3  -3    1.32    0.12
   1   3   3    1.50    0.12
   1  -3   4   33.90    0.61
   1   3   4   34.65    0.54
   1   3   4   35.18    0.61
  -1   3  -4   35.01    0.60
   1   3   4   35.78    0.58
  -1   3  -4   35.09    0.65
  -1   3  -4   35.17    0.61
  -1  -3  -4   35.22    0.49
   1   3   4   35.87    0.71
   1  -3   4   35.20    0.49
   1   3   5    1.35    0.07
  -1  -3  -5    1.11    0.14
  -1  -3  -5    1.23    0.10
   1   3   5    1.20    0.12
   1   3   5    1.41    0.15
  -1   3  -5    1.22    0.14
  -1   3  -5    1.17    0.14
  -1   3  -5    1.24    0.15
   1   3   5    1.37    0.12
   1  -3   5    1.16    0.14
   1  -3   5    1.14    0.10
  -1   3  -6    0.75    0.12
   1   3   6    0.81    0.12
   1   3   6    0.75    0.11
  -1  -3  -6    0.96    0.09
   1  -3   6    0.81    0.12
   1   3   6    0.96    0.08
  -1  -3  -6    0.79    0.13
   1  -3   6    0.84    0.12
   1  -3   6    0.96    0.10
   1   3   6    0.97    0.15
  -1   3  -7   40.38    0.74
   1   3   7   44.07    0.81
   1   3   7   42.16    0.82
  -1   3  -7   39.98    0.77
  -1  -3  -7   39.58    0.80
   1  -3   7   41.45    0.79
  -1  -3  -7   41.07    0.52
   1  -3   7   40.81    0.80
   1  -3   7   41.12    0.54
   1   3   7   41.14    0.62
  -1   3  -7   40.71    0.81
   1   3   7   43.14    0.53
   1  -3   8    1.36    0.11
   1   3   8    1.26    0.17
   1  -3   8    0.93    0.15
   1  -3   8    1.28    0.17
   1   3   8    1.22    0.18
  -1   3  -8    1.12    0.17
   1   3   8    1.26    0.11
  -1  -3  -8    1.44    0.19
   1   3   8    1.36    0.13
  -1   3  -8    1.06    0.15
  -1  -3  -8    1.23    0.10
  -1   3  -8    1.49    0.17
   1  -3   9   17.91    0.36
  -1  -3  -9   19.00    0.35
  -1   3  -9   17.65    0.53
   1   3   9   18.90    0.43
  -1   3  -9   18.67    0.57
   1   3   9   18.19    0.43
  -1  -3  -9   18.23    0.59
   1  -3   9   18.87    0.59
  -1   3  -9   20.17    0.64
  -1   3 -10   29.63    0.70
  -1  -3 -10   29.36    0.77
   1   3  10   29.06    0.55
  -1   3 -10   30.42    0.83
  -1   3 -10   28.79    0.73
   1   3  10   29.17    0.57
   1  -3  10   30.09    0.77
   1  -3  10   29.08    0.46
  -1  -3 -10   30.32    0.43
  -1   3 -11    1.16    0.17
  -1   3 -11    1.29    0.21
   1  -3  11    0.91    0.17
  -1  -3 -11    0.87    0.16
  -1  -3 -11    1.18    0.09
  -1   3 -11    1.36    0.18
   1   3  11    1.00    0.13
   1   3  11    1.27    0.13
   1  -3  11    1.21    0.10
  -1   3 -12   46.42    0.93
   1   3  12   45.34    0.71
  -1   3 -12   45.18    0.97
   1  -3  12   47.05    1.04
  -1  -3 -12   46.73    1.05
   1  -3  12   44.14    0.54
  -1   3 -12   46.94    1.12
  -1  -3 -12   46.09    0.50
   1   3  12   47.35    0.83
  -1   3 -13    1.17    0.23
   1   3  13    1.85    0.25
   1   3  13    1.64    0.15
   1  -3  13    1.85    0.25
   1  -3  13    1.33    0.10
   1   3  13    1.56    0.23
   1  -3  13    1.58    0.23
  -1  -3 -13    1.55    0.21
  -1   3 -13    1.50    0.20
   1   3  13    1.41    0.17
  -1  -3 -13    1.51    0.09
  -1   3 -13    1.67    0.22
   1   3  14   30.60    0.99
   1  -3  14   31.77    0.96
   1   3  14   32.54    0.97
   1   3  14   29.10    0.73
   1   3  14   30.53    0.59
  -1  -3 -14   29.19    0.38
   1  -3  14   28.50    0.40
   1  -3  14   31.87    0.93
  -1  -3 -14   27.81    0.33
  -1  -3 -14   28.97    0.89
  -1   3 -14   30.26    0.79
  -1   3 -14   31.04    0.86
  -1   3 -14   30.77    1.00
  -1   3 -15   19.55    0.70
   1  -3  15   19.87    0.77
   1  -3  15   19.48    0.79
  -1  -3 -15   19.62    0.81
   1   3  15   19.08    0.47
  -1   3 -15   20.16    0.85
  -1   3 -15   19.54    0.65
  -1  -3 -15   19.15    0.74
   1   3  15   18.88    0.62
   1   3  15   19.99    0.83
   1   3  15   20.48    0.81
   1   3  16    8.50    0.58
  -1   3 -16    8.98    0.60
   1   3  16    8.47    0.32
  -1   3 -16    8.48    0.45
   1   3  16    8.17    0.43
   1  -3  16    8.87    0.56
  -1  -3 -16    7.80    0.50
   1  -3  16    8.65    0.53
  -1   3 -16    7.85    0.47
  -1  -3 -16    8.74    0.58
   1   3  16    8.58    0.56
   1   3  17    2.08    0.16
  -1  -3 -17    2.01    0.27
  -1   3 -17    1.82    0.32
   1   3  17    1.84    0.30
   1   3  17    1.98    0.24
   1  -3  17    2.02    0.31
  -1  -3 -17    2.23    0.33
  -1   3 -17    1.81    0.25
  -1   3 -17    1.93    0.24
   1   3  17    2.22    0.35
   1  -3  17    1.84    0.29
   1  -3  18    0.53    0.21
  -1  -3 -18    0.48    0.19
   1   3  18    0.31    0.22
   1  -3  18    0.73    0.22
  -1   3 -18    0.00    0.20
   1   3  18    0.23    0.14
   1   3  18    0.25    0.07
  -1   3 -18    0.23    0.13
  -1   3 -18    0.22    0.14
   1   3  18    0.25    0.20
  -1  -3 -18    0.27    0.09
  -1  -3 -18    0.38    0.21
   1   3  19    4.71    0.48
   1   3  19    4.58    0.38
  -1   3 -19    4.77    0.50
  -1  -3 -19    4.79    0.49
   1  -3  19    4.49    0.46
  -1  -3 -19    4.41    0.41
   1  -3  19    4.42    0.43
  -1   3 -19    4.88    0.37
  -1   3 -19    4.44    0.40
   1  -3  20    1.10    0.26
  -1   3 -20    1.05    0.19
  -1  -3 -20    1.32    0.27
  -1   3 -20    1.46    0.33
   1  -3  20    1.13    0.29
   1   3  20    1.34    0.31
  -1   3 -20    1.05    0.22
  -1  -3 -20    1.07    0.28
  -1  -3 -20    1.12    0.29
   1   3  20    1.07    0.23
   1  -3  21    6.02    0.56
  -1   3 -21    5.25    0.45
   1  -3  21    5.35    0.50
   1   3  21    5.69    0.57
  -1  -3 -21    5.28    0.54
  -1  -3 -21    5.66    0.50
  -1   3 -21    5.66    0.41
  -1   3 -21    5.75    0.57
   1   3  21    5.56    0.44
  -1  -3 -21    5.27    0.54
  -1  -3 -22    1.87    0.34
   1  -3  22    1.71    0.36
  -1   3 -22    1.24    0.25
  -1   3 -22    1.12    0.34
   1   3  22    1.68    0.38
   1  -3  22    1.10    0.31
  -1   3 -22    1.57    0.24
  -1  -3 -22    1.67    0.35
  -1  -3 -22    1.63    0.35
   1   3  22    1.63    0.28
   1  -3  23    5.16    0.52
  -1  -3 -23    4.90    0.49
  -1  -3 -23    5.20    0.58
  -1  -3 -23    4.86    0.56
   1   3  23    4.49    0.57
  -1   3 -23    4.97    0.39
  -1   3 -23    4.26    0.53
  -1   3 -23    4.71    0.44
   1   3  23    4.88    0.45
   1  -3  23    4.80    0.54
   1   3  24   -0.02    0.15
  -1  -3 -24   -0.05    0.25
   1  -3  24   -0.19    0.28
  -1  -3 -24    0.17    0.19
   1   3  24   -0.32    0.34
  -1   3 -24    0.01    0.23
  -1  -3 -24    0.07    0.23
   1  -3  24    0.13    0.25
   1   3  25    6.47    0.70
  -1   3 -25    5.53    0.65
  -1  -3 -25    5.85    0.63
  -1  -3 -25    6.51    0.66
  -1  -3 -25    5.99    0.56
   1   3  25    6.20    0.53
   1  -3  25    6.45    0.61
   1  -3  25    5.76    0.62
   1  -3  26    0.89    0.36
  -1   3 -26    0.93    0.38
   1  -3  26    0.50    0.28
  -1  -3 -26    0.69    0.33
  -1  -3 -26    1.17    0.35
  -1  -3 -26    0.76    0.25
   1   3  26    0.68    0.36
   1   3  27   14.47    1.05
  -1  -3 -27   12.56    0.95
  -1  -3 -27   14.59    1.04
  -1   3 -27   13.30    1.02
   1  -3  27   13.45    0.98
   1  -3  27   13.59    0.92
   1  -3  28    0.84    0.38
  -1  -3 -28    0.69    0.36
  -1   3 -28    1.05    0.42
  -1  -3 -28    0.82    0.37
   1  -3  28    0.64    0.35
   1   3  28    0.94    0.45
   1  -3  29    1.28    0.37
  -1  -3 -29    1.47    0.41
   1   3  29    1.62    0.50
  -1  -3 -29    1.52    0.45
  -1   3 -29    1.16    0.39
   1  -3  29    1.17    0.42
   1  -3  30    3.39    0.59
  -1   3 -30    2.77    0.55
   1  -3  30    2.30    0.47
   1   3  30    2.42    0.56
  -1  -3 -30    3.49    0.58
   1  -3  31   -0.31    0.33
   1  -3  31   -0.30    0.30
  -1  -3 -31    0.16    0.24
  -1   3 -31    0.09    0.28
   1   3  31   -0.14    0.38
   1  -3  32    1.80    0.45
   1   3  32    1.36    0.51
  -1   3 -32    2.04    0.50
   1  -3  32    1.64    0.46
  -1  -3 -32    1.92    0.48
   1  -3  33    1.24    0.37
   1  -3  33    1.13    0.39
   1   3  33    1.26    0.48
  -1  -3 -33    1.05    0.43
  -1   3 -33    0.72    0.39
   1  -3  34    2.55    0.58
   1   3  34    2.10    0.52
  -1  -3 -34    2.59    0.55
  -1   3 -34    1.70    0.51
  -1  -3 -35    1.03    0.43
   1  -3  35   -0.18    0.35
  -1  -4  36    0.07    0.33
   1  -4 -36    0.33    0.28
  -1  -4  35   -0.73    0.36
  -1  -4  35    0.57    0.36
   1  -4 -35    0.57    0.32
  -1   4  35    0.50    0.45
   1   4 -35    0.10    0.32
   1   4 -34    2.21    0.55
  -1  -4  34    2.20    0.54
  -1  -4  34    1.92    0.50
   1  -4 -34    1.79    0.51
  -1   4  34    2.48    0.64
  -1  -4  33    2.47    0.55
   1   4 -33    2.15    0.53
  -1  -4  33    2.21    0.50
   1  -4 -33    3.04    0.57
  -1   4  33    2.96    0.63
   1   4 -32    3.40    0.64
  -1  -4  32    2.19    0.49
  -1   4  32    3.51    0.61
  -1  -4  32    2.97    0.57
   1  -4 -32    3.33    0.57
   1   4 -31    5.75    0.76
   1  -4 -31    4.96    0.65
  -1  -4  31    5.20    0.68
  -1   4  31    5.10    0.72
   1  -4 -31    5.16    0.72
  -1  -4  31    5.59    0.68
   1   4 -30    0.71    0.40
  -1  -4  30    0.73    0.34
   1  -4 -30    1.23    0.43
   1  -4 -30    0.52    0.30
  -1   4  30    0.87    0.38
  -1  -4  30    0.83    0.35
  -1   4  29    0.08    0.33
  -1  -4  29   -0.19    0.31
  -1  -4  29    0.06    0.25
   1   4 -29   -0.16    0.30
   1  -4 -29    0.41    0.36
   1  -4 -29    0.14    0.28
  -1   4  28    0.50    0.34
   1  -4 -28    0.24    0.27
  -1  -4  28    0.34    0.27
   1   4 -28    0.40    0.29
  -1  -4  28    0.37    0.26
   1  -4 -28    0.24    0.33
   1   4 -27    0.40    0.28
  -1   4  27    0.79    0.37
   1  -4 -27    0.54    0.24
  -1  -4  27    0.12    0.29
  -1  -4  27   -0.05    0.28
   1  -4 -27    0.42    0.30
  -1   4  26    0.34    0.26
   1   4 -26    0.16    0.26
   1  -4 -26    0.57    0.26
  -1  -4  26    0.37    0.27
  -1  -4  26    0.50    0.27
   1  -4 -26    0.11    0.26
  -1  -4  25    3.76    0.49
  -1   4  25    4.22    0.54
   1  -4 -25    5.33    0.50
  -1  -4  25    4.68    0.53
   1  -4 -25    4.38    0.53
  -1   4  25    4.75    0.59
  -1   4  25    4.57    0.45
   1  -4 -25    4.97    0.60
   1   4 -25    4.80    0.60
  -1  -4  24    0.40    0.27
   1  -4 -24    0.12    0.18
   1  -4 -24    0.22    0.22
   1  -4 -24    0.25    0.24
  -1   4  24    0.47    0.20
  -1   4  24    0.29    0.28
  -1  -4  24    0.85    0.29
  -1   4  24    0.20    0.23
   1   4 -24    0.56    0.27
   1   4 -23    2.15    0.28
  -1   4  23    1.98    0.31
   1  -4 -23    1.92    0.36
   1  -4 -23    1.98    0.41
  -1   4  23    1.73    0.38
  -1  -4  23    1.99    0.36
   1  -4 -23    2.44    0.35
   1   4 -23    1.75    0.38
  -1  -4  23    1.83    0.37
  -1   4  23    2.23    0.39
   1  -4 -22    0.68    0.27
   1   4 -22    0.43    0.25
  -1  -4  22    0.44    0.20
  -1   4  22    0.87    0.23
  -1  -4  22    0.75    0.26
  -1   4  22    0.82    0.27
  -1   4  22    0.56    0.30
   1  -4 -22    0.64    0.20
   1   4 -22    0.70    0.18
   1  -4 -22    0.53    0.22
   1   4 -21    3.37    0.45
   1  -4 -21    3.37    0.46
  -1   4  21    3.75    0.36
   1  -4 -21    3.92    0.44
   1   4 -21    2.88    0.30
  -1   4  21    2.72    0.40
  -1  -4  21    3.21    0.40
   1  -4 -21    3.10    0.36
  -1   4  21    4.01    0.49
   1   4 -21    3.43    0.32
  -1  -4  21    3.11    0.39
  -1   4  20   21.23    0.79
  -1   4  20   23.43    1.02
   1   4 -20   22.41    1.04
  -1  -4  20   21.89    0.95
  -1   4  20   22.09    1.02
   1   4 -20   21.02    0.73
   1   4 -20   21.66    0.74
   1  -4 -20   20.70    1.00
  -1  -4  20   21.90    0.94
   1  -4 -20   20.96    0.93
   1  -4 -20   21.75    0.88
   1   4 -19    4.69    0.35
  -1   4  19    5.32    0.40
   1  -4 -19    4.22    0.47
   1   4 -19    3.98    0.47
  -1  -4  19    4.90    0.45
   1   4 -19    4.42    0.35
  -1   4  19    6.05    0.54
   1  -4 -19    4.45    0.41
  -1   4  19    5.50    0.50
  -1  -4  19    5.31    0.48
   1  -4 -19    4.82    0.46
   1   4 -18   31.30    0.84
   1  -4 -18   32.60    0.55
  -1  -4  18   31.81    1.07
   1  -4 -18   33.13    1.18
   1   4 -18   31.02    1.15
  -1  -4  18   31.35    1.04
   1  -4 -18   32.35    1.07
  -1   4  18   35.52    1.21
   1  -4 -18   30.03    0.97
   1   4 -18   32.16    0.87
  -1  -4  18   32.84    0.63
  -1   4  18   32.13    1.10
  -1  -4  17   32.10    0.98
  -1  -4  17   30.74    1.03
   1  -4 -17   30.49    0.96
  -1  -4  17   30.92    0.63
   1   4 -17   31.77    0.82
   1  -4 -17   30.90    0.55
  -1   4  17   29.74    0.35
   1   4 -17   31.79    1.12
   1  -4 -17   32.02    1.13
   1  -4 -17   32.03    1.03
  -1  -4  17   31.01    1.00
  -1   4  17   33.46    1.09
  -1   4  17   31.38    1.10
   1   4 -17   31.64    0.85
  -1   4  16    6.02    0.46
  -1  -4  16    6.86    0.48
   1  -4 -16    7.80    0.55
  -1  -4  16    6.68    0.30
   1   4 -16    6.47    0.37
  -1   4  16    6.41    0.19
  -1   4  16    7.10    0.53
  -1  -4  16    6.52    0.43
   1  -4 -16    6.32    0.43
   1   4 -16    7.04    0.40
   1  -4 -16    6.46    0.26
  -1  -4  16    6.75    0.46
   1   4 -16    6.33    0.50
  -1  -4  15    3.59    0.35
   1   4 -15    3.30    0.26
   1   4 -15    3.09    0.27
  -1   4  15    3.21    0.33
  -1  -4  15    3.16    0.30
  -1  -4  15    3.09    0.21
   1  -4 -15    3.07    0.19
  -1   4  15    3.12    0.14
  -1   4  15    1.74    0.20
   1   4 -15    3.58    0.37
  -1   4  15    3.13    0.38
   1  -4 -15    3.40    0.31
  -1   4  15    3.02    0.34
  -1  -4  15    3.32    0.33
  -1  -4  14   13.73    0.43
   1  -4 -14   14.30    0.61
  -1  -4  14   14.76    0.58
   1  -4 -14   14.13    0.40
  -1   4  14   14.32    0.52
  -1   4  14   14.63    0.68
  -1   4  14   15.22    0.74
   1   4 -14   12.85    0.48
  -1  -4  14   14.40    0.61
   1   4 -14   14.93    0.70
  -1   4  14   15.21    0.66
  -1  -4  14   14.26    0.63
   1   4 -14   15.22    0.56
  -1   4  14   13.70    0.30
   1  -4 -13    4.63    0.34
  -1   4  13    4.79    0.37
  -1  -4  13    4.34    0.24
   1  -4 -13    4.32    0.23
  -1   4  13    4.92    0.42
   1   4 -13    4.44    0.28
  -1   4  13    4.73    0.29
   1   4 -13    4.81    0.39
  -1  -4  13    4.55    0.36
  -1   4  13    3.71    0.35
  -1  -4  13    4.43    0.32
   1   4 -13    4.57    0.31
  -1   4  13    4.77    0.19
  -1  -4  12   24.23    0.68
  -1   4  12   23.88    0.61
   1   4 -12   23.35    0.60
  -1   4  12   24.78    0.87
  -1   4  12   23.82    0.41
  -1  -4  12   25.62    0.79
   1   4 -12   24.49    0.81
  -1  -4  12   22.85    0.53
   1  -4 -12   23.71    0.72
   1   4 -12   24.36    0.66
   1   4 -11    0.81    0.18
   1   4 -11    1.19    0.17
  -1   4  11    1.00    0.10
  -1  -4  11    0.91    0.16
   1   4 -11    1.02    0.14
  -1  -4  11    1.02    0.15
  -1  -4  11    0.69    0.11
  -1  -4  11    1.06    0.19
  -1   4  11    0.83    0.13
   1  -4 -11    1.08    0.17
  -1   4  10    6.71    0.23
  -1  -4  10    6.84    0.38
  -1  -4  10    6.33    0.34
  -1   4  10    6.38    0.29
   1   4 -10    6.53    0.30
  -1  -4  10    6.21    0.28
  -1  -4  10    6.89    0.32
   1   4 -10    6.51    0.34
   1   4 -10    7.51    0.42
  -1  -4   9   12.15    0.38
  -1  -4   9   13.67    0.42
  -1   4   9   13.07    0.49
  -1   4   9   12.55    0.38
   1   4  -9   12.27    0.39
   1  -4  -9   12.90    0.20
  -1  -4   9   14.02    0.51
   1   4  -9   12.17    0.43
   1   4  -9   13.20    0.53
  -1   4   9   12.92    0.32
   1   4  -8    1.41    0.14
  -1  -4   8    1.00    0.16
   1  -4  -8    1.60    0.08
  -1   4   8    1.59    0.12
  -1   4   8    1.48    0.14
   1   4  -8    1.54    0.17
  -1  -4   8    1.50    0.14
   1   4  -8    1.16    0.17
  -1   4   8    1.36    0.20
  -1  -4   8    1.17    0.14
  -1   4   8    1.57    0.18
  -1   4   7    5.16    0.28
   1   4  -7    5.14    0.24
  -1  -4   7    4.76    0.24
  -1   4   7    5.11    0.22
  -1  -4   7    5.17    0.22
  -1   4   7    5.16    0.31
   1   4  -7    5.34    0.26
   1  -4  -7    5.39    0.15
  -1  -4   7    5.06    0.29
  -1   4   7    5.31    0.21
   1   4  -7    5.11    0.30
   1   4  -7    5.22    0.27
  -1  -4   6    1.85    0.18
   1   4  -6    1.94    0.19
   1   4  -6    1.69    0.14
  -1   4   6    1.74    0.16
   1   4  -6    1.71    0.15
  -1   4   6    1.60    0.10
  -1   4   6    1.99    0.19
  -1   4   6    1.53    0.13
  -1  -4   6    1.86    0.16
  -1  -4   6    1.84    0.12
   1   4  -6    2.09    0.18
  -1   4   5    7.59    0.25
  -1   4   5    7.62    0.23
  -1  -4   5    7.84    0.32
  -1  -4   5    7.30    0.28
   1   4  -5    7.05    0.32
   1   4  -5    7.33    0.29
  -1   4   5    7.66    0.34
   1   4  -5    7.34    0.26
  -1   4   5    7.79    0.30
   1   4  -5    6.99    0.30
   1  -4  -5    7.41    0.29
  -1   4   5    7.82    0.22
  -1  -4   5    7.75    0.21
  -1   4   4   22.16    0.55
  -1  -4   4   22.17    0.47
  -1   4   4   21.55    0.42
   1   4  -4   22.15    0.53
  -1  -4   4   21.77    0.49
   1   4  -4   23.13    0.30
  -1   4   4   22.97    0.38
  -1  -4   4   22.23    0.29
  -1   4   4   22.05    0.46
   1   4  -4   20.94    0.47
   1  -4  -4   21.98    0.47
   1   4  -4   21.50    0.49
  -1  -4   3    2.63    0.17
   1   4  -3    2.62    0.18
  -1   4   3    2.87    0.20
   1   4  -3    2.53    0.19
  -1   4   3    2.35    0.15
  -1   4   3    2.72    0.14
  -1   4   3    2.42    0.15
  -1  -4   3    2.54    0.16
   1   4  -3    2.58    0.17
  -1  -4   3    2.56    0.17
   1  -4  -3    2.68    0.16
   1   4  -2   35.95    0.64
  -1   4   2   36.85    0.50
   1   4  -2   35.85    0.60
  -1  -4   2   37.07    0.54
   1  -4  -2   36.19    0.41
  -1  -4   2   35.81    0.59
  -1  -4   2   37.26    0.51
  -1   4   2   36.61    0.52
  -1   4   2   35.65    0.56
   1  -4  -2   35.20    0.56
   1   4  -1    0.35    0.11
  -1  -4   1    0.42    0.07
  -1  -4   1    0.26    0.06
  -1   4   1    0.24    0.07
  -1  -4   1    0.21    0.06
   1  -4  -1    0.28    0.08
   1  -4  -1    0.23    0.08
  -1   4   1    0.25    0.06
   1   4  -1    0.24    0.08
  -1  -4   1    0.21    0.08
  -1   4   1    0.18    0.06
  -1  -4   0   29.32    0.38
   1   4   0   27.97    0.56
   1  -4   0   28.49    0.52
  -1  -4   0   31.26    0.30
  -1   4   0   28.28    0.51
  -1  -4   0   27.60    0.51
   1   4   0   28.55    0.45
  -1   4   0   29.75    0.39
   1   4   0   29.25    0.52
  -1  -4   0   29.71    0.35
   1  -4   0   31.11    0.35
   1  -4   0   28.93    0.50
  -1  -4  -1    0.13    0.03
  -1  -4  -1    0.04    0.03
   1  -4   1    0.02    0.07
   1   4   1    0.10    0.04
  -1   4  -1    0.25    0.06
  -1   4  -1    0.07    0.07
   1   4   1    0.09    0.07
   1  -4   1    0.10    0.07
   1   4   1    0.13    0.06
   1   4   1    0.08    0.04
  -1  -4  -1    0.03    0.06
  -1   4  -1    0.02    0.06
   1   4   1    0.07    0.07
   1   4   2  115.08    1.03
  -1   4  -2  113.93    1.17
   1   4   2  116.43    0.99
  -1   4  -2  115.69    1.12
   1  -4   2  114.87    1.08
  -1  -4  -2  115.52    1.03
  -1   4  -2  117.16    0.94
   1   4   2  117.99    1.07
   1   4   2  121.09    0.87
   1   4   2  109.91    1.30
   1  -4   2  115.19    1.04
   1   4   3   13.27    0.37
   1  -4   3   12.62    0.38
   1   4   3   13.41    0.33
  -1   4  -3   12.90    0.35
  -1  -4  -3   12.81    0.35
   1   4   3   12.33    0.46
   1  -4   3   12.66    0.35
  -1   4  -3   13.00    0.40
   1   4   3   12.47    0.35
   1   4   3   13.24    0.37
  -1   4  -3   13.52    0.42
   1  -4   4   26.93    0.50
   1   4   4   28.27    0.57
   1   4   4   26.71    0.52
   1   4   4   28.20    0.53
  -1   4  -4   26.95    0.62
  -1   4  -4   28.59    0.60
  -1  -4  -4   26.89    0.49
   1  -4   4   29.70    0.61
  -1   4  -4   27.36    0.56
   1   4   4   27.28    0.69
   1   4   5    6.77    0.27
  -1   4  -5    6.57    0.32
  -1   4  -5    7.36    0.32
  -1  -4  -5    7.04    0.26
   1   4   5    6.88    0.31
   1   4   5    7.47    0.38
   1  -4   5    7.13    0.33
   1   4   5    6.99    0.29
   1  -4   5    6.96    0.26
  -1   4  -5    7.22    0.32
   1  -4   6    6.04    0.32
  -1  -4  -6    6.18    0.24
  -1   4  -6    6.57    0.31
   1   4   6    6.53    0.37
  -1   4  -6    6.30    0.32
   1   4   6    6.38    0.32
   1  -4   6    6.08    0.25
  -1   4  -6    5.81    0.31
   1   4   6    6.55    0.30
   1   4   6    6.39    0.26
   1   4   7    1.89    0.11
   1  -4   7    1.90    0.15
   1  -4   7    1.61    0.18
  -1  -4  -7    1.76    0.13
   1   4   7    1.79    0.20
  -1   4  -7    1.90    0.20
   1   4   7    1.88    0.18
   1   4   7    1.79    0.15
   1  -4   7    1.63    0.19
  -1   4  -7    1.63    0.19
  -1   4  -7    1.73    0.18
  -1  -4  -7    2.02    0.21
  -1  -4  -8    9.95    0.44
   1   4   8   10.27    0.27
  -1   4  -8    9.65    0.42
   1   4   8   10.30    0.43
   1   4   8   10.65    0.46
  -1   4  -8    9.87    0.41
  -1   4  -8    9.44    0.43
   1  -4   8    9.81    0.43
   1   4   8    9.74    0.33
   1  -4   8    9.89    0.44
   1  -4   8   10.45    0.32
  -1  -4  -8    9.83    0.30
   1   4   9   48.99    0.64
   1  -4   9   49.63    0.99
   1  -4   9   49.05    1.00
  -1   4  -9   47.85    0.92
   1  -4   9   46.83    0.67
  -1   4  -9   46.45    0.92
   1   4   9   46.93    0.73
  -1  -4  -9   48.39    1.00
  -1   4  -9   48.01    1.01
   1   4   9   48.91    1.02
  -1  -4  -9   46.31    0.64
  -1   4 -10   33.30    0.80
  -1   4 -10   33.48    0.89
   1  -4  10   31.36    0.56
   1  -4  10   33.40    0.84
  -1  -4 -10   31.93    0.85
   1   4  10   33.60    0.58
  -1  -4 -10   32.77    0.53
   1   4  10   33.14    0.62
   1   4  10   32.77    0.87
  -1   4 -10   33.09    0.79
  -1  -4 -11    0.34    0.14
   1  -4  11    0.47    0.09
  -1   4 -11    0.51    0.14
  -1  -4 -11    0.40    0.07
  -1   4 -11    0.57    0.16
   1   4  11    0.54    0.10
   1   4  11    0.64    0.16
   1  -4  11    0.39    0.13
  -1   4 -11    0.81    0.16
   1   4  11    0.48    0.09
   1   4  11    0.35    0.12
   1   4  12    2.89    0.29
  -1   4 -12    3.09    0.28
   1   4  12    2.91    0.19
   1   4  12    3.32    0.31
  -1  -4 -12    3.01    0.29
   1  -4  12    3.11    0.18
   1  -4  12    3.08    0.29
  -1   4 -12    2.98    0.26
   1   4  12    3.79    0.23
  -1  -4 -12    3.12    0.17
  -1   4 -12    2.89    0.31
   1   4  13   12.40    0.59
   1   4  13   12.02    0.39
   1  -4  13   11.42    0.33
   1   4  13   12.07    0.65
   1  -4  13   13.34    0.61
  -1   4 -13   12.30    0.52
  -1  -4 -13   11.58    0.31
  -1  -4 -13   11.96    0.57
   1   4  13   13.51    0.65
  -1   4 -13   12.17    0.54
  -1   4 -13   12.16    0.62
   1   4  13   11.99    0.43
  -1  -4 -14    0.32    0.07
   1   4  14    0.07    0.07
  -1  -4 -14   -0.02    0.12
   1   4  14    0.23    0.17
   1  -4  14    0.39    0.18
   1  -4  14    0.31    0.18
  -1   4 -14    0.06    0.11
  -1   4 -14    0.02    0.13
   1   4  14    0.10    0.09
  -1   4 -14    0.16    0.13
   1  -4  14    0.35    0.07
   1   4  14    0.41    0.18
   1  -4  15    1.05    0.22
  -1  -4 -15    1.27    0.23
  -1  -4 -15    1.16    0.10
  -1   4 -15    0.83    0.18
   1   4  15    1.16    0.17
   1   4  15    1.06    0.24
   1   4  15    0.98    0.26
  -1   4 -15    1.15    0.19
  -1   4 -15    1.19    0.26
   1   4  15    1.12    0.13
   1  -4  15    1.07    0.10
   1  -4  15    1.12    0.23
   1  -4  16    0.32    0.20
  -1  -4 -16    0.11    0.04
   1   4  16    0.15    0.19
  -1  -4 -16    0.01    0.16
   1   4  16    0.34    0.08
  -1   4 -16    0.08    0.13
   1   4  16    0.10    0.10
  -1   4 -16    0.00    0.13
   1  -4  16    0.11    0.05
   1  -4  16    0.09    0.15
   1   4  16    0.56    0.25
  -1   4 -16    0.01    0.18
   1  -4  17    9.38    0.59
  -1  -4 -17    9.70    0.59
   1   4  17    9.52    0.61
  -1  -4 -17   10.39    0.66
   1   4  17   10.24    0.66
  -1   4 -17    9.03    0.63
   1   4  17    9.17    0.46
   1  -4  17    9.11    0.59
  -1   4 -17    9.12    0.50
   1   4  17    9.36    0.34
  -1   4 -17    9.09    0.52
   1   4  18    4.25    0.23
   1  -4  18    4.35    0.42
   1   4  18    4.18    0.33
  -1   4 -18    4.08    0.38
  -1   4 -18    3.87    0.45
  -1   4 -18    3.97    0.34
  -1  -4 -18    4.14    0.40
  -1  -4 -18    3.88    0.45
   1  -4  18    3.80    0.41
   1   4  18    3.94    0.42
   1   4  18    3.76    0.45
  -1   4 -19    0.16    0.20
   1  -4  19    0.20    0.19
  -1  -4 -19    0.23    0.18
  -1   4 -19    0.19    0.15
  -1   4 -19    0.37    0.17
  -1  -4 -19   -0.03    0.22
   1   4  19    0.12    0.14
   1   4  19    0.10    0.21
   1  -4  19   -0.09    0.20
  -1   4 -20    1.91    0.36
  -1   4 -20    1.30    0.26
   1   4  20    1.71    0.25
   1  -4  20    1.84    0.33
  -1   4 -20    1.76    0.26
  -1  -4 -20    1.27    0.33
  -1  -4 -20    2.29    0.33
   1   4  20    1.46    0.35
   1  -4  20    1.78    0.34
   1   4  21   13.40    0.65
  -1   4 -21   12.07    0.61
   1  -4  21   11.35    0.74
  -1  -4 -21   11.53    0.79
  -1  -4 -21   11.95    0.73
  -1  -4 -21   11.94    0.78
   1  -4  21   12.31    0.76
  -1   4 -21   12.67    0.67
  -1   4 -21   11.94    0.82
   1   4  21   10.96    0.78
   1   4  22   13.95    0.90
  -1   4 -22   15.04    0.69
   1  -4  22   14.30    0.84
  -1  -4 -22   15.08    0.84
   1  -4  22   15.36    0.89
  -1  -4 -22   14.21    0.89
  -1   4 -22   15.05    0.74
  -1   4 -22   13.95    0.91
   1   4  22   15.30    0.71
  -1  -4 -22   13.79    0.85
  -1   4 -23   -0.02    0.25
   1  -4  23   -0.06    0.22
   1  -4  23    0.28    0.24
  -1   4 -23    0.09    0.13
   1   4  23    0.08    0.14
  -1  -4 -23    0.09    0.19
   1   4  23   -0.05    0.26
  -1  -4 -23    0.02    0.21
  -1  -4 -23    0.26    0.25
   1   4  24    1.74    0.43
   1  -4  24    2.81    0.46
  -1  -4 -24    2.89    0.41
   1  -4  24    1.85    0.37
  -1   4 -24    1.78    0.42
  -1  -4 -24    2.01    0.42
  -1  -4 -24    2.35    0.42
   1   4  25    0.10    0.28
   1  -4  25    0.05    0.25
  -1  -4 -25   -0.04    0.26
  -1  -4 -25    0.12    0.21
   1  -4  25   -0.09    0.28
  -1   4 -25   -0.06    0.28
  -1  -4 -25    0.06    0.20
  -1  -4 -26    0.44    0.32
  -1  -4 -26    0.34    0.25
   1  -4  26    0.30    0.31
   1  -4  26    0.31    0.24
   1   4  26    0.22    0.30
  -1  -4 -26    0.54    0.31
  -1   4 -26    0.54    0.30
  -1  -4 -27   19.18    1.16
   1   4  27   19.13    1.21
   1  -4  27   19.83    1.18
   1  -4  27   19.25    1.11
  -1   4 -27   20.33    1.26
  -1  -4 -27   17.96    1.16
   1   4  28    1.57    0.44
   1  -4  28    1.63    0.44
  -1  -4 -28    2.31    0.51
  -1  -4 -28    1.64    0.45
   1  -4  28    1.30    0.39
  -1   4 -28    2.23    0.48
  -1   4 -29   19.22    1.28
   1  -4  29   19.25    1.16
   1   4  29   19.69    1.28
   1  -4  29   19.07    1.21
  -1  -4 -29   19.88    1.27
  -1  -4 -29   18.21    1.18
  -1  -4 -30    3.84    0.60
   1  -4  30    3.74    0.60
   1   4  30    3.97    0.64
   1  -4  30    3.92    0.59
  -1  -4 -30    4.73    0.66
  -1   4 -30    4.81    0.69
  -1  -4 -31    2.32    0.51
   1   4  31    2.75    0.59
  -1   4 -31    3.04    0.59
   1  -4  31    3.06    0.53
  -1  -4 -31    3.30    0.59
   1  -4  31    3.18    0.57
  -1  -4 -32    1.25    0.41
   1  -4  32    1.59    0.46
  -1   4 -32    1.21    0.40
   1   4  32    1.64    0.48
   1  -4  32    1.05    0.39
   1  -4  33    0.32    0.29
   1   4  33    0.25    0.31
  -1  -4 -33    0.14    0.25
   1  -4  33    0.59    0.29
  -1   4 -33    0.46    0.37
   1   4  34   -0.02    0.38
  -1  -4 -34   -0.35    0.31
   1  -4  34   -0.40    0.37
  -1   4 -34   -0.01    0.38
   1  -4  35    2.24    0.52
  -1  -4 -35    3.23    0.55
  -1  -5  36   -0.09    0.39
  -1   5  35    0.09    0.38
  -1  -5  35   -0.35    0.30
   1   5 -35    0.05    0.37
  -1  -5  35    0.01    0.24
   1  -5 -35   -0.22    0.36
   1  -5 -34   -0.37    0.34
  -1  -5  34   -0.08    0.25
  -1   5  34   -0.06    0.31
   1   5 -34   -0.46    0.38
  -1  -5  34   -0.16    0.33
  -1  -5  33    0.02    0.28
   1  -5 -33   -0.90    0.34
   1   5 -33    0.33    0.37
  -1  -5  33   -0.05    0.30
  -1   5  33    0.29    0.36
  -1  -5  32   -0.32    0.30
  -1  -5  32   -0.02    0.30
   1  -5 -32    0.20    0.26
  -1   5  32    0.17    0.37
   1   5 -32    0.45    0.39
   1  -5 -32   -0.31    0.38
  -1  -5  31    4.95    0.64
   1  -5 -31    3.38    0.56
   1   5 -31    3.81    0.63
  -1   5  31    4.68    0.73
   1  -5 -31    3.19    0.60
  -1  -5  31    3.87    0.60
   1   5 -30    0.26    0.32
  -1  -5  30    0.41    0.32
   1  -5 -30    0.86    0.40
  -1  -5  30    0.66    0.33
  -1   5  30    0.83    0.41
   1  -5 -30    0.54    0.29
   1  -5 -29    9.49    0.91
  -1  -5  29   10.69    0.87
   1  -5 -29    9.07    0.82
  -1   5  29    8.60    0.85
   1   5 -29    8.68    0.87
  -1  -5  29   10.74    0.89
  -1  -5  28    0.42    0.31
   1   5 -28    0.27    0.30
  -1  -5  28   -0.16    0.23
   1  -5 -28    0.41    0.29
  -1   5  28    0.08    0.30
   1  -5 -28    0.01    0.33
   1  -5 -27    0.13    0.30
   1  -5 -27    1.27    0.36
  -1  -5  27    0.28    0.27
  -1  -5  27    0.26    0.26
   1   5 -27    0.76    0.36
  -1   5  27    0.80    0.39
  -1  -5  26    1.64    0.40
  -1  -5  26    1.70    0.36
   1  -5 -26    2.04    0.35
   1  -5 -26    1.92    0.44
  -1   5  26    1.80    0.43
   1   5 -26    1.50    0.37
   1  -5 -26    1.24    0.33
  -1  -5  25    0.21    0.22
   1  -5 -25   -0.09    0.22
  -1   5  25    0.34    0.29
  -1   5  25    0.05    0.25
  -1  -5  25    0.35    0.24
   1   5 -25    0.60    0.32
   1  -5 -25    0.41    0.22
   1  -5 -25    0.20    0.28
   1   5 -24    1.18    0.23
  -1  -5  24    1.45    0.36
   1   5 -24    0.92    0.36
   1  -5 -24    0.47    0.19
  -1   5  24    0.95    0.35
  -1   5  24    1.02    0.32
   1  -5 -24    1.13    0.36
   1  -5 -24    1.12    0.31
  -1  -5  24    1.09    0.31
   1   5 -23    6.70    0.47
  -1   5  23    6.04    0.48
  -1   5  23    5.49    0.58
   1  -5 -23    7.30    0.58
  -1  -5  23    6.41    0.58
   1  -5 -23    6.92    0.61
   1   5 -23    6.49    0.65
  -1   5  23    6.25    0.63
   1  -5 -23    6.41    0.64
  -1  -5  23    6.07    0.58
  -1  -5  22    0.01    0.21
   1  -5 -22    0.40    0.23
   1   5 -22    0.13    0.12
   1  -5 -22    0.28    0.26
  -1   5  22   -0.19    0.30
  -1   5  22   -0.02    0.22
  -1  -5  22    0.05    0.19
   1  -5 -22   -0.43    0.20
  -1   5  22   -0.07    0.17
   1   5 -22    0.21    0.25
   1   5 -21    1.54    0.22
  -1   5  21    1.69    0.35
   1  -5 -21    1.50    0.37
   1  -5 -21    1.43    0.29
  -1  -5  21    1.89    0.34
  -1   5  21    1.27    0.33
   1  -5 -21    1.39    0.27
   1   5 -21    1.91    0.35
  -1  -5  21    1.76    0.32
   1   5 -21    1.30    0.22
  -1   5  21    1.79    0.26
  -1   5  20    2.80    0.39
   1  -5 -20    1.61    0.32
  -1   5  20    1.69    0.25
   1  -5 -20    1.77    0.29
  -1  -5  20    1.35    0.31
   1   5 -20    1.65    0.36
   1   5 -20    2.29    0.26
  -1  -5  20    1.64    0.30
   1  -5 -20    1.66    0.35
   1   5 -20    2.69    0.30
  -1   5  20    2.57    0.40
   1   5 -19   40.37    1.05
  -1   5  19   40.21    1.30
   1  -5 -19   40.15    1.37
   1  -5 -19   39.98    1.19
  -1  -5  19   40.85    1.22
   1  -5 -19   39.54    1.21
  -1  -5  19   39.05    1.26
   1   5 -19   40.07    0.98
  -1   5  19   38.75    1.01
  -1   5  19   40.80    1.36
   1   5 -19   41.23    1.38
   1  -5 -18   16.23    0.75
   1  -5 -18   15.40    0.83
  -1   5  18   18.29    0.85
  -1   5  18   17.29    0.87
  -1  -5  18   16.96    0.77
  -1   5  18   15.96    0.63
  -1  -5  18   15.55    0.78
   1   5 -18   17.54    0.68
  -1  -5  18   16.46    0.50
   1   5 -18   16.49    0.62
   1   5 -18   16.32    0.85
   1  -5 -18   17.36    0.79
   1  -5 -18   16.43    0.44
   1   5 -17   11.08    0.68
   1  -5 -17   10.29    0.36
   1  -5 -17   11.09    0.69
  -1  -5  17   10.08    0.40
  -1   5  17   10.90    0.27
  -1   5  17   10.02    0.69
   1  -5 -17   10.31    0.59
   1   5 -17   10.00    0.47
   1   5 -17   10.88    0.53
  -1   5  17    9.88    0.65
  -1  -5  17   10.40    0.62
  -1   5  17   11.26    0.66
  -1  -5  17   10.72    0.60
  -1   5  17   10.49    0.49
  -1   5  16    1.64    0.12
  -1   5  16    1.40    0.19
  -1   5  16    1.78    0.29
   1   5 -16    1.76    0.24
   1  -5 -16    1.54    0.16
  -1  -5  16    1.73    0.27
  -1  -5  16    1.46    0.26
   1  -5 -16    1.40    0.25
  -1   5  16    1.67    0.32
   1   5 -16    1.52    0.20
  -1   5  16    1.39    0.27
   1   5 -16    1.49    0.29
  -1  -5  16    1.49    0.17
   1   5 -15    4.51    0.43
  -1   5  15    4.49    0.31
  -1  -5  15    5.96    0.45
   1  -5 -15    4.97    0.39
   1   5 -15    5.15    0.33
  -1   5  15    5.09    0.42
  -1   5  15    5.23    0.45
  -1   5  15    5.19    0.21
  -1   5  15    4.33    0.44
   1  -5 -15    4.79    0.26
  -1  -5  15    5.17    0.39
   1   5 -15    5.05    0.36
  -1  -5  15    4.87    0.29
  -1   5  14    0.42    0.21
  -1   5  14    0.55    0.19
   1  -5 -14    0.49    0.11
  -1  -5  14    0.14    0.11
   1  -5 -14    0.39    0.15
   1   5 -14    0.72    0.20
  -1  -5  14    0.56    0.16
   1   5 -14    0.33    0.12
  -1   5  14    0.43    0.07
  -1  -5  14    0.43    0.11
  -1   5  14    0.45    0.12
  -1   5  14    0.45    0.18
   1   5 -14    0.35    0.13
  -1  -5  14    0.52    0.19
  -1   5  13    0.24    0.18
   1   5 -13    0.13    0.14
   1   5 -13    0.11    0.09
  -1  -5  13    0.01    0.14
   1  -5 -13    0.13    0.08
   1   5 -13    0.15    0.12
  -1  -5  13    0.15    0.11
  -1   5  13    0.11    0.06
  -1   5  13    0.04    0.16
  -1   5  13    0.25    0.10
  -1  -5  13    0.13    0.09
   1  -5 -13    0.06    0.11
  -1   5  13    0.32    0.16
   1   5 -12    2.07    0.28
  -1  -5  12    2.28    0.20
   1  -5 -12    2.34    0.19
  -1   5  12    2.21    0.19
   1  -5 -12    2.07    0.25
  -1   5  12    2.54    0.30
  -1  -5  12    2.06    0.21
  -1  -5  12    2.29    0.27
   1   5 -12    2.15    0.23
  -1   5  12    2.19    0.15
  -1   5  12    2.15    0.26
   1   5 -12    2.53    0.22
  -1   5  12    2.08    0.29
   1  -5 -11    5.51    0.14
   1   5 -11    5.14    0.33
  -1   5  11    5.72    0.28
   1   5 -11    5.54    0.30
  -1  -5  11    5.21    0.29
  -1   5  11    5.54    0.23
   1  -5 -11    5.62    0.28
  -1  -5  11    6.25    0.40
   1   5 -11    6.25    0.42
  -1  -5  11    5.41    0.30
  -1   5  11    5.04    0.38
   1   5 -10    5.74    0.38
  -1   5  10    5.57    0.27
  -1  -5  10    5.32    0.35
  -1  -5  10    5.15    0.28
   1  -5 -10    5.23    0.27
   1  -5 -10    5.84    0.16
   1   5 -10    5.59    0.33
  -1   5  10    5.39    0.23
  -1  -5  10    5.64    0.29
   1   5 -10    4.98    0.28
  -1  -5   9    0.09    0.07
  -1   5   9    0.06    0.11
  -1  -5   9    0.10    0.08
   1   5  -9    0.15    0.11
   1   5  -9    0.09    0.08
   1   5  -9    0.13    0.09
  -1  -5   9    0.11    0.11
  -1   5   9    0.12    0.07
  -1   5   9    0.05    0.09
  -1   5   9    0.09    0.06
  -1  -5   8    2.14    0.21
  -1  -5   8    2.17    0.16
  -1   5   8    2.42    0.24
   1   5  -8    1.84    0.18
   1   5  -8    1.99    0.22
   1   5  -8    2.26    0.18
  -1   5   8    2.05    0.20
  -1   5   8    1.99    0.15
  -1  -5   8    1.89    0.18
   1   5  -8    2.10    0.20
  -1  -5   7    0.58    0.11
  -1  -5   7    0.65    0.09
  -1   5   7    0.61    0.13
   1   5  -7    0.73    0.13
  -1   5   7    0.75    0.15
  -1   5   7    0.56    0.09
  -1  -5   7    0.68    0.14
  -1   5   7    0.55    0.08
  -1   5   7    0.44    0.09
   1  -5  -7    0.55    0.11
   1   5  -7    0.61    0.10
   1   5  -7    0.52    0.12
   1   5  -7    0.59    0.12
  -1   5   6   60.03    1.03
   1   5  -6   60.89    0.95
  -1   5   6   61.71    0.65
   1   5  -6   58.61    0.90
  -1   5   6   58.45    0.78
  -1  -5   6   56.74    0.86
   1  -5  -6   58.26    0.86
   1   5  -6   60.96    1.02
  -1   5   6   61.07    0.68
  -1   5   6   61.23    0.91
  -1  -5   6   62.04    0.97
  -1  -5   5    7.23    0.31
   1   5  -5    8.40    0.35
  -1   5   5    7.28    0.28
  -1  -5   5    8.12    0.34
   1   5  -5    7.86    0.33
  -1   5   5    7.73    0.37
   1  -5  -5    7.12    0.29
  -1   5   5    7.75    0.31
  -1   5   5    7.62    0.25
   1   5  -5    6.94    0.34
  -1  -5   4  164.52    1.40
  -1  -5   4  158.94    1.34
  -1   5   4  162.58    1.28
   1  -5  -4  154.31    1.28
  -1  -5   4  158.25    1.38
   1   5  -4  155.32    1.41
  -1   5   4  159.94    1.17
   1   5  -4  166.22    0.72
  -1   5   4  158.99    1.30
   1   5  -4  153.50    1.50
   1   5  -4  161.99    1.48
   1  -5  -4  154.78    1.38
  -1   5   4  149.80    1.55
  -1   5   3    0.49    0.10
   1   5  -3    0.54    0.13
  -1  -5   3    0.51    0.09
  -1  -5   3    0.53    0.09
   1   5  -3    0.58    0.12
   1  -5  -3    0.44    0.11
  -1   5   3    0.37    0.12
  -1   5   3    0.42    0.09
  -1  -5   3    0.50    0.10
   1   5  -3    0.51    0.11
   1  -5  -3    0.47    0.09
  -1   5   3    0.41    0.08
   1   5  -2  145.71    1.42
   1  -5  -2  158.85    0.97
   1   5  -2  154.47    1.38
   1  -5  -2  150.74    1.34
   1  -5  -2  148.63    1.22
  -1   5   2  155.13    1.07
  -1  -5   2  156.78    1.14
  -1  -5   2  150.45    1.33
  -1   5   2  152.93    1.22
  -1  -5   2  155.15    1.19
  -1   5   2  149.27    1.30
  -1  -5   1   11.90    0.29
  -1   5   1   11.67    0.36
  -1   5   1   11.56    0.28
   1   5  -1   11.73    0.41
  -1   5   1   11.25    0.37
  -1  -5   1   11.93    0.38
   1  -5  -1   11.67    0.35
  -1   5   1   11.56    0.28
   1   5  -1   11.24    0.37
   1  -5  -1   12.69    0.25
   1  -5  -1   11.62    0.38
  -1  -5   1   11.69    0.30
  -1  -5   0    0.39    0.06
  -1   5   0    1.10    0.09
   1  -5   0    0.45    0.09
  -1  -5   0    0.37    0.08
   1   5   0    0.37    0.10
   1   5   0    0.26    0.11
   1  -5   0    0.39    0.10
  -1   5   0    0.23    0.09
  -1   5   0    0.37    0.08
  -1  -5   0    0.55    0.05
  -1  -5   0    1.22    0.09
   1   5   1    0.90    0.08
  -1  -5  -1    0.82    0.12
  -1  -5  -1    0.89    0.07
  -1  -5  -1    0.94    0.08
   1   5   1    0.83    0.12
   1  -5   1    0.84    0.12
   1  -5   1    0.79    0.12
   1   5   1    0.88    0.11
   1   5   1    1.01    0.13
  -1   5  -1    0.89    0.10
  -1   5  -1    0.91    0.13
   1   5   2    2.26    0.18
   1  -5   2    2.39    0.18
  -1  -5  -2    2.66    0.10
   1  -5   2    2.43    0.18
   1   5   2    2.69    0.14
  -1   5  -2    2.88    0.21
  -1   5  -2    2.49    0.20
  -1   5  -2    2.24    0.16
   1   5   2    2.23    0.16
  -1  -5  -2    2.30    0.17
   1   5   2    2.66    0.13
   1   5   2    2.82    0.24
  -1  -5  -2    2.54    0.10
   1   5   2    2.50    0.18
  -1   5  -3    3.43    0.24
   1   5   3    3.27    0.21
   1  -5   3    3.37    0.22
   1   5   3    3.38    0.28
   1   5   3    3.29    0.21
   1   5   3    3.22    0.20
   1  -5   3    3.24    0.21
  -1  -5  -3    3.55    0.13
  -1   5  -3    3.55    0.20
  -1  -5  -3    3.25    0.20
   1   5   3    3.88    0.19
  -1   5  -3    2.97    0.21
   1  -5   4   21.22    0.54
  -1  -5  -4   21.20    0.33
  -1   5  -4   20.24    0.56
   1   5   4   21.20    0.53
   1   5   4   21.48    0.47
  -1   5  -4   20.71    0.51
  -1  -5  -4   20.03    0.48
   1   5   4   20.19    0.65
   1   5   4   20.73    0.49
   1  -5   4   21.41    0.50
  -1   5  -4   22.27    0.58
   1   5   4   21.42    0.51
   1   5   5    1.35    0.14
  -1   5  -5    1.63    0.18
   1   5   5    1.39    0.17
  -1  -5  -5    1.61    0.11
   1  -5   5    1.65    0.15
   1  -5   5    1.36    0.17
  -1   5  -5    1.68    0.18
  -1  -5  -5    1.37    0.14
   1   5   5    1.50    0.15
   1   5   5    1.89    0.23
  -1   5  -5    1.71    0.18
   1   5   6    7.68    0.32
  -1   5  -6    8.53    0.38
   1  -5   6    7.85    0.37
   1   5   6    9.01    0.36
   1   5   6    7.80    0.43
  -1  -5  -6    7.83    0.30
   1  -5   6    7.96    0.37
  -1   5  -6    8.02    0.38
   1  -5   6    7.72    0.31
   1   5   6    8.69    0.39
  -1   5  -6    7.96    0.37
   1  -5   7   20.88    0.63
   1   5   7   20.10    0.51
  -1  -5  -7   20.31    0.48
  -1   5  -7   19.51    0.59
  -1   5  -7   21.90    0.63
   1  -5   7   21.36    0.63
   1   5   7   20.47    0.58
   1   5   7   21.77    0.64
   1  -5   7   19.96    0.49
  -1   5  -7   19.81    0.60
   1   5   7   20.35    0.29
   1   5   8   11.77    0.39
   1  -5   8   12.34    0.50
  -1   5  -8   11.72    0.48
  -1   5  -8   11.83    0.48
   1   5   8   11.64    0.26
   1   5   8   12.33    0.51
  -1  -5  -8   11.11    0.49
  -1  -5  -8   11.22    0.36
   1  -5   8   11.94    0.38
   1   5   8   12.46    0.48
  -1   5  -8   12.31    0.50
   1  -5   8   12.94    0.52
  -1   5  -9   13.06    0.52
   1   5   9   12.79    0.41
   1   5   9   13.82    0.57
  -1   5  -9   12.82    0.54
   1  -5   9   12.32    0.39
  -1   5  -9   12.63    0.50
  -1  -5  -9   13.25    0.55
   1  -5   9   13.81    0.55
   1  -5   9   12.42    0.53
   1   5   9   12.95    0.31
  -1  -5  -9   13.09    0.39
  -1  -5 -10   10.97    0.35
   1   5  10   11.47    0.54
   1  -5  10   11.30    0.38
  -1   5 -10   10.69    0.52
   1  -5  10   11.54    0.52
   1   5  10   10.95    0.38
  -1  -5 -10   11.92    0.54
  -1   5 -10   11.06    0.49
  -1   5 -10   10.89    0.48
   1   5  11    1.41    0.15
  -1  -5 -11    1.07    0.12
   1  -5  11    0.97    0.20
  -1  -5 -11    1.17    0.21
   1   5  11    0.97    0.19
  -1   5 -11    1.02    0.20
   1   5  11    1.26    0.12
  -1   5 -11    1.12    0.18
   1   5  11    1.16    0.19
   1  -5  11    1.11    0.13
  -1   5 -11    1.17    0.19
   1   5  12   21.26    0.79
   1   5  12   21.15    0.54
  -1   5 -12   21.83    0.71
  -1  -5 -12   20.32    0.75
  -1   5 -12   21.44    0.80
  -1   5 -12   21.21    0.70
   1   5  12   21.43    0.50
   1  -5  12   20.19    0.74
  -1  -5 -12   20.78    0.48
   1   5  12   22.73    0.77
   1   5  12   23.01    0.89
   1  -5  12   20.61    0.51
  -1   5 -13    0.33    0.16
   1   5  13    0.51    0.17
   1   5  13    0.63    0.11
  -1  -5 -13    0.32    0.08
  -1   5 -13    0.56    0.16
  -1  -5 -13    0.42    0.16
   1   5  13    0.34    0.17
   1   5  13    0.27    0.15
   1  -5  13    0.57    0.11
  -1   5 -13    0.53    0.15
   1   5  13    0.68    0.11
   1  -5  13    0.46    0.16
  -1   5 -14    0.13    0.17
   1  -5  14    0.07    0.07
   1   5  14    0.27    0.10
  -1  -5 -14    0.25    0.08
   1   5  14    0.06    0.08
   1  -5  14    0.32    0.17
   1   5  14    0.13    0.16
   1   5  14    0.07    0.16
  -1   5 -14    0.19    0.13
  -1   5 -14    0.20    0.15
  -1  -5 -14    0.09    0.14
   1   5  14    0.20    0.19
   1  -5  15   15.35    0.42
   1   5  15   14.74    0.45
  -1   5 -15   16.32    0.66
   1  -5  15   16.32    0.73
  -1   5 -15   16.76    0.79
   1   5  15   18.14    0.82
  -1  -5 -15   15.59    0.39
   1   5  15   16.02    0.52
   1  -5  15   15.56    0.72
  -1  -5 -15   14.88    0.71
   1   5  15   16.33    0.75
  -1   5 -15   15.39    0.65
   1   5  15   16.81    0.85
  -1  -5 -16   29.21    1.01
   1   5  16   30.86    0.64
   1  -5  16   30.23    1.01
   1   5  16   29.79    0.75
   1  -5  16   32.47    1.06
   1   5  16   31.24    1.05
   1   5  16   33.59    1.15
  -1   5 -16   29.34    0.91
  -1  -5 -16   31.09    0.53
   1  -5  16   29.76    0.57
  -1   5 -16   30.86    1.11
  -1   5 -16   30.59    0.91
   1   5  17    0.52    0.14
  -1   5 -17    0.43    0.16
   1   5  17    0.40    0.21
  -1   5 -17    0.27    0.23
   1   5  17    0.53    0.11
   1  -5  17    0.31    0.20
   1   5  17    0.43    0.23
  -1  -5 -17    0.48    0.19
   1  -5  17    0.55    0.09
  -1  -5 -17    0.47    0.07
  -1   5 -17    0.53    0.19
   1  -5  17    0.32    0.23
  -1   5 -18   54.01    1.28
  -1   5 -18   52.50    1.54
   1  -5  18   52.20    1.43
   1   5  18   55.59    0.84
   1   5  18   51.59    1.52
  -1   5 -18   51.78    1.23
   1   5  18   55.57    1.12
  -1  -5 -18   49.02    1.38
   1  -5  18   53.15    1.44
  -1  -5 -18   53.88    1.54
   1   5  18   55.00    1.49
   1   5  19    0.01    0.24
  -1   5 -19    0.18    0.15
   1  -5  19    0.08    0.18
  -1   5 -19    0.31    0.19
  -1  -5 -19   -0.02    0.22
   1   5  19    0.22    0.13
   1   5  19    0.32    0.23
  -1   5 -19    0.19    0.23
  -1  -5 -19    0.32    0.19
   1  -5  19    0.30    0.21
  -1   5 -20   37.78    1.13
  -1  -5 -20   38.84    1.29
  -1  -5 -20   37.24    1.36
  -1   5 -20   39.54    1.43
   1  -5  20   39.85    1.32
   1   5  20   39.03    1.40
   1  -5  20   41.17    1.35
  -1   5 -20   39.29    1.11
  -1  -5 -21    7.50    0.62
  -1   5 -21    7.14    0.52
  -1  -5 -21    7.09    0.63
   1  -5  21    8.23    0.64
   1  -5  21    7.03    0.61
   1   5  21    6.68    0.65
  -1   5 -21    7.05    0.65
  -1   5 -21    7.33    0.51
  -1  -5 -22   10.19    0.78
  -1   5 -22   10.36    0.60
   1   5  22    9.92    0.56
  -1   5 -22   10.56    0.81
  -1  -5 -22    9.19    0.70
   1  -5  22    9.75    0.71
  -1  -5 -22   10.09    0.71
   1  -5  22   10.61    0.75
  -1   5 -22    9.85    0.60
   1   5  22   10.29    0.79
  -1  -5 -23    7.62    0.70
   1   5  23    6.49    0.65
   1  -5  23    7.70    0.67
  -1   5 -23    6.68    0.70
  -1   5 -23    7.18    0.52
   1  -5  23    5.67    0.58
  -1  -5 -23    6.51    0.59
  -1  -5 -23    6.56    0.63
  -1   5 -24    3.63    0.53
   1  -5  24    3.92    0.52
  -1  -5 -24    4.32    0.53
  -1  -5 -24    4.00    0.55
   1  -5  24    3.47    0.47
  -1  -5 -24    3.31    0.45
  -1   5 -24    3.41    0.38
   1   5  24    3.64    0.56
  -1  -5 -25    5.02    0.61
  -1   5 -25    4.84    0.60
   1  -5  25    4.72    0.57
  -1  -5 -25    4.95    0.54
  -1  -5 -25    4.92    0.59
   1   5  25    4.85    0.62
   1  -5  25    4.84    0.60
  -1  -5 -26    0.93    0.31
   1  -5  26    0.91    0.35
   1   5  26    0.64    0.34
  -1  -5 -26    0.76    0.35
  -1  -5 -26    0.92    0.38
   1  -5  26    0.44    0.29
  -1   5 -26    0.93    0.34
  -1  -5 -27   14.61    1.01
   1   5  27   14.17    1.04
  -1   5 -27   14.69    1.08
   1  -5  27   13.86    0.97
   1  -5  27   14.00    0.99
  -1  -5 -27   13.23    1.01
  -1   5 -28    2.07    0.49
  -1  -5 -28    2.66    0.49
   1  -5  28    2.54    0.47
   1  -5  28    2.78    0.49
  -1  -5 -28    2.58    0.52
   1   5  28    3.05    0.56
  -1  -5 -29    1.14    0.36
   1  -5  29    0.97    0.33
   1   5  29    1.76    0.48
  -1   5 -29    0.75    0.40
  -1  -5 -29    1.47    0.46
   1  -5  29    1.11    0.40
   1  -5  30   -0.11    0.27
  -1  -5 -30    0.24    0.28
   1   5  30    0.06    0.35
  -1   5 -30   -1.05    0.42
   1  -5  30    0.05    0.27
  -1  -5 -30   -0.01    0.34
  -1  -5 -31   -0.50    0.31
   1  -5  31    0.10    0.23
   1   5  31   -0.57    0.38
   1  -5  31   -0.49    0.38
  -1   5 -31   -0.86    0.41
  -1  -5 -31   -0.23    0.33
   1  -5  32    0.73    0.35
   1   5  32   -0.16    0.41
  -1   5 -32    0.10    0.31
  -1  -5 -32    0.55    0.34
   1  -5  32    0.44    0.30
  -1  -5 -32    0.46    0.28
  -1   5 -33    1.66    0.51
  -1  -5 -33    2.12    0.48
   1  -5  33    1.39    0.49
   1  -5  33    1.98    0.49
   1   5  33    1.06    0.48
  -1   5 -34    0.34    0.42
   1   5  34    1.14    0.51
   1  -5  34    0.61    0.36
  -1  -5 -34    0.12    0.28
   1  -5  34    0.56    0.31
   1  -5  35   -0.42    0.40
  -1  -5 -35    0.09    0.25
  -1  -6  35   -0.40    0.31
   1  -6 -35   -0.36    0.37
  -1  -6  35   -0.65    0.37
  -1   6  34    0.83    0.51
   1  -6 -34   -0.07    0.27
  -1  -6  34    0.25    0.33
  -1  -6  34   -0.71    0.38
   1   6 -34   -0.39    0.36
   1  -6 -33    0.13    0.36
  -1   6  33    1.79    0.54
  -1  -6  33    1.33    0.42
   1  -6 -33    1.70    0.45
   1   6 -33    1.12    0.40
  -1  -6  33    1.06    0.37
  -1  -6  32    0.53    0.37
   1  -6 -32    0.20    0.33
   1   6 -32   -0.40    0.32
  -1   6  32   -0.17    0.34
   1  -6 -32   -0.69    0.36
  -1  -6  32   -0.56    0.36
   1   6 -31    1.07    0.43
   1  -6 -31    1.34    0.39
  -1  -6  31    0.68    0.33
  -1  -6  31    0.49    0.30
   1  -6 -31    0.59    0.36
  -1   6  31    1.16    0.42
  -1  -6  30    2.18    0.46
   1  -6 -30    2.22    0.45
  -1   6  30    1.84    0.49
   1  -6 -30    2.27    0.53
  -1  -6  30    1.70    0.44
   1   6 -30    1.46    0.44
   1  -6 -29    2.67    0.49
   1  -6 -29    2.68    0.55
   1   6 -29    2.30    0.52
  -1   6  29    2.95    0.58
  -1  -6  29    4.51    0.62
  -1  -6  29    2.57    0.50
   1  -6 -28    6.97    0.71
   1  -6 -28    6.99    0.77
   1   6 -28    6.77    0.77
  -1   6  28    7.02    0.78
  -1  -6  28    6.42    0.69
  -1  -6  28    6.76    0.69
   1  -6 -27    1.97    0.40
   1   6 -27    1.64    0.46
  -1  -6  27    1.67    0.44
  -1   6  27    1.37    0.43
   1  -6 -27    1.48    0.46
  -1  -6  27    1.85    0.43
   1  -6 -26    7.82    0.79
   1  -6 -26    6.87    0.62
  -1  -6  26    5.83    0.63
   1   6 -26    7.30    0.77
  -1   6  26    5.15    0.68
   1  -6 -26    8.29    0.73
  -1  -6  26    6.02    0.64
   1  -6 -25    1.32    0.31
  -1  -6  25    0.96    0.31
  -1  -6  25    0.38    0.27
  -1   6  25    0.46    0.31
  -1   6  25    0.48    0.31
   1  -6 -25    0.64    0.29
   1   6 -25    0.82    0.32
   1  -6 -25    0.83    0.28
   1   6 -24    4.96    0.44
   1  -6 -24    4.63    0.50
   1   6 -24    3.81    0.54
  -1  -6  24    4.20    0.52
   1  -6 -24    5.24    0.63
   1  -6 -24    4.87    0.53
  -1   6  24    4.27    0.54
  -1  -6  24    4.65    0.53
  -1   6  24    3.78    0.54
  -1  -6  23    0.00    0.24
  -1  -6  23    0.24    0.22
   1   6 -23    0.36    0.23
  -1   6  23    0.00    0.23
  -1   6  23    0.29    0.24
   1  -6 -23    0.44    0.24
   1   6 -23    0.31    0.17
   1  -6 -23    0.05    0.26
   1  -6 -23    0.26    0.25
  -1   6  22    2.49    0.43
   1  -6 -22    3.04    0.46
  -1  -6  22    2.77    0.41
  -1   6  22    2.05    0.27
   1  -6 -22    2.47    0.39
   1   6 -22    2.12    0.42
  -1   6  22    1.91    0.37
   1  -6 -22    2.40    0.37
   1   6 -22    2.95    0.34
  -1  -6  22    2.11    0.38
   1   6 -21    6.84    0.64
  -1  -6  21    8.40    0.60
  -1   6  21    8.95    0.73
   1  -6 -21    7.70    0.68
   1  -6 -21    8.39    0.62
  -1   6  21    7.50    0.64
  -1   6  21    7.20    0.46
   1  -6 -21    7.31    0.59
  -1  -6  21    8.19    0.65
   1   6 -21    7.83    0.52
  -1   6  20   18.00    0.95
  -1   6  20   18.58    0.71
   1  -6 -20   17.22    0.83
   1   6 -20   18.02    0.75
  -1  -6  20   17.00    0.88
  -1   6  20   17.55    0.90
   1  -6 -20   16.44    0.93
   1   6 -20   17.63    0.96
   1   6 -20   18.53    0.68
  -1  -6  20   18.30    0.85
   1  -6 -20   17.07    0.84
   1   6 -19    1.39    0.21
  -1   6  19    1.45    0.22
   1   6 -19    1.67    0.27
   1  -6 -19    1.59    0.28
  -1  -6  19    1.36    0.27
   1  -6 -19    1.64    0.29
  -1  -6  19    1.37    0.17
  -1  -6  19    0.88    0.28
  -1   6  19    1.72    0.32
  -1   6  19    1.61    0.34
   1  -6 -19    1.58    0.34
   1   6 -19    1.48    0.32
   1   6 -18   62.19    1.34
   1  -6 -18   61.43    0.94
  -1   6  18   61.91    1.76
   1  -6 -18   59.99    1.49
  -1  -6  18   62.27    1.04
   1   6 -18   60.28    1.17
  -1  -6  18   60.80    1.55
   1   6 -18   61.29    1.65
  -1   6  18   64.48    1.68
  -1   6  18   62.65    1.57
  -1   6  18   62.31    1.21
  -1  -6  18   61.37    1.44
  -1   6  17    4.26    0.21
  -1   6  17    4.92    0.50
  -1  -6  17    4.35    0.43
  -1   6  17    4.24    0.48
  -1   6  17    4.09    0.42
  -1  -6  17    4.15    0.39
   1  -6 -17    4.43    0.41
   1   6 -17    4.12    0.44
  -1  -6  17    3.67    0.27
   1  -6 -17    4.18    0.26
   1   6 -17    4.01    0.31
  -1   6  17    4.26    0.32
   1   6 -17    4.11    0.36
  -1   6  16   82.28    1.78
  -1  -6  16   83.23    1.70
   1  -6 -16   82.14    1.12
  -1  -6  16   80.98    1.53
  -1   6  16   83.61    0.92
  -1   6  16   82.73    1.70
   1   6 -16   81.35    1.31
  -1  -6  16   78.51    1.18
  -1   6  16   82.55    1.92
  -1   6  16   83.72    1.30
   1   6 -16   79.61    1.47
   1   6 -16   83.54    1.81
   1  -6 -16   83.48    1.66
   1   6 -15    0.83    0.23
   1  -6 -15    0.87    0.19
   1   6 -15    1.02    0.20
  -1   6  15    1.09    0.26
   1  -6 -15    0.94    0.14
  -1  -6  15    0.96    0.20
  -1   6  15    0.97    0.16
   1   6 -15    0.97    0.18
  -1   6  15    1.08    0.12
  -1  -6  15    0.79    0.15
  -1  -6  15    1.18    0.23
  -1   6  15    0.95    0.27
  -1   6  15    0.93    0.23
  -1   6  14   35.02    1.18
   1   6 -14   35.87    0.94
   1   6 -14   35.10    1.10
   1  -6 -14   33.94    0.73
  -1  -6  14   35.41    0.93
  -1   6  14   35.71    1.03
  -1  -6  14   35.24    1.04
  -1   6  14   34.28    0.77
  -1  -6  14   33.04    0.76
  -1   6  14   35.60    1.11
   1  -6 -14   35.00    1.02
  -1   6  14   34.55    0.62
   1   6 -14   33.35    0.80
  -1   6  13   15.62    0.43
  -1   6  13   16.84    0.80
   1   6 -13   15.74    0.72
  -1  -6  13   16.40    0.69
   1  -6 -13   15.47    0.67
  -1   6  13   16.16    0.72
   1   6 -13   16.55    0.64
   1  -6 -13   14.05    0.22
  -1   6  13   17.01    0.69
   1  -6 -13   15.62    0.50
  -1   6  13   15.92    0.50
   1   6 -13   15.57    0.54
  -1  -6  13   15.64    0.53
   1  -6 -12    4.63    0.28
  -1   6  12    4.20    0.37
  -1   6  12    4.88    0.37
   1   6 -12    5.20    0.35
  -1   6  12    5.30    0.28
   1   6 -12    5.18    0.31
  -1   6  12    5.74    0.47
   1   6 -12    4.99    0.40
  -1  -6  12    5.04    0.31
  -1  -6  12    5.10    0.39
  -1   6  12    4.82    0.24
  -1  -6  11    0.16    0.10
   1   6 -11    0.04    0.08
  -1   6  11    0.21    0.07
   1   6 -11    0.02    0.12
  -1   6  11    0.23    0.14
  -1   6  11    0.23    0.14
  -1   6  11    0.02    0.11
  -1   6  11    0.11    0.07
  -1  -6  11    0.07    0.13
   1  -6 -11    0.12    0.08
   1   6 -11    0.08    0.11
  -1   6  10   22.11    0.52
   1   6 -10   22.43    0.60
  -1   6  10   22.82    0.77
   1   6 -10   22.38    0.76
  -1   6  10   21.35    0.48
   1   6 -10   22.72    0.69
  -1  -6  10   21.64    0.60
  -1  -6  10   23.02    0.73
   1  -6 -10   21.85    0.58
   1   6  -9    3.17    0.27
   1   6  -9    3.18    0.23
  -1   6   9    2.83    0.17
   1  -6  -9    2.72    0.23
  -1  -6   9    3.04    0.23
   1  -6  -9    3.29    0.24
  -1   6   9    3.19    0.29
  -1   6   9    3.16    0.20
  -1  -6   9    3.16    0.28
   1   6  -9    3.26    0.25
   1   6  -9    2.98    0.29
  -1   6   8  166.75    1.26
  -1   6   8  167.58    1.43
   1   6  -8  169.27    1.92
  -1  -6   8  174.53    1.85
  -1   6   8  170.12    1.18
   1   6  -8  172.72    1.81
   1  -6  -8  161.46    1.60
  -1   6   8  167.70    1.95
  -1  -6   8  164.30    1.61
   1   6  -8  168.02    1.70
   1  -6  -8  165.34    1.58
  -1   6   8  175.77    1.75
   1   6  -8  164.91    1.53
   1   6  -7    3.40    0.26
  -1   6   7    3.70    0.29
  -1   6   7    3.59    0.20
  -1  -6   7    3.66    0.28
  -1   6   7    3.50    0.24
  -1   6   7    3.25    0.21
   1   6  -7    3.03    0.27
   1  -6  -7    3.19    0.22
   1   6  -7    3.50    0.26
  -1  -6   7    3.61    0.25
   1  -6  -7    3.11    0.23
   1   6  -6  227.34    2.06
   1   6  -6  235.32    2.01
   1  -6  -6  220.92    1.70
  -1   6   6  235.33    1.82
  -1   6   6  227.01    2.11
   1   6  -6  228.28    1.91
  -1   6   6  227.52    1.69
   1  -6  -6  234.20    1.85
  -1  -6   6  226.16    1.84
  -1  -6   6  242.24    2.00
  -1   6   6  229.28    1.51
  -1   6   5    1.87    0.22
  -1  -6   5    1.85    0.18
   1  -6  -5    1.66    0.15
  -1  -6   5    1.57    0.17
   1   6  -5    1.78    0.20
  -1   6   5    1.80    0.17
   1   6  -5    1.62    0.20
  -1   6   5    1.56    0.15
   1  -6  -5    1.63    0.18
  -1  -6   5    1.72    0.17
   1   6  -5    1.57    0.17
  -1   6   5    1.75    0.15
   1   6  -5    1.62    0.09
   1  -6  -4  125.01    1.20
   1   6  -4  127.22    1.42
  -1   6   4  125.27    1.28
  -1  -6   4  127.02    1.26
  -1   6   4  125.90    1.17
   1   6  -4  121.24    1.44
  -1  -6   4  126.31    1.31
  -1  -6   4  124.86    1.34
   1  -6  -4  126.02    1.35
  -1   6   4  124.73    1.50
  -1   6   4  124.51    1.17
   1   6  -4  124.49    1.38
   1   6  -3    2.06    0.19
   1  -6  -3    1.82    0.17
  -1   6   3    2.58    0.19
   1   6  -3    2.61    0.23
  -1  -6   3    2.74    0.19
  -1  -6   3    2.27    0.17
  -1  -6   3    2.50    0.20
   1  -6  -3    2.40    0.20
   1   6  -3    2.24    0.20
  -1   6   3    2.49    0.16
  -1   6   3    2.26    0.19
  -1  -6   2    0.94    0.11
  -1   6   2    0.84    0.10
  -1   6   2    0.93    0.14
  -1   6   2    1.04    0.14
   1  -6  -2    0.82    0.12
   1   6  -2    0.77    0.15
   1   6  -2    0.83    0.14
  -1  -6   2    0.86    0.11
   1  -6  -2    0.80    0.13
  -1  -6   2    0.99    0.14
  -1   6   1    1.39    0.13
  -1  -6   1    1.38    0.15
  -1  -6   1    1.30    0.12
   1  -6  -1    1.23    0.15
  -1   6   1    1.17    0.14
   1  -6  -1    1.25    0.14
   1   6  -1    1.12    0.15
  -1   6   1    1.14    0.10
  -1  -6   1    1.28    0.12
   1   6  -1    1.18    0.17
  -1   6   1    1.44    0.16
   1  -6   0   21.59    0.56
  -1   6   0   22.54    0.55
  -1  -6   0   24.42    0.32
  -1  -6   0   22.92    0.43
  -1  -6   0   23.36    0.40
   1   6   0   24.51    0.30
  -1   6   0   23.46    0.47
   1  -6   0   22.90    0.52
  -1  -6   0   22.04    0.56
  -1   6   0   23.58    0.39
   1   6   0   22.92    0.56
   1   6   0   21.92    0.59
   1   6   1    0.04    0.08
   1   6   1    0.19    0.08
   1   6   1   -0.02    0.08
   1  -6   1    0.04    0.07
   1  -6   1    0.07    0.07
   1   6   1    0.12    0.05
  -1   6  -1    0.01    0.07
  -1  -6  -1    0.05    0.04
  -1  -6  -1   -0.02    0.08
  -1   6  -1    0.12    0.07
  -1  -6  -1    0.06    0.05
  -1  -6  -2   61.75    0.56
   1   6   2   58.54    0.87
  -1  -6  -2   60.94    0.92
   1   6   2   58.38    1.13
   1   6   2   63.82    0.68
   1   6   2   58.25    0.92
  -1   6  -2   59.47    0.81
   1  -6   2   57.45    0.90
  -1  -6  -2   63.12    0.54
   1  -6   2   61.28    0.90
  -1   6  -2   60.01    0.96
   1   6   2   60.95    0.90
   1   6   3    0.55    0.12
  -1  -6  -3    0.70    0.13
  -1  -6  -3    0.53    0.04
  -1   6  -3    0.48    0.12
  -1   6  -3    0.61    0.14
  -1  -6  -3    0.59    0.06
   1  -6   3    0.56    0.12
  -1   6  -3    0.53    0.11
   1  -6   3    0.58    0.12
   1   6   3    0.47    0.11
   1   6   3    0.58    0.09
   1   6   3    0.68    0.13
   1   6   3    0.61    0.17
  -1   6  -3    0.54    0.13
   1   6   4   71.63    1.30
  -1   6  -4   72.89    1.12
   1  -6   4   72.53    1.00
   1   6   4   74.35    0.90
   1   6   4   69.92    1.03
  -1  -6  -4   72.64    1.00
   1   6   4   70.04    1.00
  -1   6  -4   74.52    1.12
   1  -6   4   74.31    1.07
  -1   6  -4   71.16    0.99
  -1  -6  -4   72.49    0.64
   1   6   5    2.71    0.21
   1   6   5    2.98    0.24
  -1  -6  -5    2.88    0.21
  -1   6  -5    2.78    0.24
   1  -6   5    2.98    0.22
  -1   6  -5    2.62    0.24
   1   6   5    3.42    0.31
  -1  -6  -5    2.85    0.14
   1   6   5    2.92    0.22
   1   6   5    3.19    0.21
   1  -6   5    3.20    0.24
  -1   6  -5    3.21    0.24
  -1   6  -6   52.33    0.99
   1  -6   6   53.18    0.86
  -1   6  -6   54.82    1.02
   1   6   6   51.80    1.16
   1  -6   6   53.39    1.00
  -1  -6  -6   53.43    0.66
   1   6   6   52.88    0.88
   1  -6   6   56.39    1.01
  -1  -6  -6   52.88    0.85
   1   6   6   53.73    0.99
   1   6   6   55.90    0.90
  -1   6  -6   52.32    0.95
  -1  -6  -7    5.36    0.28
   1  -6   7    5.98    0.36
  -1   6  -7    5.47    0.34
   1   6   7    5.40    0.31
  -1   6  -7    5.84    0.35
   1   6   7    5.55    0.29
  -1  -6  -7    5.16    0.23
   1  -6   7    5.35    0.34
   1   6   7    5.57    0.35
   1  -6   7    5.11    0.28
  -1   6  -7    5.26    0.34
  -1   6  -8   91.51    1.40
   1  -6   8   84.86    1.11
   1   6   8   93.15    1.42
   1   6   8   88.25    1.13
   1   6   8   91.29    1.29
  -1  -6  -8   86.51    1.09
  -1   6  -8   85.99    1.33
  -1   6  -8   89.47    1.36
   1  -6   8   95.03    1.42
   1  -6   8   93.52    1.41
   1   6   9    4.44    0.27
   1   6   9    4.27    0.15
   1  -6   9    3.81    0.25
   1  -6   9    3.79    0.31
   1  -6   9    4.50    0.34
  -1   6  -9    4.82    0.33
   1   6   9    4.93    0.37
  -1   6  -9    4.60    0.35
  -1  -6  -9    4.23    0.25
  -1   6  -9    4.67    0.33
   1  -6  10   38.01    0.98
   1   6  10   40.26    1.02
   1   6  10   38.43    0.53
   1  -6  10   40.84    1.00
  -1   6 -10   38.72    1.00
   1  -6  10   36.94    0.74
   1   6  10   37.21    0.75
  -1   6 -10   36.88    0.91
  -1  -6 -10   36.82    0.98
  -1  -6 -10   37.27    0.72
  -1   6 -10   39.93    0.96
  -1   6 -11   15.09    0.66
   1   6  11   14.53    0.60
  -1   6 -11   14.58    0.60
   1  -6  11   12.81    0.44
   1   6  11   13.53    0.35
  -1  -6 -11   14.16    0.44
  -1   6 -11   13.89    0.58
   1   6  11   14.38    0.71
   1   6  11   14.35    0.64
   1   6  11   14.14    0.46
   1  -6  11   14.46    0.63
  -1  -6 -11   13.96    0.63
   1   6  12   12.91    0.45
  -1   6 -12   13.95    0.58
  -1   6 -12   13.26    0.58
   1  -6  12   14.33    0.64
   1  -6  12   12.24    0.44
   1   6  12   14.18    0.66
   1   6  12   13.10    0.61
  -1   6 -12   13.40    0.64
  -1  -6 -12   13.35    0.63
   1   6  12   12.83    0.37
  -1  -6 -12   13.04    0.43
   1   6  12   12.87    0.70
  -1  -6 -13    0.54    0.19
  -1   6 -13    0.57    0.16
  -1   6 -13    0.63    0.18
   1   6  13    0.39    0.19
   1   6  13    0.47    0.10
   1   6  13    0.56    0.22
   1   6  13    0.64    0.13
  -1  -6 -13    0.46    0.10
  -1   6 -13    0.65    0.19
   1  -6  13    0.31    0.15
   1  -6  13    0.46    0.11
   1   6  13    0.64    0.19
   1  -6  14   74.20    1.06
  -1  -6 -14   75.79    1.00
  -1   6 -14   76.02    1.44
  -1   6 -14   75.84    1.42
   1   6  14   73.82    1.07
   1   6  14   78.99    1.65
  -1  -6 -14   74.72    1.56
   1   6  14   78.62    1.56
  -1   6 -14   75.32    1.63
   1  -6  14   79.53    1.59
   1   6  14   75.13    1.01
   1   6  14   77.19    1.79
   1   6  15    4.31    0.44
  -1  -6 -15    3.71    0.39
   1  -6  15    3.73    0.25
   1  -6  15    3.44    0.37
  -1   6 -15    4.03    0.43
   1   6  15    3.53    0.43
   1   6  15    3.63    0.38
  -1   6 -15    3.89    0.36
   1   6  15    4.15    0.26
  -1   6 -15    3.72    0.35
  -1  -6 -15    3.58    0.22
   1   6  15    4.22    0.27
   1   6  16   49.50    1.40
   1   6  16   46.23    1.48
  -1  -6 -16   47.67    0.77
  -1   6 -16   45.42    1.36
  -1  -6 -16   44.86    1.29
   1   6  16   47.23    0.84
   1   6  16   47.53    0.91
  -1   6 -16   46.36    1.16
   1   6  16   49.19    1.34
   1  -6  16   47.99    1.32
   1  -6  16   47.66    0.83
   1  -6  16   44.73    1.24
  -1   6 -16   47.96    1.19
   1  -6  17   21.87    0.94
   1   6  17   22.18    0.57
   1  -6  17   21.58    0.90
  -1   6 -17   20.77    0.81
   1   6  17   21.70    0.98
   1   6  17   22.49    0.94
  -1  -6 -17   21.59    0.50
  -1   6 -17   21.07    0.80
   1  -6  17   22.18    0.55
   1   6  17   21.94    0.65
  -1  -6 -17   21.16    0.92
  -1   6 -17   20.50    0.95
   1   6  18   29.09    1.10
   1  -6  18   28.87    1.07
  -1   6 -18   28.33    0.95
  -1   6 -18   29.52    0.97
  -1   6 -18   26.62    1.12
   1   6  18   29.03    0.78
   1   6  18   29.93    0.65
   1  -6  18   29.54    1.11
   1   6  18   27.95    1.14
  -1  -6 -18   27.88    1.08
  -1   6 -19    0.22    0.15
   1   6  19    0.19    0.22
   1  -6  19    0.05    0.18
   1  -6  19    0.04    0.19
   1   6  19    0.37    0.26
  -1  -6 -19    0.15    0.18
  -1   6 -19   -0.01    0.23
   1   6  19    0.06    0.11
  -1   6 -19    0.26    0.20
  -1  -6 -20    1.68    0.32
  -1   6 -20    1.66    0.37
   1   6  20    1.64    0.37
  -1   6 -20    1.36    0.25
   1  -6  20    1.40    0.32
  -1   6 -20    1.45    0.28
   1   6  20    1.41    0.21
   1  -6  20    1.33    0.31
  -1  -6 -20    1.21    0.33
   1  -6  21    2.43    0.38
   1  -6  21    2.28    0.37
  -1  -6 -21    2.18    0.41
  -1  -6 -21    3.10    0.41
  -1   6 -21    2.24    0.32
   1   6  21    2.75    0.44
  -1   6 -21    2.83    0.34
  -1   6 -21    2.07    0.37
   1  -6  22    0.02    0.22
  -1  -6 -22   -0.06    0.22
  -1  -6 -22    0.33    0.20
  -1   6 -22    0.25    0.17
   1  -6  22    0.26    0.22
  -1  -6 -22    0.19    0.25
   1   6  22   -0.06    0.29
  -1   6 -22   -0.72    0.30
  -1   6 -22    0.28    0.16
  -1  -6 -23    0.17    0.20
  -1  -6 -23    0.24    0.22
   1  -6  23    0.07    0.19
  -1  -6 -23   -0.20    0.26
  -1   6 -23    0.43    0.19
   1   6  23   -0.09    0.25
  -1   6 -23    0.27    0.28
   1  -6  23    0.38    0.28
  -1   6 -24    0.25    0.18
  -1  -6 -24    0.37    0.24
   1  -6  24   -0.01    0.23
  -1  -6 -24    0.68    0.34
   1   6  24    0.15    0.31
  -1   6 -24    0.19    0.25
   1  -6  24    0.11    0.24
  -1  -6 -24    0.31    0.18
  -1   6 -25    3.42    0.53
   1  -6  25    1.97    0.41
  -1  -6 -25    3.42    0.50
  -1  -6 -25    3.34    0.54
  -1  -6 -25    4.03    0.51
   1   6  25    3.08    0.53
   1  -6  25    3.11    0.48
   1  -6  26   -0.19    0.25
   1   6  26    0.18    0.28
  -1  -6 -26    0.64    0.27
  -1  -6 -26    0.15    0.28
   1  -6  26    0.30    0.26
  -1  -6 -26    0.43    0.26
  -1   6 -26    0.48    0.36
  -1  -6 -27   -0.08    0.31
  -1  -6 -27    0.21    0.27
  -1  -6 -27    0.18    0.26
  -1   6 -27    0.23    0.32
   1   6  27    0.60    0.35
   1  -6  27    0.13    0.20
   1  -6  27    0.23    0.29
  -1  -6 -28    2.31    0.49
   1  -6  28    1.69    0.41
  -1  -6 -28    1.56    0.41
   1  -6  28    1.18    0.37
  -1   6 -28    1.54    0.45
   1   6  28    1.56    0.46
   1  -6  29    1.04    0.39
  -1   6 -29    1.37    0.44
   1  -6  29    1.13    0.37
   1   6  29    1.68    0.46
  -1  -6 -29    0.98    0.41
  -1  -6 -29    0.96    0.35
  -1  -6 -30    2.36    0.54
   1  -6  30    1.90    0.44
   1  -6  30    1.73    0.44
  -1  -6 -30    2.23    0.48
   1   6  30    2.59    0.58
  -1   6 -30    2.32    0.53
   1  -6  31    0.33    0.27
   1   6  31    0.68    0.33
  -1  -6 -31    0.80    0.35
   1  -6  31    0.28    0.29
  -1  -6 -31    1.04    0.36
  -1   6 -31    1.05    0.40
   1   6  32    0.01    0.30
  -1  -6 -32    0.03    0.28
  -1   6 -32    0.43    0.34
   1  -6  32   -0.41    0.29
   1  -6  32   -0.20    0.39
  -1  -6 -32   -0.21    0.23
   1   6  33    0.42    0.40
  -1   6 -33   -0.04    0.25
  -1  -6 -33   -0.24    0.33
   1  -6  33   -0.26    0.35
   1  -6  33   -0.51    0.33
  -1  -6 -33    0.29    0.32
   1   6  34    0.30    0.43
  -1   6 -34    0.27    0.36
   1  -6  34    0.54    0.34
   1  -6  34    0.01    0.35
  -1  -6 -34   -0.04    0.26
   1  -6  35    2.16    0.53
  -1  -7  35   -0.33    0.29
   1  -7 -35    0.16    0.31
   1  -7 -34    1.71    0.52
   1   7 -34    2.60    0.61
  -1   7  34    1.41    0.50
  -1  -7  34    1.43    0.44
  -1  -7  34    1.27    0.47
   1  -7 -34    2.19    0.51
   1  -7 -33   -0.08    0.29
  -1  -7  33    0.08    0.30
  -1   7  33   -0.15    0.35
  -1  -7  33   -0.17    0.32
   1  -7 -33   -0.40    0.38
   1   7 -33   -0.30    0.35
  -1  -7  32   -0.43    0.29
   1   7 -32   -0.63    0.39
   1  -7 -32    0.11    0.27
  -1   7  32   -0.08    0.39
  -1  -7  32   -0.65    0.36
   1  -7 -32   -0.14    0.25
   1   7 -31    1.01    0.41
   1  -7 -31    0.31    0.38
  -1  -7  31    0.02    0.24
   1  -7 -31    0.32    0.28
  -1  -7  31    0.13    0.28
  -1   7  31    0.41    0.38
   1  -7 -30    0.72    0.37
   1   7 -30    1.01    0.40
  -1  -7  30    0.01    0.30
   1  -7 -30    0.57    0.33
  -1   7  30    0.75    0.36
  -1  -7  30    0.50    0.28
  -1  -7  29    0.51    0.27
   1   7 -29    0.28    0.31
   1  -7 -29    0.60    0.30
  -1  -7  29    0.87    0.37
   1  -7 -29   -0.20    0.30
  -1   7  29    0.88    0.42
  -1   7  28    1.57    0.49
   1  -7 -28    0.99    0.33
   1   7 -28    0.67    0.40
  -1  -7  28    0.79    0.32
  -1  -7  28    0.48    0.28
   1  -7 -28    0.67    0.33
   1   7 -27   14.41    1.08
  -1  -7  27   14.03    0.99
   1  -7 -27   14.66    0.97
  -1   7  27   13.37    1.04
  -1  -7  27   14.73    0.95
   1  -7 -27   12.98    1.04
   1   7 -26    0.35    0.36
  -1   7  26    0.74    0.40
   1  -7 -26    0.34    0.37
   1  -7 -26    0.37    0.29
   1  -7 -26    0.57    0.26
  -1  -7  26    0.22    0.27
  -1  -7  26    0.92    0.37
   1   7 -25    9.92    0.85
   1  -7 -25   11.46    0.79
  -1   7  25   11.36    0.87
   1  -7 -25   11.39    0.81
   1   7 -25   11.66    0.69
  -1  -7  25   10.24    0.77
  -1   7  25   10.37    0.88
   1  -7 -25   11.83    0.93
  -1  -7  25   10.67    0.83
  -1  -7  24    0.10    0.23
  -1   7  24   -0.03    0.27
   1   7 -24    0.36    0.29
   1  -7 -24    0.01    0.23
   1  -7 -24    0.33    0.26
  -1   7  24    0.41    0.35
  -1  -7  24    0.02    0.21
   1  -7 -24    0.18    0.27
   1   7 -24    0.21    0.18
  -1   7  23    2.65    0.47
  -1  -7  23    2.28    0.37
   1   7 -23    3.05    0.48
   1  -7 -23    2.46    0.39
   1   7 -23    2.59    0.35
  -1  -7  23    2.70    0.43
  -1   7  23    1.84    0.38
   1  -7 -23    2.43    0.40
   1  -7 -23    2.41    0.47
  -1   7  22    3.23    0.47
  -1  -7  22    3.54    0.44
   1   7 -22    4.26    0.57
  -1  -7  22    3.67    0.49
   1  -7 -22    3.25    0.43
   1   7 -22    3.79    0.40
  -1   7  22    3.31    0.49
   1  -7 -22    3.21    0.51
   1  -7 -22    3.16    0.42
  -1   7  21    1.94    0.41
   1  -7 -21    2.00    0.34
   1   7 -21    2.05    0.39
  -1  -7  21    2.40    0.35
  -1  -7  21    2.40    0.39
  -1   7  21    2.13    0.40
   1  -7 -21    1.90    0.42
   1  -7 -21    1.85    0.33
   1   7 -21    2.31    0.32
  -1  -7  20   13.44    0.82
   1  -7 -20   16.00    0.93
   1   7 -20   14.27    0.87
  -1   7  20   14.97    0.62
  -1   7  20   14.44    0.83
   1  -7 -20   14.17    0.79
   1   7 -20   14.11    0.59
   1   7 -20   13.07    0.68
  -1  -7  20   13.70    0.74
   1  -7 -20   14.26    0.76
  -1   7  20   14.47    0.88
  -1   7  19    0.27    0.21
  -1  -7  19   -0.11    0.19
   1  -7 -19   -0.07    0.17
  -1  -7  19    0.02    0.10
  -1  -7  19    0.14    0.16
   1  -7 -19   -0.04    0.15
  -1   7  19    0.10    0.11
   1   7 -19    0.02    0.16
  -1   7  19    0.21    0.23
   1   7 -19    0.02    0.12
   1   7 -19    0.21    0.22
  -1   7  19   -0.03    0.17
   1  -7 -19    0.06    0.09
  -1   7  18    0.30    0.21
  -1  -7  18    0.22    0.19
  -1   7  18    0.49    0.21
  -1   7  18    0.23    0.10
   1  -7 -18   -0.07    0.15
   1  -7 -18    0.04    0.09
   1   7 -18    0.40    0.24
  -1  -7  18    0.30    0.16
  -1  -7  18    0.09    0.10
   1   7 -18    0.27    0.12
  -1   7  18    0.05    0.24
   1   7 -18    0.07    0.14
   1   7 -17    6.70    0.56
  -1  -7  17    6.60    0.38
  -1   7  17    6.56    0.37
  -1  -7  17    6.71    0.47
   1   7 -17    6.97    0.48
  -1   7  17    6.89    0.54
   1   7 -17    6.92    0.41
   1  -7 -17    6.65    0.35
  -1   7  17    7.18    0.30
  -1  -7  17    6.49    0.53
  -1   7  17    7.08    0.63
   1  -7 -17    7.35    0.54
  -1   7  17    6.55    0.57
  -1   7  16   22.38    0.64
  -1  -7  16   23.17    0.84
   1   7 -16   23.02    0.72
   1   7 -16   21.62    0.95
  -1   7  16   23.34    0.54
  -1   7  16   22.48    1.04
  -1   7  16   22.44    0.90
   1  -7 -16   21.78    0.62
  -1   7  16   23.81    0.99
   1   7 -16   22.49    0.82
  -1  -7  16   22.73    0.68
  -1  -7  16   22.00    0.91
   1  -7 -16   22.05    0.89
   1   7 -15    6.31    0.51
  -1   7  15    7.19    0.59
  -1   7  15    7.35    0.51
  -1   7  15    7.55    0.56
   1   7 -15    5.89    0.37
  -1   7  15    6.38    0.30
  -1  -7  15    6.45    0.37
  -1   7  15    6.47    0.34
  -1  -7  15    6.83    0.45
  -1  -7  15    6.82    0.50
   1  -7 -15    6.85    0.50
   1   7 -15    6.90    0.46
   1  -7 -15    6.49    0.35
  -1  -7  14   26.84    0.93
   1  -7 -14   23.61    0.88
  -1   7  14   25.11    0.62
  -1  -7  14   24.25    0.70
  -1   7  14   24.82    0.88
  -1   7  14   24.01    1.03
   1   7 -14   25.82    0.85
   1  -7 -14   23.62    0.66
  -1   7  14   23.93    0.93
   1   7 -14   24.82    0.71
  -1  -7  14   24.61    0.79
   1   7 -14   24.54    0.95
  -1   7  14   26.01    0.60
  -1  -7  13    4.83    0.32
  -1  -7  13    5.60    0.43
   1   7 -13    5.05    0.32
  -1   7  13    4.47    0.46
  -1   7  13    5.76    0.29
   1  -7 -13    5.39    0.32
   1   7 -13    5.14    0.39
  -1   7  13    5.65    0.42
  -1   7  13    5.44    0.45
  -1   7  13    4.69    0.26
   1   7 -13    5.15    0.44
   1   7 -12    3.12    0.25
  -1  -7  12    2.89    0.25
  -1   7  12    2.92    0.30
  -1   7  12    3.04    0.22
   1  -7 -12    2.90    0.24
  -1   7  12    2.68    0.36
   1   7 -12    3.13    0.30
  -1  -7  12    2.97    0.31
   1   7 -12    2.74    0.32
  -1   7  12    3.10    0.20
  -1   7  11   12.90    0.70
   1  -7 -11   11.22    0.49
   1   7 -11   11.78    0.55
  -1  -7  11   12.56    0.58
   1  -7 -11   11.90    0.47
  -1   7  11   11.86    0.54
  -1   7  11   11.67    0.35
  -1   7  11   11.93    0.61
   1   7 -11   11.88    0.60
   1   7 -11   11.47    0.46
  -1  -7  11   11.00    0.47
  -1   7  11   11.83    0.41
  -1   7  10    1.52    0.13
  -1   7  10    1.47    0.16
   1  -7 -10    1.28    0.18
   1   7 -10    1.52    0.24
  -1   7  10    1.28    0.22
   1   7 -10    1.64    0.19
   1  -7 -10    1.33    0.17
  -1  -7  10    1.28    0.20
  -1  -7  10    1.40    0.18
   1   7 -10    1.24    0.19
  -1   7   9    0.08    0.13
   1   7  -9    0.00    0.11
   1  -7  -9    0.08    0.08
  -1   7   9    0.01    0.07
   1  -7  -9    0.01    0.09
   1   7  -9   -0.10    0.12
  -1  -7   9    0.03    0.09
   1   7  -9    0.03    0.12
  -1  -7   9    0.00    0.09
   1   7  -8    9.82    0.50
  -1  -7   8    9.00    0.41
  -1  -7   8   10.25    0.48
  -1   7   8    9.91    0.50
  -1   7   8   10.33    0.39
   1  -7  -8    9.74    0.42
   1  -7  -8    8.65    0.38
   1   7  -8    9.98    0.47
   1   7  -8    9.60    0.45
  -1   7   8    9.20    0.34
  -1   7   8   10.22    0.44
  -1   7   7    7.24    0.30
   1   7  -7    7.15    0.38
  -1  -7   7    7.33    0.39
   1  -7  -7    7.42    0.33
   1   7  -7    7.91    0.41
  -1   7   7    8.01    0.37
   1  -7  -7    7.73    0.37
   1   7  -7    7.16    0.42
  -1  -7   7    7.29    0.37
  -1   7   7    7.45    0.34
  -1   7   7    7.61    0.44
  -1  -7   6   48.21    0.91
   1   7  -6   49.31    0.96
   1   7  -6   46.82    1.00
  -1   7   6   48.45    0.78
   1  -7  -6   46.52    0.80
   1   7  -6   49.90    0.99
  -1  -7   6   51.91    0.97
  -1   7   6   49.84    0.87
  -1   7   6   50.42    0.86
  -1  -7   6   49.34    0.93
  -1   7   6   47.51    1.04
   1  -7  -6   48.08    0.91
  -1  -7   5    7.07    0.36
  -1   7   5    7.34    0.34
  -1   7   5    7.02    0.31
  -1  -7   5    6.92    0.34
  -1   7   5    6.96    0.40
   1  -7  -5    6.42    0.30
   1   7  -5    7.23    0.38
   1  -7  -5    6.88    0.35
   1   7  -5    7.02    0.15
  -1  -7   5    7.61    0.37
  -1   7   5    7.53    0.32
   1   7  -5    6.97    0.39
   1   7  -5    7.25    0.38
   1  -7  -4   80.18    1.01
   1   7  -4   83.91    1.24
  -1  -7   4   79.91    1.06
  -1   7   4   80.47    1.12
  -1   7   4   82.46    0.97
   1  -7  -4   81.18    1.17
  -1  -7   4   84.95    1.12
  -1   7   4   79.89    1.30
  -1   7   4   78.86    1.03
  -1  -7   4   81.36    1.17
   1   7  -4   79.44    1.23
   1   7  -4   83.39    1.22
  -1   7   3    8.23    0.34
  -1  -7   3    8.81    0.34
   1   7  -3    7.69    0.38
   1   7  -3    8.75    0.42
  -1   7   3    8.26    0.30
  -1  -7   3    8.68    0.35
  -1  -7   3    8.54    0.38
   1  -7  -3    7.94    0.37
   1  -7  -3    8.40    0.33
  -1   7   3    8.33    0.38
   1   7  -3    9.02    0.41
  -1  -7   2   21.72    0.49
  -1   7   2   23.27    0.45
  -1   7   2   20.66    0.58
  -1  -7   2   21.31    0.60
  -1  -7   2   21.94    0.52
  -1   7   2   21.76    0.57
   1  -7  -2   21.12    0.52
   1   7  -2   22.14    0.62
   1  -7  -2   21.27    0.60
   1   7  -2   22.31    0.64
  -1   7   1    7.63    0.24
  -1  -7   1    6.73    0.34
  -1  -7   1    7.13    0.28
  -1   7   1    7.51    0.35
  -1   7   1    6.53    0.27
  -1   7   1    6.96    0.35
   1  -7  -1    7.06    0.35
   1  -7  -1    6.67    0.30
   1   7  -1    6.74    0.34
   1   7  -1    7.13    0.37
  -1  -7   1    6.92    0.27
  -1  -7   0    3.84    0.18
   1   7   0    3.14    0.26
  -1  -7   0    3.79    0.14
   1  -7   0    3.36    0.22
  -1   7   0    3.40    0.24
   1   7   0    3.54    0.25
   1   7   0    3.84    0.13
  -1   7   0    3.44    0.15
  -1  -7   0    3.57    0.19
   1  -7   0    2.97    0.23
  -1   7   0    3.23    0.20
  -1  -7   0    3.44    0.25
  -1  -7  -1    2.30    0.13
  -1  -7  -1    2.44    0.22
   1   7   1    1.87    0.19
  -1   7  -1    2.02    0.18
   1   7   1    2.01    0.20
  -1  -7  -1    2.19    0.14
   1   7   1    2.08    0.12
   1  -7   1    2.19    0.19
  -1   7  -1    2.03    0.20
   1  -7   1    1.89    0.19
  -1   7  -1    2.06    0.12
  -1   7  -2    0.29    0.11
   1   7   2    0.33    0.11
  -1  -7  -2    0.55    0.07
   1   7   2    0.21    0.06
   1   7   2    0.18    0.10
  -1  -7  -2    0.24    0.05
   1  -7   2    0.07    0.09
  -1   7  -2    0.37    0.11
   1  -7   2    0.66    0.12
   1   7   2    0.42    0.12
  -1  -7  -2    0.09    0.09
   1  -7   3    0.58    0.12
  -1   7  -3    0.93    0.14
  -1  -7  -3    0.95    0.08
  -1  -7  -3    0.93    0.07
  -1   7  -3    0.93    0.15
   1   7   3    0.72    0.14
   1   7   3    0.97    0.20
  -1  -7  -3    0.92    0.15
   1  -7   3    0.88    0.15
   1   7   3    1.03    0.16
   1   7   3    0.73    0.15
   1   7   3    0.94    0.10
  -1   7  -3    0.84    0.14
   1  -7   4   16.68    0.53
   1   7   4   17.20    0.52
   1  -7   4   17.35    0.55
   1   7   4   16.75    0.54
   1   7   4   18.31    0.46
   1   7   4   17.41    0.54
  -1   7  -4   17.20    0.58
  -1  -7  -4   17.61    0.54
   1   7   4   16.28    0.68
  -1   7  -4   17.35    0.52
  -1   7  -4   17.45    0.59
  -1  -7  -4   17.75    0.33
   1  -7   5    3.04    0.25
  -1   7  -5    3.04    0.24
   1  -7   5    3.02    0.25
   1   7   5    2.82    0.23
   1   7   5    3.15    0.22
   1  -7   5    2.86    0.24
   1   7   5    2.75    0.23
  -1  -7  -5    3.04    0.23
   1   7   5    3.18    0.32
  -1   7  -5    3.15    0.27
   1   7   5    3.30    0.26
  -1  -7  -5    2.98    0.15
  -1   7  -5    2.77    0.25
  -1  -7  -6    9.31    0.39
   1   7   6    8.27    0.38
   1   7   6    9.06    0.38
  -1   7  -6    9.08    0.44
  -1   7  -6    9.02    0.45
   1  -7   6    9.85    0.45
  -1   7  -6    9.53    0.43
  -1  -7  -6    8.88    0.27
   1   7   6    8.22    0.38
   1  -7   6    8.76    0.43
   1  -7   6    8.56    0.39
   1   7   6    9.60    0.45
  -1   7  -7    1.10    0.18
  -1  -7  -7    1.08    0.15
  -1   7  -7    0.73    0.14
   1   7   7    0.94    0.14
   1  -7   7    0.88    0.17
   1   7   7    1.16    0.16
  -1   7  -7    0.93    0.17
   1   7   7    1.39    0.20
   1  -7   7    0.67    0.14
  -1  -7  -7    1.07    0.11
   1  -7   7    1.15    0.19
   1  -7   8    0.34    0.15
  -1   7  -8    0.79    0.17
  -1  -7  -8    0.63    0.10
   1  -7   8    0.33    0.11
  -1   7  -8    0.22    0.12
   1   7   8    0.15    0.13
  -1  -7  -8    0.26    0.10
  -1   7  -8    0.63    0.16
   1  -7   8    0.21    0.11
   1   7   8    0.39    0.10
   1   7   8    0.37    0.14
  -1   7  -9    0.94    0.19
  -1  -7  -9    0.67    0.12
   1   7   9    0.80    0.14
   1   7   9    0.40    0.18
   1  -7   9    0.68    0.14
   1   7   9    0.73    0.17
  -1   7  -9    0.74    0.16
  -1   7  -9    0.65    0.16
   1  -7   9    0.68    0.16
  -1  -7  -9    0.79    0.14
   1  -7   9    0.69    0.17
   1  -7  10    0.03    0.12
   1  -7  10    0.19    0.13
   1   7  10    0.21    0.11
  -1   7 -10    0.38    0.14
   1   7  10    0.23    0.15
  -1   7 -10    0.17    0.15
  -1  -7 -10    0.11    0.09
   1  -7  10    0.08    0.09
  -1   7 -10    0.11    0.12
   1   7  10    0.52    0.18
   1   7  10    0.00    0.07
   1  -7  11   17.75    0.56
   1   7  11   19.44    0.71
   1   7  11   18.95    0.77
   1   7  11   18.36    0.84
  -1   7 -11   17.97    0.67
   1  -7  11   19.26    0.75
   1   7  11   18.01    0.56
  -1  -7 -11   18.25    0.55
  -1  -7 -11   20.03    0.78
  -1   7 -11   18.53    0.70
   1   7  11   16.93    0.32
  -1   7 -11   18.93    0.75
   1   7  12    2.06    0.33
  -1   7 -12    1.70    0.27
  -1   7 -12    2.18    0.26
  -1  -7 -12    3.03    0.33
   1   7  12    1.99    0.20
  -1  -7 -12    1.79    0.19
  -1   7 -12    2.00    0.26
   1   7  12    1.95    0.26
   1  -7  12    1.85    0.20
   1  -7  12    2.15    0.28
   1   7  12    1.78    0.13
   1   7  12    1.66    0.27
   1   7  13    4.21    0.46
   1   7  13    4.83    0.40
  -1  -7 -13    4.33    0.28
  -1   7 -13    4.70    0.42
  -1   7 -13    4.56    0.38
  -1  -7 -13    4.93    0.42
   1  -7  13    4.37    0.29
  -1   7 -13    4.22    0.35
   1   7  13    4.39    0.29
   1   7  13    4.76    0.22
   1   7  13    4.29    0.41
   1  -7  13    5.11    0.43
  -1   7 -14   15.43    0.66
   1   7  14   15.18    0.52
  -1   7 -14   15.19    0.76
  -1   7 -14   16.56    0.71
  -1  -7 -14   16.10    0.76
   1   7  14   16.99    0.75
   1  -7  14   15.67    0.54
   1  -7  14   15.76    0.75
  -1  -7 -14   15.97    0.51
   1   7  14   15.58    0.43
   1   7  14   17.39    0.90
   1   7  14   15.31    0.76
   1  -7  15    0.93    0.15
  -1   7 -15    1.25    0.25
  -1  -7 -15    0.95    0.15
   1   7  15    1.38    0.26
   1   7  15    0.97    0.15
  -1   7 -15    1.18    0.27
   1   7  15    1.06    0.29
   1   7  15    0.88    0.13
   1   7  15    1.51    0.32
   1  -7  15    1.35    0.28
  -1   7 -15    1.03    0.21
  -1  -7 -15    0.85    0.25
   1   7  16   25.99    1.14
   1  -7  16   25.05    1.00
  -1  -7 -16   23.91    0.97
  -1   7 -16   25.43    0.91
   1   7  16   25.85    0.63
   1  -7  16   26.01    0.68
  -1  -7 -16   25.61    0.63
   1   7  16   26.24    0.67
  -1   7 -16   24.99    1.03
   1   7  16   24.51    0.96
   1   7  16   26.63    1.05
  -1   7 -16   25.12    0.86
  -1  -7 -17    0.26    0.19
  -1  -7 -17    0.02    0.09
   1   7  17    0.09    0.16
   1  -7  17    0.26    0.23
  -1   7 -17    0.06    0.21
   1  -7  17    0.10    0.09
   1  -7  17    0.35    0.20
   1   7  17    0.20    0.11
   1   7  17    0.31    0.10
  -1   7 -17    0.12    0.16
  -1   7 -17    0.18    0.14
   1   7  17    0.02    0.20
   1   7  17    0.27    0.24
   1   7  18    8.94    0.66
  -1   7 -18    8.37    0.55
   1   7  18    8.72    0.72
  -1   7 -18    8.06    0.64
   1   7  18    8.33    0.37
   1   7  18    7.82    0.59
   1  -7  18    9.06    0.61
   1  -7  18    8.59    0.64
  -1  -7 -18    7.72    0.60
  -1   7 -18    8.51    0.53
  -1   7 -19   24.30    0.89
  -1   7 -19   24.04    0.93
   1  -7  19   23.90    1.02
  -1  -7 -19   22.76    1.03
   1   7  19   24.88    1.12
   1   7  19   25.03    1.07
   1  -7  19   25.60    1.09
  -1   7 -19   22.59    1.08
  -1  -7 -20    0.62    0.27
  -1   7 -20    0.90    0.22
   1   7  20    0.81    0.29
  -1   7 -20    0.37    0.17
   1  -7  20    0.61    0.24
  -1   7 -20    0.56    0.28
   1  -7  20    0.75    0.27
   1  -7  21    5.06    0.54
  -1  -7 -21    4.60    0.56
   1  -7  21    5.57    0.54
  -1   7 -21    4.71    0.56
  -1   7 -21    5.31    0.44
   1   7  21    5.46    0.59
  -1   7 -21    4.29    0.43
  -1  -7 -21    5.40    0.56
  -1  -7 -22    6.00    0.63
   1  -7  22    5.37    0.56
   1   7  22    5.15    0.60
  -1  -7 -22    5.74    0.58
  -1   7 -22    5.15    0.59
  -1   7 -22    5.87    0.49
   1  -7  22    5.65    0.57
  -1   7 -23   -0.14    0.30
  -1  -7 -23    0.17    0.20
  -1  -7 -23    0.08    0.19
   1  -7  23    0.05    0.25
  -1  -7 -23    0.24    0.28
   1  -7  23   -0.05    0.26
  -1   7 -23    0.02    0.18
   1   7  23   -0.05    0.26
  -1  -7 -24    5.33    0.65
  -1  -7 -24    5.82    0.60
   1  -7  24    4.66    0.57
  -1   7 -24    4.25    0.58
   1   7  24    4.95    0.61
  -1   7 -24    6.39    0.54
  -1  -7 -24    5.56    0.59
   1  -7  24    5.01    0.57
  -1   7 -25    4.12    0.45
  -1  -7 -25    3.73    0.52
   1  -7  25    2.89    0.49
   1  -7  25    3.33    0.52
  -1   7 -25    3.46    0.58
  -1  -7 -25    5.02    0.64
  -1  -7 -25    4.00    0.54
   1   7  25    3.57    0.57
  -1   7 -26    2.48    0.52
   1  -7  26    2.79    0.49
  -1  -7 -26    2.52    0.45
   1   7  26    2.24    0.48
  -1  -7 -26    2.69    0.48
   1  -7  26    2.72    0.47
  -1  -7 -26    2.68    0.50
   1   7  27    1.17    0.42
  -1  -7 -27    0.52    0.29
  -1   7 -27    0.48    0.28
   1  -7  27    0.31    0.27
  -1  -7 -27    1.22    0.34
   1  -7  27    0.54    0.28
  -1  -7 -27    0.59    0.28
  -1  -7 -28   -0.01    0.24
  -1  -7 -28   -0.20    0.29
   1  -7  28   -0.21    0.31
   1   7  28   -0.48    0.36
   1  -7  28    0.00    0.25
  -1   7 -28   -0.62    0.32
   1  -7  29    5.16    0.67
  -1  -7 -29    5.28    0.66
   1   7  29    5.15    0.71
  -1  -7 -29    4.95    0.70
   1  -7  29    4.77    0.63
  -1   7 -29    4.36    0.65
   1  -7  30    0.19    0.30
  -1   7 -30    0.08    0.30
   1   7  30    0.15    0.29
   1  -7  30   -0.33    0.34
  -1  -7 -30    0.48    0.31
  -1  -7 -30    0.04    0.36
   1  -7  31    3.94    0.62
  -1  -7 -31    4.78    0.72
  -1   7 -31    4.24    0.71
   1  -7  31    3.87    0.61
  -1  -7 -31    3.68    0.59
   1   7  31    4.41    0.70
   1   7  32    0.39    0.37
  -1  -7 -32    0.07    0.30
   1  -7  32   -0.12    0.26
  -1   7 -32    0.48    0.37
  -1  -7 -32    0.85    0.35
   1  -7  33   -0.09    0.28
   1  -7  33   -0.79    0.37
  -1   7 -33    0.55    0.47
  -1  -7 -33    0.57    0.31
   1   7  33   -0.41    0.42
  -1  -7 -33    0.13    0.33
  -1  -7 -34    0.59    0.35
   1  -7  34    0.53    0.33
  -1  -7 -34    0.25    0.30
   1  -7  34    0.89    0.37
   1  -8 -35    1.49    0.54
   1  -8 -35    1.83    0.44
   1  -8 -34    2.53    0.56
   1   8 -34    2.65    0.62
  -1  -8  34    2.43    0.54
   1  -8 -34    2.35    0.60
  -1  -8  34    2.78    0.59
  -1   8  34    2.84    0.65
   1   8 -33    0.15    0.36
   1  -8 -33    0.28    0.35
  -1  -8  33    0.44    0.34
   1  -8 -33    0.28    0.34
  -1   8  33    0.12    0.35
  -1  -8  33    0.03    0.30
   1   8 -32    3.23    0.62
   1  -8 -32    4.61    0.74
  -1   8  32    3.64    0.66
   1  -8 -32    3.58    0.56
  -1  -8  32    3.66    0.58
  -1  -8  32    3.17    0.59
  -1  -8  31    0.31    0.28
  -1   8  31    0.12    0.37
   1   8 -31    0.24    0.32
   1  -8 -31   -0.06    0.25
   1  -8 -31    0.06    0.34
  -1  -8  31    0.32    0.32
   1   8 -30    1.74    0.50
   1  -8 -30    1.56    0.42
  -1  -8  30    1.82    0.46
  -1  -8  30    0.72    0.33
  -1   8  30    1.74    0.49
   1  -8 -30    1.80    0.49
   1  -8 -29    4.85    0.69
  -1  -8  29    4.15    0.56
   1   8 -29    4.84    0.68
  -1   8  29    5.46    0.72
   1  -8 -29    5.82    0.65
  -1  -8  29    4.81    0.65
   1   8 -28    1.22    0.42
   1  -8 -28    1.91    0.46
  -1  -8  28    0.57    0.37
  -1   8  28    0.83    0.40
  -1  -8  28    1.45    0.38
   1  -8 -28    1.45    0.37
  -1  -8  27    5.08    0.64
   1   8 -27    4.28    0.63
   1  -8 -27    5.42    0.60
   1  -8 -27    4.64    0.67
  -1  -8  27    4.81    0.59
   1  -8 -27    5.46    0.61
  -1   8  27    4.96    0.69
   1  -8 -26   18.25    1.04
  -1  -8  26   19.72    1.15
   1  -8 -26   20.57    1.11
   1   8 -26   17.54    1.17
  -1  -8  26   20.25    1.09
  -1   8  26   18.03    1.18
   1  -8 -26   17.59    1.18
   1  -8 -25    0.21    0.21
  -1   8  25    0.01    0.27
  -1  -8  25    0.12    0.26
  -1  -8  25   -0.01    0.22
   1   8 -25    0.40    0.34
  -1   8  25    0.39    0.29
   1   8 -25   -0.37    0.21
   1  -8 -25    0.12    0.23
   1  -8 -25   -0.19    0.28
   1   8 -24   12.23    0.94
   1  -8 -24   14.23    0.91
  -1   8  24   13.81    0.99
   1   8 -24   14.00    0.78
  -1   8  24   11.59    0.86
  -1  -8  24   12.37    0.81
   1  -8 -24   13.54    0.98
  -1  -8  24   13.38    0.92
   1  -8 -24   11.97    0.80
  -1   8  23    0.95    0.32
  -1  -8  23    1.01    0.32
   1  -8 -23    1.16    0.38
   1  -8 -23    1.36    0.31
  -1  -8  23    1.09    0.29
  -1   8  23    1.27    0.40
   1   8 -23    1.14    0.27
   1   8 -23    0.99    0.34
   1  -8 -23    1.15    0.30
   1  -8 -22    0.24    0.20
  -1   8  22    0.09    0.28
  -1  -8  22    0.39    0.25
   1  -8 -22    0.35    0.32
   1   8 -22    0.17    0.21
   1   8 -22    0.53    0.33
  -1  -8  22    0.38    0.23
   1  -8 -22    0.16    0.22
  -1   8  22    0.06    0.21
  -1  -8  21   29.94    1.24
  -1   8  21   28.65    1.21
   1  -8 -21   29.85    1.21
   1  -8 -21   28.67    1.11
  -1   8  21   29.58    1.31
  -1  -8  21   27.92    1.08
  -1   8  21   29.40    1.39
   1  -8 -21   27.49    1.28
   1   8 -21   28.06    1.28
   1   8 -21   29.22    1.06
   1  -8 -20    0.82    0.27
  -1   8  20    0.81    0.32
  -1  -8  20    1.14    0.31
   1  -8 -20    0.81    0.25
   1   8 -20    1.08    0.31
   1   8 -20    0.87    0.25
  -1  -8  20    0.77    0.25
  -1   8  20    1.01    0.30
  -1   8  20    0.70    0.29
   1  -8 -19   12.86    0.77
  -1  -8  19   12.60    0.70
   1   8 -19   13.15    0.84
   1  -8 -19   12.90    0.51
  -1   8  19   13.93    0.93
  -1  -8  19   12.60    0.78
  -1   8  19   12.44    0.76
   1   8 -19   13.27    0.58
  -1   8  19   12.58    0.83
  -1  -8  19   13.66    0.57
   1   8 -19   12.82    0.69
   1  -8 -18    0.55    0.13
  -1   8  18    0.30    0.19
  -1  -8  18    0.29    0.14
   1   8 -18    0.66    0.21
  -1   8  18    0.50    0.25
   1   8 -18    0.49    0.14
   1   8 -18    0.04    0.18
  -1  -8  18    0.46    0.20
   1  -8 -18    0.25    0.19
  -1  -8  18    0.48    0.24
  -1   8  18    0.68    0.30
  -1   8  18    0.11    0.10
   1   8 -17    0.65    0.22
  -1   8  17    0.72    0.13
  -1  -8  17    1.09    0.24
  -1   8  17    0.77    0.27
  -1  -8  17    0.78    0.25
  -1  -8  17    0.72    0.16
   1   8 -17    0.75    0.22
   1   8 -17    0.75    0.16
   1  -8 -17    1.07    0.17
   1  -8 -17    0.88    0.24
  -1   8  17    0.69    0.12
  -1   8  17    0.92    0.29
  -1   8  17    0.55    0.20
  -1   8  16    2.21    0.20
  -1   8  16    2.59    0.21
  -1   8  16    2.60    0.34
  -1  -8  16    2.49    0.30
  -1  -8  16    2.73    0.36
  -1   8  16    2.29    0.39
   1   8 -16    2.43    0.38
  -1  -8  16    2.23    0.25
   1   8 -16    3.06    0.34
   1   8 -16    2.78    0.28
  -1   8  16    2.06    0.35
   1  -8 -16    2.42    0.33
   1  -8 -16    2.33    0.23
   1   8 -15    1.47    0.25
   1  -8 -15    0.88    0.24
   1  -8 -15    1.16    0.18
  -1   8  15    0.93    0.14
  -1  -8  15    1.21    0.26
  -1  -8  15    0.97    0.19
  -1   8  15    1.11    0.26
  -1   8  15    1.08    0.15
  -1   8  15    1.03    0.26
   1   8 -15    1.23    0.27
   1   8 -15    0.88    0.17
  -1   8  15    1.03    0.24
  -1  -8  15    0.74    0.16
  -1   8  14    0.91    0.27
   1   8 -14    0.72    0.16
  -1   8  14    0.48    0.10
   1   8 -14    0.62    0.22
  -1  -8  14    0.93    0.22
  -1   8  14    0.47    0.12
  -1   8  14    0.48    0.21
  -1  -8  14    0.33    0.14
   1   8 -14    0.70    0.19
  -1   8  14    0.44    0.17
   1  -8 -14    0.63    0.17
   1  -8 -14    0.65    0.14
  -1   8  13    4.42    0.48
  -1  -8  13    4.68    0.34
   1   8 -13    4.45    0.38
   1   8 -13    4.68    0.32
   1   8 -13    4.54    0.42
   1  -8 -13    4.48    0.34
  -1   8  13    5.37    0.47
  -1   8  13    4.42    0.22
  -1  -8  13    3.95    0.37
  -1   8  13    4.31    0.37
  -1   8  13    4.36    0.28
   1  -8 -13    4.47    0.31
  -1   8  12   21.64    0.60
   1   8 -12   21.37    0.78
   1   8 -12   21.12    0.66
  -1  -8  12   22.21    0.82
  -1   8  12   21.21    0.96
  -1   8  12   22.83    0.88
  -1  -8  12   21.85    0.70
   1  -8 -12   21.05    0.66
  -1   8  12   20.47    0.45
   1   8 -12   22.77    0.88
   1  -8 -12   20.84    0.69
  -1   8  12   22.13    0.78
   1  -8 -11    1.97    0.21
  -1  -8  11    1.85    0.26
  -1   8  11    1.79    0.23
  -1  -8  11    1.87    0.23
   1   8 -11    1.58    0.24
   1  -8 -11    1.56    0.20
  -1   8  11    2.38    0.31
   1   8 -11    1.93    0.28
  -1   8  11    1.80    0.19
  -1   8  11    1.73    0.31
   1   8 -10   13.01    0.63
  -1   8  10   14.44    0.67
  -1   8  10   13.61    0.73
  -1   8  10   12.79    0.47
  -1  -8  10   13.72    0.54
   1   8 -10   14.13    0.61
  -1  -8  10   14.93    0.63
  -1   8  10   14.49    0.58
   1  -8 -10   13.35    0.50
   1  -8 -10   13.51    0.53
   1   8  -9    1.17    0.19
   1  -8  -9    1.27    0.18
   1  -8  -9    1.07    0.15
  -1   8   9    0.31    0.13
  -1   8   9    1.24    0.15
  -1   8   9    1.30    0.17
  -1  -8   9    1.33    0.21
  -1  -8   9    1.27    0.19
   1   8  -9    1.24    0.22
  -1   8   9    1.25    0.23
   1   8  -9    1.40    0.21
  -1   8   8   14.09    0.50
   1  -8  -8   13.96    0.53
  -1   8   8   14.25    0.63
  -1  -8   8   12.52    0.51
   1   8  -8   14.03    0.59
  -1   8   8   12.95    0.43
   1   8  -8   12.92    0.59
   1   8  -8   13.39    0.56
   1  -8  -8   13.12    0.46
  -1  -8   8   13.70    0.57
   1   8  -7    3.31    0.31
   1  -8  -7    3.48    0.24
   1   8  -7    3.68    0.31
  -1   8   7    3.69    0.27
  -1   8   7    3.92    0.34
  -1   8   7    3.74    0.24
  -1  -8   7    3.68    0.29
  -1   8   7    3.76    0.27
   1   8  -7    3.97    0.31
   1  -8  -7    3.55    0.28
  -1  -8   7    4.20    0.31
  -1  -8   6  112.72    1.45
   1   8  -6  112.73    1.59
  -1   8   6  108.57    1.27
   1   8  -6  110.92    0.67
  -1  -8   6  110.51    1.48
   1  -8  -6  108.46    1.24
  -1   8   6  109.16    1.65
   1   8  -6  110.28    1.53
   1  -8  -6  110.61    1.47
   1   8  -6  106.93    1.59
  -1   8   6  108.33    1.38
  -1   8   6  113.89    1.33
  -1  -8   6  116.06    1.51
  -1   8   5    0.07    0.09
   1   8  -5    0.08    0.11
  -1   8   5    0.08    0.12
   1   8  -5    0.03    0.11
  -1   8   5    0.12    0.08
   1  -8  -5    0.07    0.08
  -1   8   5    0.04    0.09
  -1  -8   5    0.09    0.11
  -1  -8   5    0.01    0.08
   1  -8  -5    0.07    0.11
   1   8  -5    0.05    0.12
  -1  -8   5    0.20    0.12
   1   8  -4  100.89    1.45
   1   8  -4   98.68    1.42
   1  -8  -4   95.28    1.15
  -1   8   4   99.40    1.10
   1   8  -4   94.99    1.45
   1  -8  -4   98.91    1.38
  -1  -8   4  101.29    1.29
  -1  -8   4   98.04    1.38
  -1   8   4   98.18    1.25
  -1   8   4   97.08    1.32
  -1  -8   4   97.71    1.23
  -1   8   3   11.14    0.46
   1   8  -3    9.99    0.46
  -1  -8   3   11.55    0.42
  -1   8   3   11.63    0.44
  -1   8   3   11.34    0.35
   1  -8  -3   10.54    0.38
   1   8  -3   10.26    0.49
  -1  -8   3   10.96    0.46
   1  -8  -3   10.68    0.46
  -1  -8   3   10.35    0.39
   1   8  -2   20.35    0.65
  -1  -8   2   23.14    0.56
  -1  -8   2   21.24    0.64
  -1  -8   2   22.16    0.53
   1  -8  -2   21.43    0.55
  -1   8   2   21.69    0.64
   1  -8  -2   22.19    0.65
  -1   8   2   21.62    0.45
  -1   8   2   23.18    0.63
   1   8  -2   22.36    0.67
   1   8  -1    5.96    0.36
  -1   8   1    6.36    0.34
   1  -8  -1    5.78    0.29
   1  -8  -1    6.03    0.35
  -1  -8   1    6.16    0.27
  -1   8   1    5.80    0.34
  -1  -8   1    6.27    0.28
  -1   8   1    5.77    0.22
   1   8  -1    6.28    0.36
  -1  -8   1    5.49    0.33
   1  -8   0    0.68    0.16
  -1   8   0    0.70    0.15
   1   8   0    1.12    0.18
  -1  -8   0    0.95    0.16
  -1  -8   0    0.68    0.10
   1  -8   0    0.94    0.14
   1   8   0    0.80    0.15
  -1   8   0    0.84    0.09
  -1   8   0    0.59    0.12
  -1  -8   0    1.13    0.13
  -1  -8  -1    0.04    0.05
   1   8   1    0.02    0.04
  -1   8  -1    0.05    0.04
  -1  -8  -1    0.13    0.10
   1  -8   1    0.04    0.09
   1   8   1    0.01    0.10
  -1  -8  -1   -0.01    0.05
  -1   8  -1   -0.05    0.12
  -1   8  -1    0.18    0.09
   1   8   1    0.06    0.10
   1  -8   1    0.10    0.10
  -1   8  -2    1.62    0.19
  -1   8  -2    1.47    0.18
  -1  -8  -2    1.83    0.13
   1   8   2    1.89    0.21
   1   8   2    1.80    0.13
   1  -8   2    1.51    0.18
  -1  -8  -2    1.59    0.12
   1   8   2    1.61    0.20
  -1   8  -2    1.74    0.11
  -1  -8  -2    1.39    0.19
   1  -8   2    1.68    0.20
   1   8   3    1.21    0.17
  -1   8  -3    0.75    0.16
  -1   8  -3    0.73    0.14
  -1  -8  -3    0.85    0.16
   1   8   3    0.94    0.16
   1   8   3    1.10    0.12
   1  -8   3    0.89    0.15
  -1  -8  -3    1.02    0.08
  -1  -8  -3    1.03    0.09
   1   8   3    0.92    0.17
   1  -8   3    0.78    0.15
   1  -8   4   31.94    0.78
  -1  -8  -4   32.26    0.36
   1   8   4   31.98    0.76
   1   8   4   32.00    0.78
   1   8   4   33.44    0.64
  -1  -8  -4   31.86    0.77
   1  -8   4   32.49    0.80
  -1   8  -4   32.89    0.84
  -1   8  -4   31.64    0.75
  -1  -8  -4   32.37    0.47
   1   8   4   32.16    0.81
   1  -8   5   44.98    0.93
   1   8   5   45.18    0.80
  -1   8  -5   46.90    1.03
   1  -8   5   44.63    0.95
   1   8   5   43.62    0.91
  -1   8  -5   42.54    0.90
  -1  -8  -5   43.89    0.57
   1  -8   5   44.96    0.95
  -1  -8  -5   44.65    0.91
   1   8   5   44.67    0.97
   1  -8   6    2.25    0.23
  -1   8  -6    2.43    0.25
  -1  -8  -6    2.39    0.23
   1  -8   6    2.30    0.24
   1   8   6    2.26    0.22
   1  -8   6    2.35    0.24
  -1  -8  -6    2.46    0.15
  -1   8  -6    2.42    0.26
   1   8   6    2.84    0.24
  -1   8  -6    2.52    0.26
   1   8   6    3.23    0.29
   1   8   6    2.42    0.21
  -1  -8  -7   33.72    0.80
   1   8   7   33.13    0.90
   1  -8   7   34.13    0.89
   1   8   7   34.75    0.80
  -1  -8  -7   33.33    0.55
  -1   8  -7   32.45    0.87
   1   8   7   34.09    1.07
   1  -8   7   33.94    0.81
   1   8   7   32.98    0.79
   1  -8   7   34.90    0.90
  -1   8  -7   35.26    0.93
  -1   8  -7   33.75    0.88
   1   8   8    0.33    0.11
   1  -8   8    0.12    0.11
   1   8   8    0.17    0.14
   1  -8   8    0.19    0.14
  -1   8  -8    0.24    0.14
  -1  -8  -8    0.28    0.13
   1  -8   8    0.39    0.13
  -1   8  -8    0.32    0.15
  -1   8  -8    0.05    0.12
   1   8   8    0.16    0.15
  -1  -8  -8    0.17    0.07
   1  -8   9    1.01    0.20
   1   8   9    0.69    0.14
  -1  -8  -9    0.83    0.15
  -1   8  -9    0.74    0.17
   1   8   9    0.90    0.20
   1  -8   9    0.76    0.17
  -1   8  -9    1.24    0.22
   1  -8   9    0.82    0.16
  -1  -8  -9    0.80    0.12
  -1   8  -9    1.02    0.20
   1   8   9    1.10    0.23
  -1   8 -10    2.51    0.28
   1   8  10    2.89    0.28
   1   8  10    1.60    0.19
   1  -8  10    2.27    0.24
   1   8  10    2.63    0.36
  -1  -8 -10    2.61    0.21
  -1  -8 -10    2.56    0.23
  -1   8 -10    2.63    0.31
   1  -8  10    2.96    0.32
  -1   8 -10    3.15    0.32
   1  -8  10    2.96    0.31
   1   8  10    2.47    0.30
  -1   8 -11    6.78    0.48
  -1  -8 -11    6.35    0.35
   1   8  11    6.45    0.42
   1   8  11    6.50    0.54
   1   8  11    6.64    0.48
   1  -8  11    7.03    0.47
  -1  -8 -11    6.46    0.33
   1  -8  11    6.52    0.38
  -1   8 -11    6.58    0.42
  -1  -8 -11    6.14    0.47
  -1   8 -11    6.83    0.45
   1   8  12    3.98    0.36
  -1  -8 -12    4.24    0.29
  -1   8 -12    4.37    0.38
   1   8  12    4.33    0.41
   1  -8  12    4.79    0.41
   1  -8  12    4.04    0.31
   1   8  12    4.26    0.46
  -1   8 -12    3.89    0.40
  -1  -8 -12    4.33    0.40
  -1   8 -12    4.26    0.35
   1  -8  13    2.39    0.25
  -1  -8 -13    3.59    0.38
  -1  -8 -13    3.04    0.26
  -1   8 -13    3.26    0.35
  -1   8 -13    2.55    0.29
   1   8  13    3.13    0.33
   1   8  13    3.11    0.37
   1   8  13    2.68    0.12
  -1   8 -13    3.02    0.37
   1  -8  13    2.78    0.34
   1   8  13    2.99    0.41
  -1   8 -14   88.59    1.83
  -1   8 -14   88.08    1.69
   1  -8  14   85.29    1.34
  -1  -8 -14   88.38    1.29
   1   8  14   89.73    1.71
   1   8  14   88.84    1.84
   1   8  14   90.17    2.06
   1  -8  14   88.89    1.79
  -1  -8 -14   84.86    1.77
   1   8  14   83.26    0.79
  -1   8 -14   85.11    1.56
   1   8  15    8.62    0.68
   1   8  15    7.85    0.28
  -1   8 -15    8.00    0.50
   1  -8  15    8.01    0.58
  -1  -8 -15    8.71    0.41
  -1   8 -15    8.69    0.62
   1   8  15    8.20    0.56
  -1  -8 -15    7.68    0.57
   1  -8  15    7.82    0.42
  -1   8 -15    8.45    0.55
   1   8  15    8.35    0.60
  -1   8 -16   34.20    1.09
  -1   8 -16   32.49    1.20
   1  -8  16   36.26    1.22
   1   8  16   34.45    1.22
   1  -8  16   34.68    0.85
  -1  -8 -16   34.76    0.80
   1   8  16   33.24    1.33
  -1   8 -16   34.41    1.02
   1   8  16   34.36    1.15
  -1  -8 -16   32.24    1.16
   1   8  17   16.52    0.83
   1   8  17   17.18    0.99
  -1  -8 -17   17.09    0.56
   1  -8  17   16.48    0.59
  -1  -8 -17   15.01    0.82
  -1   8 -17   16.38    0.72
  -1   8 -17   16.08    0.88
  -1   8 -17   16.48    0.78
   1  -8  17   18.70    0.91
   1  -8  17   18.48    0.84
   1   8  17   15.38    0.85
   1  -8  18    2.96    0.39
   1  -8  18    3.35    0.40
   1   8  18    2.51    0.41
  -1   8 -18    3.02    0.44
   1   8  18    3.29    0.49
  -1   8 -18    2.97    0.36
   1   8  18    3.08    0.40
  -1  -8 -18    3.83    0.46
   1  -8  18    2.96    0.26
  -1   8 -18    2.99    0.33
   1   8  19    0.38    0.30
   1  -8  19    0.25    0.22
  -1   8 -19    0.19    0.16
  -1  -8 -19    0.24    0.22
   1   8  19    0.03    0.23
  -1   8 -19   -0.15    0.26
   1  -8  19    0.27    0.20
  -1   8 -19    0.10    0.17
   1   8  20    0.17    0.25
   1  -8  20    0.25    0.24
  -1  -8 -20   -0.33    0.23
  -1   8 -20    0.10    0.14
  -1   8 -20    0.10    0.24
  -1   8 -20    0.01    0.17
   1  -8  20    0.17    0.21
   1  -8  21    4.76    0.54
  -1   8 -21    4.94    0.58
  -1  -8 -21    4.98    0.54
   1  -8  21    5.02    0.51
  -1   8 -21    5.62    0.50
   1   8  21    4.77    0.57
  -1   8 -21    5.04    0.44
  -1   8 -22    0.79    0.26
   1  -8  22    0.59    0.27
  -1   8 -22    0.40    0.27
   1   8  22    0.50    0.28
  -1  -8 -22    0.17    0.21
  -1  -8 -22    0.80    0.33
   1  -8  22    0.84    0.32
  -1  -8 -23    2.45    0.42
  -1   8 -23    2.68    0.39
   1   8  23    2.31    0.46
  -1  -8 -23    2.90    0.45
   1  -8  23    2.70    0.44
  -1  -8 -23    2.28    0.46
  -1   8 -23    2.28    0.46
   1  -8  23    2.18    0.41
  -1  -8 -24    3.71    0.51
  -1  -8 -24    4.25    0.56
  -1   8 -24    3.86    0.46
  -1  -8 -24    3.75    0.58
  -1   8 -24    3.44    0.56
   1  -8  24    4.24    0.58
   1   8  24    4.63    0.63
   1  -8  24    3.53    0.49
  -1  -8 -25   16.15    1.11
  -1   8 -25   16.71    0.90
  -1   8 -25   14.81    1.06
   1  -8  25   14.39    0.94
  -1  -8 -25   16.80    1.02
   1  -8  25   13.93    0.96
  -1  -8 -25   14.27    0.98
   1   8  25   14.79    1.07
  -1  -8 -26    3.07    0.50
   1  -8  26    3.03    0.52
  -1  -8 -26    3.14    0.49
  -1   8 -26    2.82    0.54
  -1  -8 -26    2.54    0.52
   1   8  26    2.54    0.51
   1  -8  26    2.92    0.50
  -1  -8 -27    3.03    0.49
  -1  -8 -27    3.24    0.58
   1  -8  27    3.16    0.53
  -1   8 -27    3.61    0.58
  -1  -8 -27    3.44    0.52
   1  -8  27    2.72    0.49
   1   8  27    2.73    0.54
  -1   8 -28    0.26    0.26
   1  -8  28    0.15    0.26
   1   8  28    0.52    0.37
  -1  -8 -28    0.07    0.25
   1  -8  28   -0.22    0.23
  -1  -8 -28    0.74    0.37
  -1  -8 -29    0.61    0.32
   1  -8  29    1.31    0.42
   1   8  29    1.38    0.40
   1  -8  29    0.51    0.32
  -1   8 -29    0.89    0.41
  -1  -8 -29    1.44    0.45
  -1  -8 -30    0.38    0.35
  -1  -8 -30    0.34    0.31
   1  -8  30    0.12    0.30
  -1   8 -30    0.36    0.33
   1   8  30    0.56    0.45
   1  -8  30   -0.33    0.30
  -1   8 -31    4.12    0.68
   1   8  31    4.27    0.77
  -1  -8 -31    4.36    0.64
  -1  -8 -31    4.56    0.70
   1  -8  31    4.75    0.72
   1  -8  31    4.56    0.67
  -1   8 -32    0.01    0.26
   1  -8  32   -0.08    0.28
  -1  -8 -32    0.13    0.29
   1   8  32    0.56    0.50
  -1  -8 -32   -0.02    0.39
   1  -8  32   -0.87    0.38
   1  -8  33    0.38    0.33
  -1   8 -33    0.49    0.35
   1   8  33    0.35    0.46
   1  -8  33   -0.77    0.36
  -1  -8 -33    1.11    0.37
  -1  -8 -33   -0.33    0.29
  -1  -8 -34    7.01    0.83
   1  -8  34    5.78    0.79
  -1  -8 -34    6.15    0.82
   1  -8  34    6.09    0.84
   1  -9 -34    4.87    0.76
  -1  -9  34    6.17    0.82
  -1   9  33   -0.67    0.46
  -1  -9  33   -0.13    0.27
   1   9 -33    0.54    0.43
   1  -9 -33    0.19    0.30
  -1  -9  33   -0.41    0.33
   1  -9 -33    0.59    0.39
  -1  -9  32    0.66    0.33
   1  -9 -32   -0.05    0.36
  -1   9  32    1.48    0.45
  -1  -9  32    0.47    0.40
   1  -9 -32    0.53    0.28
   1   9 -32    1.27    0.51
   1  -9 -31    1.16    0.36
  -1  -9  31    0.39    0.26
  -1   9  31    0.82    0.42
   1  -9 -31    1.21    0.44
  -1  -9  31    0.52    0.30
   1   9 -31    0.43    0.29
  -1   9  30    1.08    0.47
   1  -9 -30    1.27    0.38
   1   9 -30    1.29    0.42
  -1  -9  30    0.82    0.33
   1  -9 -30    1.01    0.36
  -1  -9  30    0.94    0.39
  -1  -9  29   -0.18    0.31
  -1   9  29    0.22    0.31
  -1  -9  29   -0.17    0.24
   1  -9 -29   -0.13    0.31
   1  -9 -29   -0.35    0.26
   1   9 -29    0.06    0.30
  -1   9  28    2.82    0.60
   1  -9 -28    2.45    0.44
   1   9 -28    2.63    0.52
  -1  -9  28    2.14    0.42
   1  -9 -28    2.05    0.53
  -1  -9  28    3.05    0.54
   1  -9 -27   13.35    0.91
  -1  -9  27   13.16    0.99
  -1   9  27   13.72    1.08
   1  -9 -27   14.33    0.97
  -1  -9  27   12.87    0.90
   1   9 -27   12.73    1.05
   1  -9 -27   13.97    1.10
   1   9 -26    6.06    0.57
   1  -9 -26    6.74    0.77
   1  -9 -26    6.07    0.66
   1   9 -26    4.58    0.64
   1  -9 -26    6.86    0.66
  -1  -9  26    6.84    0.74
  -1  -9  26    5.79    0.61
  -1   9  26    5.80    0.72
  -1   9  25    4.77    0.63
   1  -9 -25    4.51    0.62
   1  -9 -25    5.04    0.58
   1   9 -25    4.68    0.64
  -1  -9  25    4.03    0.56
   1  -9 -25    4.32    0.51
   1   9 -25    5.39    0.53
  -1  -9  25    4.64    0.54
   1  -9 -24    2.19    0.46
   1   9 -24    1.62    0.30
  -1   9  24    1.86    0.44
  -1  -9  24    2.21    0.38
   1  -9 -24    1.65    0.37
   1  -9 -24    1.58    0.33
  -1  -9  24    1.89    0.41
  -1   9  24    1.95    0.42
   1   9 -24    1.44    0.41
   1   9 -23    1.52    0.36
  -1  -9  23    1.46    0.32
   1  -9 -23    1.50    0.43
   1   9 -23    1.83    0.32
   1  -9 -23    1.91    0.40
  -1   9  23    1.49    0.38
   1  -9 -23    2.00    0.36
  -1   9  23    1.75    0.44
  -1  -9  23    1.77    0.38
   1   9 -22    0.96    0.27
   1  -9 -22    1.14    0.39
  -1  -9  22    0.83    0.26
   1  -9 -22    1.23    0.32
  -1   9  22    1.67    0.40
  -1   9  22    1.20    0.35
  -1   9  22    1.37    0.40
  -1  -9  22    0.91    0.31
   1   9 -22    1.35    0.35
   1  -9 -22    0.86    0.24
  -1   9  21    6.23    0.65
   1  -9 -21    5.56    0.56
  -1  -9  21    6.08    0.53
  -1   9  21    5.31    0.65
   1   9 -21    5.93    0.52
   1   9 -21    6.00    0.64
  -1   9  21    5.27    0.56
  -1  -9  21    5.04    0.57
   1  -9 -21    5.76    0.53
   1  -9 -20    1.19    0.27
  -1  -9  20    0.66    0.28
   1   9 -20    0.96    0.34
   1   9 -20    0.96    0.26
  -1  -9  20    0.87    0.26
  -1   9  20    0.81    0.33
  -1   9  20    1.11    0.36
  -1   9  20    0.64    0.25
   1  -9 -20    0.88    0.29
  -1  -9  19    1.70    0.25
  -1  -9  19    2.05    0.31
   1  -9 -19    1.46    0.20
   1   9 -19    1.79    0.25
   1   9 -19    1.93    0.42
   1  -9 -19    1.82    0.35
   1   9 -19    1.75    0.30
  -1  -9  19    1.94    0.37
   1  -9 -19    1.76    0.30
  -1   9  19    1.98    0.43
  -1   9  19    1.64    0.33
  -1   9  19    2.20    0.46
   1  -9 -18   55.83    1.13
  -1   9  18   52.25    1.76
   1   9 -18   53.50    1.41
  -1   9  18   54.70    1.65
  -1  -9  18   55.19    1.58
   1   9 -18   56.12    1.19
  -1  -9  18   56.60    1.39
   1   9 -18   52.70    1.63
  -1  -9  18   54.42    1.19
   1  -9 -18   53.68    1.55
  -1   9  18   56.51    1.55
   1  -9 -18   55.16    1.35
  -1  -9  17    2.99    0.39
   1   9 -17    4.60    0.44
  -1   9  17    3.80    0.27
  -1   9  17    3.61    0.47
   1   9 -17    3.06    0.43
  -1  -9  17    3.87    0.34
  -1  -9  17    3.98    0.38
   1  -9 -17    3.25    0.40
   1  -9 -17    3.44    0.35
  -1   9  17    3.62    0.42
   1   9 -17    4.24    0.34
   1  -9 -17    3.61    0.30
  -1   9  17    3.84    0.50
  -1   9  16   85.05    2.15
  -1  -9  16   80.96    1.81
   1   9 -16   83.52    1.42
   1  -9 -16   83.90    1.57
   1   9 -16   82.88    1.70
   1   9 -16   80.51    1.90
  -1   9  16   85.90    1.79
  -1  -9  16   83.91    1.57
   1  -9 -16   84.20    1.39
  -1   9  16   82.71    1.93
   1  -9 -16   80.21    1.81
  -1  -9  16   83.34    1.47
  -1  -9  15    9.19    0.50
  -1   9  15    9.37    0.59
   1  -9 -15    8.74    0.61
  -1  -9  15    9.46    0.62
   1   9 -15    9.19    0.65
  -1   9  15    8.76    0.71
  -1   9  15    9.51    0.67
  -1   9  15    9.39    0.32
  -1  -9  15    9.87    0.53
   1   9 -15    9.58    0.59
   1  -9 -15    9.10    0.47
   1  -9 -15    9.32    0.52
  -1   9  14   83.19    2.03
   1   9 -14   82.64    1.82
   1  -9 -14   80.94    1.37
  -1   9  14   84.64    1.84
   1  -9 -14   78.97    1.42
   1   9 -14   83.17    1.64
  -1  -9  14   85.78    1.75
  -1   9  14   82.41    1.64
  -1  -9  14   80.25    1.43
   1  -9 -13   12.01    0.53
   1   9 -13   12.53    0.70
  -1  -9  13   11.50    0.55
  -1  -9  13   12.53    0.67
  -1   9  13   11.84    0.61
  -1   9  13   11.06    0.68
  -1   9  13   12.13    0.78
   1  -9 -13   12.04    0.54
   1   9 -13   12.13    0.63
  -1   9  12    3.54    0.34
  -1   9  12    3.42    0.38
  -1  -9  12    3.72    0.32
   1  -9 -12    3.73    0.32
   1   9 -12    3.00    0.36
   1  -9 -12    3.53    0.29
   1   9 -12    3.72    0.35
  -1  -9  12    3.89    0.38
  -1   9  12    3.37    0.43
  -1   9  11   21.96    0.99
  -1   9  11   20.50    0.73
   1   9 -11   21.12    0.85
   1  -9 -11   19.86    0.68
  -1  -9  11   22.04    0.82
  -1  -9  11   20.36    0.71
   1   9 -11   21.30    0.80
  -1   9  11   20.69    0.85
   1  -9 -11   20.15    0.64
  -1   9  10    1.35    0.28
  -1  -9  10    1.21    0.21
   1  -9 -10    1.28    0.17
  -1  -9  10    1.08    0.19
   1   9 -10    1.07    0.22
  -1   9  10    1.22    0.20
   1   9 -10    1.63    0.25
  -1   9  10    1.30    0.25
   1  -9 -10    1.45    0.21
  -1   9   9    3.01    0.38
   1   9  -9    2.70    0.30
  -1   9   9    3.33    0.35
   1  -9  -9    3.20    0.29
  -1  -9   9    3.10    0.30
   1   9  -9    2.94    0.30
  -1  -9   9    2.65    0.27
  -1   9   9    2.73    0.23
   1   9  -9    3.24    0.33
   1  -9  -9    2.97    0.24
  -1   9   8   47.93    1.37
  -1   9   8   49.91    0.92
  -1  -9   8   55.54    1.16
  -1   9   8   53.00    1.26
   1   9  -8   50.79    1.20
   1   9  -8   53.41    1.19
   1   9  -8   50.85    1.14
  -1  -9   8   50.77    1.08
   1  -9  -8   50.44    0.92
   1  -9  -8   53.13    1.09
  -1   9   7   15.19    0.67
  -1  -9   7   17.44    0.64
   1  -9  -7   15.49    0.60
   1   9  -7   15.20    0.65
  -1  -9   7   15.44    0.60
   1   9  -7   14.63    0.62
   1   9  -7   15.92    0.63
   1  -9  -7   15.13    0.49
  -1   9   7   16.16    0.54
  -1   9   7   14.86    0.51
   1   9  -6   45.46    1.07
  -1   9   6   46.89    0.87
   1  -9  -6   45.29    1.00
  -1  -9   6   48.16    1.02
  -1  -9   6   45.72    1.01
   1   9  -6   44.01    1.07
   1   9  -6   45.90    1.05
  -1  -9   6   46.59    0.97
  -1   9   6   44.12    1.12
   1  -9  -6   42.44    0.83
  -1   9   6   43.85    0.88
  -1  -9   5    6.07    0.34
   1   9  -5    5.69    0.38
  -1   9   5    5.69    0.29
  -1  -9   5    6.43    0.37
   1   9  -5    5.00    0.38
   1  -9  -5    6.09    0.31
   1   9  -5    6.66    0.42
   1  -9  -5    5.86    0.37
  -1  -9   5    5.36    0.36
  -1   9   5    5.84    0.33
   1   9  -4   52.01    1.10
   1   9  -4   53.80    1.16
  -1   9   4   54.91    1.00
  -1   9   4   54.72    0.84
   1   9  -4   53.82    1.13
  -1  -9   4   55.17    1.10
   1  -9  -4   54.95    1.10
   1  -9  -4   54.67    0.89
  -1  -9   4   55.98    1.01
  -1  -9   4   54.49    0.97
  -1  -9   3    6.12    0.38
  -1   9   3    6.05    0.26
  -1   9   3    5.95    0.35
  -1  -9   3    5.93    0.31
   1  -9  -3    5.72    0.30
   1   9  -3    5.91    0.38
   1  -9  -3    5.48    0.36
   1   9  -3    5.26    0.37
  -1  -9   3    6.36    0.33
  -1  -9   2   96.51    1.44
   1   9  -2   90.11    1.43
  -1   9   2   96.15    1.36
  -1  -9   2   96.39    1.20
   1  -9  -2   92.97    1.18
  -1   9   2   97.68    0.97
   1  -9  -2   92.09    1.43
   1   9  -2   94.26    1.45
  -1  -9   2   95.83    1.15
   1  -9  -1    2.91    0.22
   1   9  -1    2.87    0.26
   1   9  -1    2.93    0.28
  -1   9   1    2.72    0.25
  -1   9   1    3.17    0.17
  -1  -9   1    3.08    0.21
  -1  -9   1    3.06    0.21
   1  -9  -1    2.81    0.27
  -1  -9   1    3.19    0.28
  -1  -9   0   20.12    0.49
   1   9   0   19.28    0.64
  -1   9   0   19.97    0.37
  -1  -9   0   18.61    0.46
  -1   9   0   19.25    0.64
   1   9   0   17.22    0.62
   1  -9   0   19.55    0.56
  -1  -9   0   18.55    0.64
  -1   9   0   18.12    0.53
   1  -9   0   18.33    0.65
   1   9   1   34.55    0.49
  -1  -9  -1   34.71    0.60
  -1  -9  -1   34.30    0.59
   1   9   1   33.75    0.84
  -1  -9  -1   33.44    0.84
   1  -9   1   34.09    0.86
  -1   9  -1   33.12    0.45
  -1   9  -1   31.65    0.73
   1  -9   1   34.05    0.76
  -1   9  -1   34.90    0.87
  -1   9  -2   53.38    1.09
  -1  -9  -2   50.85    0.68
  -1   9  -2   49.78    0.96
   1   9   2   51.02    1.02
   1   9   2   52.88    0.69
   1  -9   2   52.33    0.97
  -1  -9  -2   51.90    0.68
  -1  -9  -2   51.13    1.04
  -1   9  -2   50.81    0.55
   1  -9   2   49.36    1.05
  -1   9  -3   22.76    0.39
  -1   9  -3   22.56    0.73
   1  -9   3   24.18    0.68
   1  -9   3   22.09    0.71
  -1  -9  -3   25.04    0.73
   1   9   3   24.33    0.51
   1   9   3   22.10    0.71
  -1  -9  -3   23.56    0.41
  -1  -9  -3   23.05    0.44
  -1   9  -3   22.46    0.66
   1   9   3   23.81    0.70
   1   9   4  325.16    2.73
   1   9   4  341.39    2.08
  -1  -9  -4  332.57    2.66
  -1   9  -4  344.68    2.88
  -1   9  -4  335.09    2.84
   1  -9   4  350.83    2.65
  -1  -9  -4  334.25    1.34
   1  -9   4  338.53    2.70
  -1   9  -4  330.33    2.55
   1   9   4  329.53    2.57
   1  -9   4  336.89    2.60
  -1  -9  -4  334.77    1.61
   1   9   5    0.71    0.21
  -1  -9  -5    0.75    0.05
  -1   9  -5    0.63    0.16
   1   9   5    0.54    0.15
  -1   9  -5    1.04    0.21
   1  -9   5    0.87    0.18
   1  -9   5    1.05    0.19
   1   9   5    1.14    0.16
  -1  -9  -5    0.88    0.18
   1   9   5    0.87    0.18
  -1  -9  -5    0.82    0.09
   1  -9   5    0.82    0.17
  -1  -9  -5    0.67    0.06
  -1   9  -6  198.28    2.12
   1  -9   6  203.93    2.10
   1   9   6  205.91    2.26
   1   9   6  201.16    2.02
   1  -9   6  210.19    2.21
   1   9   6  209.73    1.86
   1   9   6  206.30    2.73
  -1  -9  -6  199.89    1.28
  -1  -9  -6  206.25    2.08
  -1   9  -6  209.91    2.33
   1  -9   6  215.15    2.23
   1   9   7    0.48    0.13
   1  -9   7    0.46    0.16
   1  -9   7    0.34    0.15
  -1  -9  -7    0.55    0.15
   1  -9   7    0.48    0.15
  -1  -9  -7    0.37    0.08
   1   9   7    0.48    0.15
  -1   9  -7    0.58    0.17
   1   9   7    0.63    0.22
   1   9   7    0.45    0.16
  -1   9  -7    0.56    0.16
   1  -9   8   29.38    0.81
  -1   9  -8   31.07    0.93
   1  -9   8   30.52    0.90
  -1  -9  -8   30.83    0.81
  -1  -9  -8   27.78    0.53
   1  -9   8   31.92    0.92
  -1   9  -8   28.87    0.87
   1   9   8   30.43    1.09
  -1   9  -8   28.02    0.85
   1   9   8   28.49    0.90
   1   9   9    2.94    0.27
  -1   9  -9    2.69    0.30
   1   9   9    2.64    0.36
  -1   9  -9    2.49    0.28
  -1  -9  -9    2.29    0.17
  -1   9  -9    2.62    0.30
   1  -9   9    2.48    0.29
   1  -9   9    2.94    0.31
  -1  -9  -9    2.89    0.26
   1   9   9    2.80    0.32
   1  -9   9    2.44    0.26
   1  -9  10    5.51    0.42
   1  -9  10    5.01    0.35
  -1   9 -10    4.96    0.41
  -1  -9 -10    5.87    0.28
  -1   9 -10    5.56    0.40
   1  -9  10    5.63    0.43
   1   9  10    4.93    0.41
   1   9  10    5.48    0.39
   1   9  10    6.05    0.53
  -1   9 -10    5.37    0.42
  -1  -9 -10    5.49    0.36
  -1   9 -11   20.22    0.82
  -1  -9 -11   19.64    0.54
   1   9  11   20.44    0.83
  -1  -9 -11   20.21    0.67
  -1   9 -11   19.14    0.78
[truncated: 6,156,713 more chars]
