# Supplementary material for: Crystal structures of an imidazo[1,5-a]pyridinium-based ligand and its (C13H12N3)2[CdI4] hybrid salt
Source: Acta Crystallogr E Crystallogr Commun. 2019 Jul 19;75(Pt 8):1209–14. doi: 10.1107/S2056989019009964 (PMC6690455; doi:10.1107/S2056989019009964)
Supplement: Supplementary file 2 [file e-75-01209-Isup2.hkl]

data_I                                                                          
_shelx_title ' lv843 in P2(1)/n, 2(C13 H12 N3), Cd I4'                          
_shelx_refln_list_code          4                                               
_shelx_F_calc_maximum     1349.29                                               
_exptl_crystal_F_000      3856.00                                               
_reflns_d_resolution_high  0.5818                                               
                                                                                
loop_                                                                           
 _space_group_symop_operation_xyz                                               
 'x, y, z'                                                                      
 '-x+1/2, y+1/2, -z+1/2'                                                        
 '-x, -y, -z'                                                                   
 'x-1/2, -y-1/2, z-1/2'                                                         
                                                                                
_cell_length_a    17.2718                                                       
_cell_length_b    16.6530                                                       
_cell_length_c    22.4402                                                       
_cell_angle_alpha  90.000                                                       
_cell_angle_beta  108.922                                                       
_cell_angle_gamma  90.000                                                       
                                                                                
_shelx_F_squared_multiplier     1.000                                           
                                                                                
loop_                                                                           
 _refln_index_h                                                                 
 _refln_index_k                                                                 
 _refln_index_l                                                                 
 _refln_F_squared_calc                                                          
 _refln_F_squared_meas                                                          
 _refln_F_squared_sigma                                                         
 _refln_observed_status                                                         
   2   0   0      34327.71      36902.46      1481.67 o                         
   4   0   0      41958.77      48588.30       535.17 o                         
   6   0   0      10583.79       9147.77       290.54 o                         
   8   0   0     422357.91     411723.78      8613.19 o                         
  10   0   0     173980.11     179008.94      2539.99 o                         
  12   0   0       3696.43       4360.05       402.47 o                         
  14   0   0     109206.62     111018.66      4127.50 o                         
  16   0   0       9145.60       7792.37      1139.74 o                         
  18   0   0      12378.75      11251.27       752.46 o                         
  20   0   0      10898.73      10947.45       664.80 o                         
  22   0   0      20192.15      20954.11       934.55 o                         
  24   0   0       2780.52       2666.57       490.36 o                         
  26   0   0       9223.01       9434.88       920.34 o                         
   2   1   0     435329.41     409752.31      3636.84 o                         
   3   1   0        459.29        902.07        95.64 o                         
   4   1   0      78508.54      86058.16       798.54 o                         
   5   1   0      80930.10      77666.78       538.91 o                         
   6   1   0       8639.90       7992.14       240.58 o                         
   7   1   0       9648.73      10217.34       260.69 o                         
   8   1   0      84377.09      82779.16      1523.87 o                         
   9   1   0      13222.52      13209.83       341.80 o                         
  10   1   0     128613.65     128306.91      1736.11 o                         
  11   1   0       7652.65       7860.19       396.96 o                         
  12   1   0      21695.49      23448.96       595.54 o                         
  13   1   0       2418.41       2259.36       227.26 o                         
  14   1   0       5747.02       5612.04       342.91 o                         
  15   1   0       7116.09       7252.22       395.72 o                         
  16   1   0        528.24        294.19       178.82 o                         
  17   1   0      12607.19      11698.61       561.67 o                         
  18   1   0       4251.88       4602.49       328.80 o                         
  19   1   0      14910.54      14600.00       558.48 o                         
  20   1   0        483.42        726.50       216.47 o                         
  21   1   0       1540.33       1256.35       244.99 o                         
  22   1   0        772.23        299.00       199.59 o                         
  23   1   0        147.61         20.28       200.03 o                         
  24   1   0         35.98        -27.12       202.47 o                         
  25   1   0        415.94        344.46       233.82 o                         
  26   1   0       1102.11        957.72       325.20 o                         
  27   1   0          9.48         22.19       305.51 o                         
   0   2   0     237596.39     210698.19       799.77 o                         
   1   2   0       5327.23       5004.50       352.73 o                         
   2   2   0      32229.75      35490.98       362.32 o                         
   3   2   0     111742.34     109260.27       572.14 o                         
   4   2   0       8065.05      11382.80       187.17 o                         
   5   2   0      12846.15      13648.53       234.21 o                         
   6   2   0     139205.16     140728.28       798.39 o                         
   7   2   0     224445.19     212586.42      2593.45 o                         
   8   2   0     198768.05     198885.06      1340.01 o                         
   9   2   0      64663.66      65076.50       802.42 o                         
  10   2   0      23458.40      22160.97       641.62 o                         
  11   2   0      37506.71      40768.66       654.14 o                         
  12   2   0      13712.84      13008.65       395.53 o                         
  13   2   0      41079.36      40168.02       928.29 o                         
  14   2   0      40358.39      41453.54       769.32 o                         
  15   2   0      11843.21      11654.70       439.62 o                         
  16   2   0      21470.71      22031.67       611.44 o                         
  17   2   0       2014.60       1803.59       229.00 o                         
  18   2   0       1756.15       1547.97       213.17 o                         
  19   2   0        735.95        643.75       194.46 o                         
  20   2   0       5894.06       5943.47       387.35 o                         
  21   2   0        811.10        975.43       250.15 o                         
  22   2   0      11928.75      12255.01       574.19 o                         
  23   2   0       1416.87       1361.91       267.80 o                         
  24   2   0       2446.30       2485.37       321.06 o                         
  25   2   0        264.42        313.92       238.43 o                         
  26   2   0       1841.71       1073.31       291.32 o                         
  27   2   0        123.01        101.73       353.68 o                         
   1   3   0      46189.03      44617.54       335.01 o                         
   2   3   0      54283.06      59744.00       867.94 o                         
   3   3   0     205731.69     209347.89       860.67 o                         
   4   3   0        906.69       1082.47        73.99 o                         
   5   3   0     175638.41     170735.27      2110.41 o                         
   6   3   0     137607.88     136050.30      1481.88 o                         
   7   3   0          2.25        560.95        89.05 o                         
   8   3   0     239155.45     236954.00      1741.28 o                         
   9   3   0      10153.41       8638.83       279.23 o                         
  10   3   0       7523.32       6968.78       244.17 o                         
  11   3   0       4081.65       4494.29       214.23 o                         
  12   3   0        138.59         66.65       102.45 o                         
  13   3   0        284.76        266.99       116.25 o                         
  14   3   0       6413.17       7208.57       308.08 o                         
  15   3   0      19398.88      19573.92       558.08 o                         
  16   3   0      34118.41      33456.45       747.44 o                         
  17   3   0       1633.18       1347.15       220.03 o                         
  18   3   0       2156.88       1941.28       249.05 o                         
  19   3   0       4731.35       4879.43       349.24 o                         
  20   3   0       1011.82       1022.66       228.58 o                         
  21   3   0        319.61        262.72       187.68 o                         
  22   3   0        634.80        513.44       267.73 o                         
  23   3   0       2868.22       2674.29       382.81 o                         
  24   3   0       3800.24       3262.57       410.16 o                         
  25   3   0          4.40         93.12       230.18 o                         
  26   3   0        115.04       -367.44       367.44 o                         
  27   3   0        271.25       -233.94       233.94 o                         
   0   4   0      50949.95      52774.94       855.58 o                         
   1   4   0      47863.27      48257.58       490.68 o                         
   2   4   0     816473.00     793997.75     12344.61 o                         
   3   4   0     406411.38     393396.97      2699.03 o                         
   4   4   0     182480.16     193213.08      1241.79 o                         
   5   4   0      19110.07      19255.80       250.07 o                         
   6   4   0     423060.91     406293.59      3217.75 o                         
   7   4   0      70312.55      70816.74       470.70 o                         
   8   4   0      35274.68      35426.88       552.18 o                         
   9   4   0         10.00        170.05        79.73 o                         
  10   4   0       1848.03       2437.03       161.68 o                         
  11   4   0       2592.52       2472.04       170.80 o                         
  12   4   0      58066.45      58996.59      1012.34 o                         
  13   4   0        826.05        734.48       128.12 o                         
  14   4   0      45573.20      45298.66       725.89 o                         
  15   4   0        120.24        108.90       141.07 o                         
  16   4   0      26750.47      28177.65       627.28 o                         
  17   4   0        725.67        782.42       198.19 o                         
  18   4   0       1582.03       1504.10       227.61 o                         
  19   4   0       7558.25       7227.00       413.89 o                         
  20   4   0      17294.77      17554.58       625.97 o                         
  21   4   0        239.26        136.89       238.91 o                         
  22   4   0       3105.18       3088.34       375.93 o                         
  23   4   0         35.78        300.11       253.42 o                         
  24   4   0       6083.48       5619.35       488.77 o                         
  25   4   0        469.57        455.50       248.20 o                         
  26   4   0          5.59       -204.83       255.07 o                         
  27   4   0         12.77        634.57       289.61 o                         
   1   5   0        520.79       1072.76       166.26 o                         
   2   5   0      12495.27      11058.23       142.06 o                         
   3   5   0      25772.23      26819.34       469.17 o                         
   4   5   0          7.03        278.26        51.80 o                         
   5   5   0       3028.02       2824.79       143.08 o                         
   6   5   0      55698.00      58480.52       661.60 o                         
   7   5   0        458.05       1060.44        70.68 o                         
   8   5   0     230498.47     220576.00      1916.98 o                         
   9   5   0       1687.27       1787.55       120.71 o                         
  10   5   0      12002.58      11527.21       287.85 o                         
  11   5   0        280.31        194.90       101.23 o                         
  12   5   0         24.05        279.86       114.02 o                         
  13   5   0      10223.79      10620.22       353.58 o                         
  14   5   0      19228.35      19830.63       493.80 o                         
  15   5   0       8945.82       8295.71       350.11 o                         
  16   5   0      27963.93      28604.62       631.47 o                         
  17   5   0      25134.54      24960.21       610.10 o                         
  18   5   0         33.88        -14.17       161.38 o                         
  19   5   0        418.61        221.98       188.72 o                         
  20   5   0        437.11        336.04       239.91 o                         
  21   5   0        478.76        164.71       230.20 o                         
  22   5   0        322.27        -66.51       308.26 o                         
  23   5   0        386.90         44.82       239.45 o                         
  24   5   0       1152.40        611.98       260.45 o                         
  25   5   0        128.15        256.17       276.63 o                         
  26   5   0       1148.58        933.18       286.71 o                         
  27   5   0          6.89        -56.65       339.56 o                         
   0   6   0      96070.33     106099.77       791.37 o                         
   1   6   0      34587.76      38165.67       390.34 o                         
   2   6   0      22621.57      25581.45       238.86 o                         
   3   6   0      10482.33      11043.03       169.16 o                         
   4   6   0      71681.45      67641.04       707.97 o                         
   5   6   0     102574.34     106576.28       543.77 o                         
   6   6   0     312115.66     309730.19      2962.11 o                         
   7   6   0      47670.20      48413.94       431.62 o                         
   8   6   0      71081.41      75203.22       928.82 o                         
   9   6   0      37941.04      38343.54       536.08 o                         
  10   6   0        983.81        708.89        98.58 o                         
  11   6   0      17440.53      18525.24       384.56 o                         
  12   6   0       2455.71       2793.85       192.39 o                         
  13   6   0      47973.79      48441.57       729.28 o                         
  14   6   0     105862.98     106007.95      1117.23 o                         
  15   6   0      23450.78      23607.47       559.20 o                         
  16   6   0      21786.32      22689.29       621.36 o                         
  17   6   0        107.78        239.57       146.29 o                         
  18   6   0        800.30        772.87       203.75 o                         
  19   6   0       5854.83       5400.80       434.80 o                         
  20   6   0       5757.02       5905.15       461.64 o                         
  21   6   0        163.41         90.90       233.71 o                         
  22   6   0       8099.06       7214.64       533.21 o                         
  23   6   0        162.17       -307.86       307.86 o                         
  24   6   0       1402.69       1090.90       338.42 o                         
  25   6   0        648.03        912.14       290.59 o                         
  26   6   0        158.50        544.17       259.73 o                         
  27   6   0         29.21        208.27       273.45 o                         
   1   7   0       5892.95       5814.61       114.84 o                         
   2   7   0      31826.99      36298.97       279.00 o                         
   3   7   0      22423.26      23525.71       265.20 o                         
   4   7   0     182102.00     181338.92      1101.01 o                         
   5   7   0        814.25        659.08        97.70 o                         
   6   7   0     121032.02     123789.55       714.39 o                         
   7   7   0        280.52        521.35        62.21 o                         
   8   7   0       7955.17       9127.64       189.96 o                         
   9   7   0      38585.23      39386.84       353.35 o                         
  10   7   0      50481.80      50356.98       480.70 o                         
  11   7   0      25873.95      26106.35       452.09 o                         
  12   7   0      68845.05      68556.64       825.31 o                         
  13   7   0        236.22        475.46       129.05 o                         
  14   7   0        640.05        540.83       138.42 o                         
  15   7   0       6280.06       6385.06       311.68 o                         
  16   7   0       1301.90       1371.18       185.08 o                         
  17   7   0      33114.78      34858.06       832.89 o                         
  18   7   0       1855.66       1877.19       252.74 o                         
  19   7   0        637.22        -12.45       214.62 o                         
  20   7   0        629.69        587.04       247.71 o                         
  21   7   0        257.68        -41.28       305.68 o                         
  22   7   0        583.15        394.50       247.34 o                         
  23   7   0        413.83        193.43       392.47 o                         
  24   7   0         86.75        179.70       272.61 o                         
  25   7   0       2435.44       2126.59       419.67 o                         
  26   7   0        804.87        945.81       281.90 o                         
   0   8   0     820501.62     778036.94      2724.85 o                         
   1   8   0       1277.56       1390.17        84.54 o                         
   2   8   0     102619.45     100841.23       657.91 o                         
   3   8   0       7576.47       6108.29       170.12 o                         
   4   8   0     338624.00     339082.47      1862.36 o                         
   5   8   0       4326.33       4006.70       123.44 o                         
   6   8   0      48298.50      48297.70       366.39 o                         
   7   8   0       4866.85       4073.22       124.23 o                         
   8   8   0     178286.34     176555.02      1481.01 o                         
   9   8   0      19200.90      19649.98       289.88 o                         
  10   8   0      15618.81      16787.59       257.15 o                         
  11   8   0      33015.02      33271.52       410.35 o                         
  12   8   0        655.75        582.09       104.59 o                         
  13   8   0      19736.37      19779.72       411.68 o                         
  14   8   0      44868.32      48004.11       800.37 o                         
  15   8   0       2707.11       2667.11       260.41 o                         
  16   8   0      23941.71      22749.87       666.48 o                         
  17   8   0         48.75        556.23       216.08 o                         
  18   8   0      11172.99      11267.09       513.43 o                         
  19   8   0        620.11        687.13       222.09 o                         
  20   8   0       2764.47       2360.65       288.47 o                         
  21   8   0       3070.49       2613.17       368.97 o                         
  22   8   0       3872.21       3168.63       390.40 o                         
  23   8   0       1485.73       1169.30       296.24 o                         
  24   8   0        602.47        671.00       273.61 o                         
  25   8   0       2684.15       3454.99       431.82 o                         
  26   8   0       6773.02       7319.36       834.29 o                         
   1   9   0      32681.20      31115.93       398.37 o                         
   2   9   0      92302.81      91480.09       499.88 o                         
   3   9   0      28403.04      30544.75       327.39 o                         
   4   9   0      45555.56      45759.17       438.54 o                         
   5   9   0       6300.01       8287.09       166.24 o                         
   6   9   0       4425.30       4989.27       122.92 o                         
   7   9   0      29027.63      29233.39       381.68 o                         
   8   9   0      14881.80      15395.37       255.98 o                         
   9   9   0      26663.75      27120.11       356.54 o                         
  10   9   0     117699.69     118302.80       825.41 o                         
  11   9   0     123951.34     130868.50      1277.70 o                         
  12   9   0      15656.80      16197.09       326.43 o                         
  13   9   0      29317.17      29286.63       694.17 o                         
  14   9   0        393.58        479.14       127.02 o                         
  15   9   0       1890.24       1464.56       222.04 o                         
  16   9   0       3571.87       3528.62       299.42 o                         
  17   9   0        268.96        289.95       180.92 o                         
  18   9   0       7105.35       7973.81       452.11 o                         
  19   9   0      13242.84      14199.35       599.24 o                         
  20   9   0         36.49         59.03       224.57 o                         
  21   9   0         15.88        165.70       262.91 o                         
  22   9   0        949.85       1264.57       320.36 o                         
  23   9   0        342.14       -178.22       373.67 o                         
  24   9   0        284.45        506.86       262.98 o                         
  25   9   0       1730.57       1403.97       329.02 o                         
  26   9   0         21.13       -773.40       773.40 o                         
   0  10   0     109580.18     108056.79       697.79 o                         
   1  10   0      11323.70      12491.70       508.51 o                         
   2  10   0      47418.07      44970.82       968.94 o                         
   3  10   0       3136.04       2838.03       107.63 o                         
   4  10   0       3903.73       3943.98       133.08 o                         
   5  10   0       9325.46       9838.70       212.99 o                         
   6  10   0      24430.10      25279.04       326.46 o                         
   7  10   0      25990.84      26825.85       336.54 o                         
   8  10   0      94112.52      95461.30       665.66 o                         
   9  10   0     189721.83     196135.98      1191.29 o                         
  10  10   0       4772.08       4776.05       232.31 o                         
  11  10   0      37393.85      39363.49       618.79 o                         
  12  10   0       2001.65       2048.94       157.33 o                         
  13  10   0        856.89        802.80       168.11 o                         
  14  10   0       1130.34       1074.62       189.01 o                         
  15  10   0       8601.01       8627.44       423.54 o                         
  16  10   0      15829.07      15832.69       578.97 o                         
  17  10   0       1141.29       1314.96       273.93 o                         
  18  10   0       9835.65       9011.51       477.71 o                         
  19  10   0          7.02        153.23       209.50 o                         
  20  10   0       2482.15       2148.15       303.70 o                         
  21  10   0       3480.29       3035.07       342.19 o                         
  22  10   0         59.06       -144.32       249.76 o                         
  23  10   0         22.57        452.68       380.72 o                         
  24  10   0       2365.39       2629.73       383.29 o                         
  25  10   0        664.84         66.76       296.11 o                         
  26  10   0       1016.81       -211.67       374.49 o                         
   1  11   0      11880.18      13253.92       192.97 o                         
   2  11   0      15382.89      15231.09       210.11 o                         
   3  11   0      62728.64      63086.24       524.63 o                         
   4  11   0      88803.61      89895.45       965.09 o                         
   5  11   0      39078.62      41296.48       400.74 o                         
   6  11   0     144912.02     144521.11      1051.73 o                         
   7  11   0      25321.94      25045.88       314.26 o                         
   8  11   0      20377.65      21775.17       299.78 o                         
   9  11   0       8366.61       8828.96       208.86 o                         
  10  11   0      10549.16      11031.19       239.47 o                         
  11  11   0      65199.00      69203.95       933.10 o                         
  12  11   0      17865.65      17862.30       534.57 o                         
  13  11   0       6273.59       6383.53       294.61 o                         
  14  11   0       5613.18       5625.30       340.72 o                         
  15  11   0        796.83        887.26       211.79 o                         
  16  11   0        559.40        540.00       194.49 o                         
  17  11   0        782.16        491.00       237.97 o                         
  18  11   0        385.73        477.37       212.02 o                         
  19  11   0       9144.12       9325.76       511.92 o                         
  20  11   0        433.45        529.78       236.52 o                         
  21  11   0         29.49       -141.21       222.43 o                         
  22  11   0       1804.55       2188.45       428.88 o                         
  23  11   0       3488.06       3805.45       440.80 o                         
  24  11   0        335.58        165.65       226.59 o                         
  25  11   0         98.30       -342.00       342.00 o                         
   0  12   0      17558.37      19261.04       285.56 o                         
   1  12   0      38406.51      38567.77       336.14 o                         
   2  12   0     309551.56     314566.28      1189.49 o                         
   3  12   0       5933.38       5908.20       163.83 o                         
   4  12   0      90606.53      89345.06       613.10 o                         
   5  12   0      70275.62      70691.31       533.59 o                         
   6  12   0      48758.08      50071.01       498.22 o                         
   7  12   0       3003.03       2664.67       124.95 o                         
   8  12   0      18097.25      18421.75       290.24 o                         
   9  12   0      34364.34      34582.23       447.62 o                         
  10  12   0      37991.38      38283.38       552.93 o                         
  11  12   0       2547.91       2520.37       250.50 o                         
  12  12   0      25996.06      26404.52       550.47 o                         
  13  12   0      18848.06      19830.27       507.75 o                         
  14  12   0       1155.84       1519.19       221.53 o                         
  15  12   0       5279.07       5941.11       379.63 o                         
  16  12   0       8199.88       8066.61       446.22 o                         
  17  12   0       2664.85       2715.83       299.17 o                         
  18  12   0         65.99         28.04       199.93 o                         
  19  12   0        742.42        330.74       229.42 o                         
  20  12   0       3846.95       3808.53       373.01 o                         
  21  12   0       1009.84        621.46       235.35 o                         
  22  12   0       3034.42       2898.71       454.22 o                         
  23  12   0       1631.21       1935.46       297.75 o                         
  24  12   0       3592.28       4536.29       470.64 o                         
  25  12   0        906.01        455.90       455.90 o                         
   1  13   0      23608.03      24793.22       277.14 o                         
   2  13   0       1542.52       1749.40       125.25 o                         
   3  13   0     122423.80     125621.82       729.05 o                         
   4  13   0      26353.26      26280.39       330.39 o                         
   5  13   0      37939.72      38001.43       398.43 o                         
   6  13   0      18025.41      18592.65       368.57 o                         
   7  13   0       3506.50       3642.45       181.55 o                         
   8  13   0       3327.75       3330.11       177.75 o                         
   9  13   0       1904.40       1827.59       151.70 o                         
  10  13   0      15788.12      17075.55       386.39 o                         
  11  13   0      11988.29      12853.45       383.60 o                         
  12  13   0      13077.93      12851.89       391.99 o                         
  13  13   0      31176.76      32590.64       662.73 o                         
  14  13   0       1222.82       1013.55       215.26 o                         
  15  13   0      11052.32      11113.44       501.20 o                         
  16  13   0       1296.63       1478.61       256.90 o                         
  17  13   0      11119.14      11914.75       549.49 o                         
  18  13   0       6046.78       5983.12       422.26 o                         
  19  13   0        127.13       -204.11       204.11 o                         
  20  13   0         28.89       -209.65       209.65 o                         
  21  13   0       3495.87       3545.31       397.70 o                         
  22  13   0        562.91        488.51       230.52 o                         
  23  13   0       1002.08       1500.22       292.95 o                         
  24  13   0        220.34        441.32       391.98 o                         
   0  14   0      61692.05      64400.88       769.03 o                         
   1  14   0      36531.45      37923.97       348.38 o                         
   2  14   0       3560.95       3471.37       135.90 o                         
   3  14   0      43390.12      45406.99       493.86 o                         
   4  14   0      27352.62      28186.96       482.38 o                         
   5  14   0      68417.59      69447.20       736.71 o                         
   6  14   0       1397.44       1619.01       135.82 o                         
   7  14   0        684.87        621.74       113.15 o                         
   8  14   0        160.68        296.23       102.33 o                         
   9  14   0       3789.54       3496.48       200.49 o                         
  10  14   0      25779.84      27495.64       584.27 o                         
  11  14   0      24169.87      25202.56       577.06 o                         
  12  14   0       8448.15       8880.58       343.67 o                         
  13  14   0      30086.50      30517.39       707.41 o                         
  14  14   0      19224.32      19000.62       578.57 o                         
  15  14   0        485.93        548.82       208.36 o                         
  16  14   0         55.81        -27.94       227.49 o                         
  17  14   0        712.29        606.47       207.22 o                         
  18  14   0        743.88        677.06       234.55 o                         
  19  14   0       1210.54        991.92       235.77 o                         
  20  14   0       1737.79       1322.46       266.46 o                         
  21  14   0          2.44        327.72       315.66 o                         
  22  14   0       4323.06       4036.92       383.52 o                         
  23  14   0        433.00        -86.90       219.03 o                         
  24  14   0        463.45         81.41       521.03 o                         
   1  15   0       9318.49       9058.24       221.80 o                         
   2  15   0       1596.31       1726.13       134.62 o                         
   3  15   0      68446.12      73413.09       939.08 o                         
   4  15   0      19256.53      20365.97       554.90 o                         
   5  15   0      37817.14      39531.12       584.92 o                         
   6  15   0      63450.82      64681.21       722.52 o                         
   7  15   0        270.05        424.20       139.73 o                         
   8  15   0      50202.63      50911.66       682.55 o                         
   9  15   0         28.36        157.15       113.29 o                         
  10  15   0       2357.93       2231.28       178.81 o                         
  11  15   0      17369.04      18748.26       447.78 o                         
  12  15   0       9090.10       8637.12       342.99 o                         
  13  15   0       3218.60       3166.35       297.24 o                         
  14  15   0       8601.31       8982.21       419.28 o                         
  15  15   0          8.41        -26.00       171.74 o                         
  16  15   0        234.00        178.59       192.78 o                         
  17  15   0      11662.23      12493.49       524.69 o                         
  18  15   0         75.77         32.13       190.28 o                         
  19  15   0       1010.92        905.27       219.74 o                         
  20  15   0       4800.57       5156.21       386.06 o                         
  21  15   0        361.38       -292.48       292.48 o                         
  22  15   0         79.79       -281.59       281.59 o                         
  23  15   0        300.36        -91.84       294.12 o                         
   0  16   0      78293.67      83150.91      1916.25 o                         
   1  16   0       6473.41       6256.21       282.76 o                         
   2  16   0      45843.85      47537.60       584.25 o                         
   3  16   0      13749.11      13826.98       316.86 o                         
   4  16   0     168162.36     172332.61      1510.92 o                         
   5  16   0      10536.12      10795.64       359.35 o                         
   6  16   0       6040.98       6017.63       283.50 o                         
   7  16   0      11749.55      11811.87       412.67 o                         
   8  16   0       1339.08       1236.25       146.11 o                         
   9  16   0       3875.90       4343.29       233.01 o                         
  10  16   0       2411.78       2643.87       194.94 o                         
  11  16   0       6283.69       6327.31       282.68 o                         
  12  16   0       5213.65       5116.17       263.36 o                         
  13  16   0        564.16        672.04       162.70 o                         
  14  16   0       9890.54       9064.64       389.20 o                         
  15  16   0       7054.60       7782.85       372.18 o                         
  16  16   0        643.92        565.19       234.22 o                         
  17  16   0       1310.57       1710.67       273.50 o                         
  18  16   0        236.46        132.13       200.49 o                         
  19  16   0        812.67        636.07       209.60 o                         
  20  16   0        175.60        467.99       212.97 o                         
  21  16   0       6954.02       8043.81       443.96 o                         
  22  16   0       5586.35       6929.98       383.87 o                         
  23  16   0        905.92        974.30       354.68 o                         
   1  17   0         89.47        157.54        82.46 o                         
   2  17   0       9403.17       9393.52       283.45 o                         
   3  17   0       9576.92      10039.58       319.04 o                         
   4  17   0       5988.96       5799.23       256.70 o                         
   5  17   0      28918.84      29586.09       595.08 o                         
   6  17   0      17446.62      16855.32       462.69 o                         
   7  17   0         30.73         46.55       141.41 o                         
   8  17   0       4697.21       4912.23       272.96 o                         
   9  17   0       6672.95       6910.10       314.17 o                         
  10  17   0       1638.77       1495.78       178.03 o                         
  11  17   0      18372.62      18567.97       510.14 o                         
  12  17   0       8747.22       7856.43       391.92 o                         
  13  17   0      13483.95      13739.65       504.90 o                         
  14  17   0       1176.68        746.62       191.75 o                         
  15  17   0      10568.30      10926.51       478.07 o                         
  16  17   0       3658.17       3389.33       296.30 o                         
  17  17   0       1255.45       1100.45       272.85 o                         
  18  17   0       1332.86       1331.30       239.23 o                         
  19  17   0       8803.76       8846.40       478.78 o                         
  20  17   0        634.60        888.50       280.17 o                         
  21  17   0       2571.94       2185.74       304.37 o                         
  22  17   0         57.64        410.10       438.22 o                         
   0  18   0      13159.00      13355.75       419.63 o                         
   1  18   0       1883.97       1969.88       147.27 o                         
   2  18   0      18610.37      19059.91       433.49 o                         
   3  18   0       2536.63       2639.01       186.99 o                         
   4  18   0       7548.85       7397.04       289.25 o                         
   5  18   0         27.51       -108.43       129.62 o                         
   6  18   0        603.69        383.85       137.13 o                         
   7  18   0       6690.69       6912.04       352.26 o                         
   8  18   0       2715.95       2675.94       225.79 o                         
   9  18   0      19874.32      19965.74       532.95 o                         
  10  18   0        510.82        649.08       162.95 o                         
  11  18   0      30063.24      31647.72       673.07 o                         
  12  18   0       6595.01       6404.12       366.76 o                         
  13  18   0       1592.61       1451.14       226.47 o                         
  14  18   0         82.39       -180.68       180.68 o                         
  15  18   0        251.02        -19.97       192.28 o                         
  16  18   0       5892.20       5681.27       380.34 o                         
  17  18   0       1986.59       1473.56       243.31 o                         
  18  18   0       1611.08       1396.21       276.10 o                         
  19  18   0       4749.65       5415.21       399.08 o                         
  20  18   0         72.63       -248.79       248.79 o                         
  21  18   0       2061.17       2826.30       358.65 o                         
   1  19   0       1062.14       1398.23       167.23 o                         
   2  19   0      21696.50      22562.02       485.70 o                         
   3  19   0      14564.27      14883.82       405.85 o                         
   4  19   0      16721.16      17169.60       441.15 o                         
   5  19   0       9246.27       9274.56       339.45 o                         
   6  19   0      21036.02      21127.32       559.70 o                         
   7  19   0        612.17        435.30       148.66 o                         
   8  19   0      12696.73      13245.78       445.26 o                         
   9  19   0      10547.33      10920.74       421.35 o                         
  10  19   0       9861.90      10062.25       402.82 o                         
  11  19   0       6376.33       7448.46       399.06 o                         
  12  19   0       6725.36       6526.26       374.55 o                         
  13  19   0         26.53        248.21       175.89 o                         
  14  19   0       6094.54       6407.06       387.58 o                         
  15  19   0        121.93        -53.56       185.44 o                         
  16  19   0       1424.55       1331.57       233.16 o                         
  17  19   0       2110.57       1738.78       255.33 o                         
  18  19   0         63.77       -216.88       216.88 o                         
  19  19   0       7138.67       8949.98       496.99 o                         
  20  19   0        895.54        796.21       301.70 o                         
   0  20   0      73575.88      73485.98      1547.81 o                         
   1  20   0       5053.21       4529.73       319.63 o                         
   2  20   0      59134.79      59615.04       892.35 o                         
   3  20   0        470.30        534.89       147.11 o                         
   4  20   0       4632.11       4845.56       260.98 o                         
   5  20   0       6633.11       6438.24       296.77 o                         
   6  20   0      19760.74      20344.97       540.16 o                         
   7  20   0       1478.16       1106.71       184.67 o                         
   8  20   0          0.35         28.99       150.78 o                         
   9  20   0        186.61        124.13       147.95 o                         
  10  20   0       2928.40       2779.31       255.26 o                         
  11  20   0        174.35        201.00       169.28 o                         
  12  20   0         12.70        508.75       242.72 o                         
  13  20   0       4796.60       4553.55       398.06 o                         
  14  20   0       2737.99       2562.86       279.62 o                         
  15  20   0        118.85       -193.89       193.89 o                         
  16  20   0       8931.66       9245.33       535.46 o                         
  17  20   0       6021.12       6074.87       418.64 o                         
  18  20   0       3765.71       3997.34       368.28 o                         
  19  20   0       4608.89       4568.25       460.08 o                         
   1  21   0        103.50        193.64       183.03 o                         
   2  21   0       6351.08       6044.43       369.13 o                         
   3  21   0      21759.83      21369.47       641.17 o                         
   4  21   0        687.97        527.78       172.06 o                         
   5  21   0        360.84        269.11       135.25 o                         
   6  21   0        495.77        491.75       152.32 o                         
   7  21   0        426.27        394.16       139.61 o                         
   8  21   0         91.11       -180.82       190.01 o                         
   9  21   0       2589.06       2321.69       233.85 o                         
  10  21   0       1207.15        920.19       180.28 o                         
  11  21   0       6027.02       6262.76       383.33 o                         
  12  21   0       9813.09       8826.75       454.95 o                         
  13  21   0      10751.92      10827.50       503.65 o                         
  14  21   0       9269.48      10703.76       508.76 o                         
  15  21   0       6772.23       7090.48       427.85 o                         
  16  21   0       1513.73       1662.58       257.49 o                         
  17  21   0       5051.07       5315.62       401.68 o                         
  18  21   0        199.53       -183.31       234.52 o                         
   0  22   0        155.78        318.12       264.45 o                         
   1  22   0       3054.07       2551.97       266.34 o                         
   2  22   0        895.00        345.87       197.04 o                         
   3  22   0        649.29        603.13       195.10 o                         
   4  22   0       7294.23       7678.14       420.05 o                         
   5  22   0      13546.61      14777.94       565.98 o                         
   6  22   0         13.88        111.27       175.59 o                         
   7  22   0       1077.82        881.26       171.54 o                         
   8  22   0        985.55        620.84       162.00 o                         
   9  22   0         14.13       -163.11       163.11 o                         
  10  22   0      12672.21      11897.83       521.11 o                         
  11  22   0       6165.92       6112.40       392.81 o                         
  12  22   0       1512.49       1726.20       246.16 o                         
  13  22   0      14352.75      14540.49       588.19 o                         
  14  22   0         49.00         17.92       213.59 o                         
  15  22   0          0.99        167.20       205.74 o                         
  16  22   0         22.97        297.97       203.70 o                         
  17  22   0         13.23        147.44       166.66 o                         
   1  23   0         14.60       -223.30       223.30 o                         
   2  23   0        143.65        254.35       186.71 o                         
   3  23   0      10196.21      10075.37       481.50 o                         
   4  23   0       4661.97       4842.57       362.15 o                         
   5  23   0       2288.24       2037.37       273.06 o                         
   6  23   0      22762.75      23585.92       791.51 o                         
   7  23   0        489.32        652.12       211.16 o                         
   8  23   0      26721.66      27756.57       708.21 o                         
   9  23   0        506.47        381.76       180.08 o                         
  10  23   0       1199.66        923.27       200.87 o                         
  11  23   0      11460.89      12185.62       493.95 o                         
  12  23   0         48.92        -93.29       216.03 o                         
  13  23   0       2794.56       2746.56       324.03 o                         
  14  23   0        983.72        588.46       245.49 o                         
  15  23   0         36.53        -82.74       256.27 o                         
  16  23   0       4728.08       4973.47       504.09 o                         
   0  24   0       4729.66       3509.03       482.79 o                         
   1  24   0        324.81         64.60       221.42 o                         
   2  24   0      12356.90      11694.07       546.28 o                         
   3  24   0        398.45        294.97       201.82 o                         
   4  24   0      37522.07      37358.68       928.82 o                         
   5  24   0        979.51        621.71       248.82 o                         
   6  24   0      11300.27      11281.11       526.07 o                         
   7  24   0       2665.40       2689.49       298.88 o                         
   8  24   0        821.99        695.43       200.65 o                         
   9  24   0       6621.93       7071.05       475.62 o                         
  10  24   0       2322.39       2127.16       280.22 o                         
  11  24   0         77.09        -90.42       175.03 o                         
  12  24   0        835.63       1417.59       246.51 o                         
  13  24   0       1662.87       2071.41       474.51 o                         
  14  24   0        193.68       -144.01       177.58 o                         
  15  24   0        442.23       1286.28       537.31 o                         
   1  25   0        626.84        294.64       217.41 o                         
   2  25   0       6116.02       5928.62       535.19 o                         
   3  25   0        632.74        567.20       221.69 o                         
   4  25   0        584.47        509.30       210.75 o                         
   5  25   0       4758.24       5343.39       425.46 o                         
   6  25   0       7412.37       6848.15       434.38 o                         
   7  25   0       1340.40       1670.86       255.15 o                         
   8  25   0       9704.44      11557.59       603.07 o                         
   9  25   0          8.63        -71.18       236.59 o                         
  10  25   0       2034.26       2331.30       321.43 o                         
  11  25   0       5231.01       5094.23       432.35 o                         
  12  25   0        500.88        605.87       408.92 o                         
  13  25   0         66.61          6.51       216.76 o                         
   0  26   0      15262.02      15721.83      1268.72 o                         
   1  26   0         22.18       -254.85       254.85 o                         
   2  26   0       5294.82       5099.98       415.52 o                         
   3  26   0         25.96         73.34       237.03 o                         
   4  26   0       3236.69       2341.11       300.59 o                         
   5  26   0         50.76       -170.23       197.17 o                         
   6  26   0       1669.56       1633.61       246.80 o                         
   7  26   0       1246.80       1015.28       238.33 o                         
   8  26   0        725.37        422.23       227.88 o                         
   9  26   0       3407.87       3651.40       375.00 o                         
  10  26   0         57.46        535.49       256.70 o                         
  11  26   0       2183.12       2100.38       618.72 o                         
   1  27   0        363.26         12.10       330.72 o                         
   2  27   0      11110.74      10872.63       582.16 o                         
   3  27   0         70.63        -48.58       243.14 o                         
   4  27   0       8842.37       9285.46       577.17 o                         
   5  27   0        386.72         74.72       363.13 o                         
   6  27   0        761.69        693.53       357.25 o                         
   7  27   0        277.29       -382.63      1229.29 o                         
   8  27   0        785.78        417.91       324.35 o                         
   0  28   0      19802.20      19470.33      1497.95 o                         
   1  28   0          4.41        344.49       420.67 o                         
   2  28   0      10121.14       9074.62       760.40 o                         
   3  28   0         13.46       -390.77       391.45 o                         
   4  28   0        183.56       -635.00       635.00 o                         
 -27   0   1       5080.03       4662.49       706.88 o                         
 -25   0   1       5768.89       5415.03       546.96 o                         
 -23   0   1      16482.26      17987.20       889.67 o                         
 -21   0   1       7683.53       7665.87       690.09 o                         
 -19   0   1      15747.59      14204.04       863.26 o                         
 -17   0   1       1492.48       1428.43       333.88 o                         
 -15   0   1      49974.06      50658.76      1375.78 o                         
 -13   0   1          6.90       -128.45       206.28 o                         
 -11   0   1      13274.20      12593.93       598.35 o                         
  -9   0   1        506.31        734.54       284.94 o                         
  -7   0   1      25276.70      23400.01       765.26 o                         
  -5   0   1       8689.35       8419.57       225.62 o                         
  -3   0   1          0.16        163.56        51.18 o                         
   3   0   1        585.71        844.35        81.09 o                         
   5   0   1       5987.13       5805.88       218.79 o                         
   7   0   1      77319.99      74893.12      1122.49 o                         
   9   0   1        128.57        -54.27       155.11 o                         
  11   0   1      57658.01      55721.42      1231.91 o                         
  13   0   1      54290.43      54755.68      1341.24 o                         
  15   0   1       2944.96       2989.47       390.94 o                         
  17   0   1      24439.12      23877.01      1040.75 o                         
  19   0   1        251.04         87.85       247.33 o                         
  21   0   1       1899.61       1293.01       314.83 o                         
  23   0   1       1753.25       1439.25       331.54 o                         
  25   0   1        753.72       1252.38       419.17 o                         
  27   0   1       8779.96       6154.61      1107.18 o                         
 -27   1   1         11.24       -288.85       288.85 o                         
 -26   1   1        191.29         52.88       251.95 o                         
 -25   1   1       2984.70       2725.64       338.22 o                         
 -24   1   1        907.41        714.22       240.62 o                         
 -23   1   1        199.84        295.11       218.17 o                         
 -22   1   1      14501.33      14953.60       568.85 o                         
 -21   1   1      20796.99      21380.38       708.10 o                         
 -20   1   1      18083.38      18124.49       654.80 o                         
 -19   1   1       4733.44       4709.16       336.09 o                         
 -18   1   1      10272.39       9590.21       444.95 o                         
 -17   1   1       8017.80       7098.64       427.22 o                         
 -16   1   1      20015.64      19441.25       638.38 o                         
 -15   1   1        166.28        172.96       166.67 o                         
 -14   1   1      24273.84      23294.17       645.07 o                         
 -13   1   1      13708.45      13620.01       495.87 o                         
 -12   1   1       2868.12       2039.85       210.92 o                         
 -11   1   1        412.40        530.82       150.41 o                         
 -10   1   1       1251.26       1145.00       138.89 o                         
  -9   1   1      48674.20      45933.26       706.48 o                         
  -8   1   1         15.61         97.42        79.73 o                         
  -7   1   1       1426.30       1154.46       101.87 o                         
  -6   1   1      10046.79       9661.18       214.96 o                         
  -5   1   1        412.21        415.66        50.31 o                         
  -4   1   1      18258.31      18710.66       358.19 o                         
  -3   1   1      10561.95      10886.81       132.19 o                         
  -2   1   1         99.11        346.87        25.39 o                         
   2   1   1        377.73        592.28        32.95 o                         
   3   1   1      19490.22      19372.44       252.69 o                         
   4   1   1       3649.09       3786.91       128.33 o                         
   5   1   1        370.60        578.31        75.23 o                         
   6   1   1      14314.75      13521.59       282.65 o                         
   7   1   1       1159.90       1068.77       107.10 o                         
   8   1   1        504.55        726.69       109.05 o                         
   9   1   1     146351.36     144292.94      1226.46 o                         
  10   1   1       1162.44       1283.73       166.86 o                         
  11   1   1      31592.20      32341.79       670.71 o                         
  12   1   1       2523.84       2463.80       227.16 o                         
  13   1   1       2895.51       3382.03       271.18 o                         
  14   1   1       3017.55       2780.72       262.48 o                         
  15   1   1       2541.57       2393.51       254.80 o                         
  16   1   1      30507.23      29073.56       780.46 o                         
  17   1   1       2836.05       2580.45       286.12 o                         
  18   1   1       7540.02       6882.04       392.65 o                         
  19   1   1       8141.98       7991.58       430.43 o                         
  20   1   1       3366.92       3202.54       317.67 o                         
  21   1   1       8390.73       7586.37       457.74 o                         
  22   1   1       9868.19      10099.75       472.55 o                         
  23   1   1       1872.23       1318.40       299.69 o                         
  24   1   1       1231.79        865.02       242.64 o                         
  25   1   1       1984.72       2210.14       318.35 o                         
  26   1   1        269.34        694.36       295.62 o                         
  27   1   1       1019.29        783.32       420.11 o                         
 -27   2   1       1070.10        950.85       307.03 o                         
 -26   2   1        926.97        472.66       216.76 o                         
 -25   2   1       1373.22       1439.15       287.37 o                         
 -24   2   1      15610.55      17104.71       705.26 o                         
 -23   2   1      15105.76      16767.18       612.78 o                         
 -22   2   1       6216.54       5761.08       418.63 o                         
 -21   2   1         67.12        306.60       193.34 o                         
 -20   2   1       2588.33       2949.27       301.43 o                         
 -19   2   1       3912.85       3532.94       308.68 o                         
 -18   2   1       5643.29       5790.26       358.62 o                         
 -17   2   1       4589.92       4454.22       307.80 o                         
 -16   2   1         32.17       -149.73       169.29 o                         
 -15   2   1      10330.57      10220.43       411.26 o                         
 -14   2   1      79593.27      77857.26      1040.52 o                         
 -13   2   1       1346.91       1234.44       150.86 o                         
 -12   2   1      72786.68      72547.60       906.33 o                         
 -11   2   1       3068.86       3097.54       198.67 o                         
 -10   2   1      14438.06      15316.71       386.55 o                         
  -9   2   1       8580.24       8786.46       256.78 o                         
  -8   2   1      21324.88      21397.94       368.19 o                         
  -7   2   1        108.31        128.16        75.15 o                         
  -6   2   1      53616.15      50222.54       478.34 o                         
  -5   2   1      13576.19      13806.88       194.43 o                         
  -4   2   1       7930.42       8099.51       109.02 o                         
  -3   2   1       5319.13       5646.92       110.34 o                         
  -2   2   1        441.87        624.46        51.04 o                         
  -1   2   1        129.24        238.51        20.80 o                         
   0   2   1        293.11        450.94        30.32 o                         
   1   2   1       1479.85       1657.95        46.16 o                         
   2   2   1       3449.79       3607.75        76.79 o                         
   3   2   1         33.48        148.72        32.32 o                         
   4   2   1      17309.20      16851.02       205.97 o                         
   5   2   1      42912.89      41293.61       440.90 o                         
   6   2   1       1218.60       1267.33       109.92 o                         
   7   2   1      17529.85      16909.04       359.03 o                         
   8   2   1      35956.94      34205.12       546.73 o                         
   9   2   1       8164.60       7582.60       263.46 o                         
  10   2   1         28.89        104.48        93.99 o                         
  11   2   1       1401.84       1088.40       148.42 o                         
  12   2   1       5315.36       4987.95       262.57 o                         
  13   2   1      17502.28      17429.78       548.21 o                         
  14   2   1      60438.70      60119.74       928.13 o                         
  15   2   1       2547.63       2468.54       240.34 o                         
  16   2   1       3929.89       3556.12       277.04 o                         
  17   2   1         71.68       -109.79       185.84 o                         
  18   2   1       1676.00       1536.99       230.38 o                         
  19   2   1       6057.72       5629.46       373.62 o                         
  20   2   1         11.23       -182.56       197.87 o                         
  21   2   1       4885.81       4400.26       448.17 o                         
  22   2   1       1506.79       1399.09       272.03 o                         
  23   2   1       1632.22       1474.14       272.71 o                         
  24   2   1      19433.28      21199.20       788.93 o                         
  25   2   1        224.04        335.98       260.36 o                         
  26   2   1       5254.36       5342.17       497.18 o                         
  27   2   1       4404.77       4948.91       822.24 o                         
 -27   3   1       1833.45       1091.15       361.44 o                         
 -26   3   1        501.69        267.62       201.56 o                         
 -25   3   1       5146.53       4689.55       407.47 o                         
 -24   3   1        181.31        454.83       264.10 o                         
 -23   3   1       2037.38       1906.09       348.35 o                         
 -22   3   1      27998.71      29507.79       845.45 o                         
 -21   3   1       8575.33       8191.70       566.80 o                         
 -20   3   1      15395.85      15546.23       591.18 o                         
 -19   3   1       3123.88       2839.53       278.11 o                         
 -18   3   1       1101.62        935.62       199.10 o                         
 -17   3   1        507.14        509.30       175.56 o                         
 -16   3   1      18311.53      18070.12       557.94 o                         
 -15   3   1      16344.27      15288.56       493.98 o                         
 -14   3   1      39430.11      39340.12      1009.71 o                         
 -13   3   1        690.05        512.02       120.82 o                         
 -12   3   1       2568.39       1926.34       188.57 o                         
 -11   3   1        671.33        556.26       106.51 o                         
 -10   3   1        128.35         99.53        79.76 o                         
  -9   3   1       9221.80       9171.64       263.45 o                         
  -8   3   1       7509.22       7009.15       221.21 o                         
  -7   3   1      54488.73      52638.03       534.40 o                         
  -6   3   1      14419.77      14507.15       193.98 o                         
  -5   3   1      11394.80      11717.75       165.57 o                         
  -4   3   1      72619.67      72135.87       722.81 o                         
  -3   3   1      30241.99      29332.56       266.57 o                         
  -2   3   1       6445.33       6076.59       131.07 o                         
  -1   3   1        220.32        399.88        31.95 o                         
   0   3   1        696.01        816.89        29.72 o                         
   1   3   1        156.46        209.83        27.84 o                         
   2   3   1      18663.85      18918.02       208.31 o                         
   3   3   1         38.73        159.92        39.57 o                         
   4   3   1       3450.83       3565.09       111.54 o                         
   5   3   1       3749.48       4088.50       148.24 o                         
   6   3   1      21504.51      19968.17       310.15 o                         
   7   3   1     114608.95     112834.20       861.00 o                         
   8   3   1          6.64         52.92        77.72 o                         
   9   3   1      10001.60       9478.28       293.38 o                         
  10   3   1      17934.56      17153.86       378.87 o                         
  11   3   1       4605.24       4503.10       220.84 o                         
  12   3   1      13423.16      12126.13       353.86 o                         
  13   3   1        375.12        139.52       121.24 o                         
  14   3   1        950.32        548.73       144.91 o                         
  15   3   1      36867.41      37196.70       764.85 o                         
  16   3   1      20316.99      19737.16       588.44 o                         
  17   3   1        391.16        225.12       160.43 o                         
  18   3   1       7332.05       6870.06       389.74 o                         
  19   3   1       2791.54       2853.49       284.02 o                         
  20   3   1       1053.10        582.22       207.61 o                         
  21   3   1      17092.11      18332.84       770.90 o                         
  22   3   1      17035.01      17286.74       771.53 o                         
  23   3   1       3378.33       3019.57       384.05 o                         
  24   3   1        225.99         69.66       373.67 o                         
  25   3   1         32.22       -230.96       230.96 o                         
  26   3   1        283.48       -260.06       260.06 o                         
  27   3   1        411.54        104.30       960.64 o                         
 -27   4   1        332.80        -51.25       284.70 o                         
 -26   4   1       3444.62       2968.78       359.94 o                         
 -25   4   1        863.11       1007.36       254.14 o                         
 -24   4   1       3874.50       3993.36       427.72 o                         
 -23   4   1      16752.84      15692.72       749.05 o                         
 -22   4   1        900.83        262.70       279.66 o                         
 -21   4   1       2609.36       1621.98       302.61 o                         
 -20   4   1       4685.68       4739.42       358.04 o                         
 -19   4   1         27.36       -153.41       177.62 o                         
 -18   4   1       2474.45       1949.64       243.87 o                         
 -17   4   1      43249.90      43728.22       877.75 o                         
 -16   4   1      17799.45      18432.97       508.73 o                         
 -15   4   1       1796.10       1402.95       185.31 o                         
 -14   4   1       3346.47       2816.44       208.61 o                         
 -13   4   1       1572.19       1042.15       154.49 o                         
 -12   4   1       1042.49        961.87       135.44 o                         
 -11   4   1       4256.72       4043.74       190.84 o                         
 -10   4   1       1567.67       1055.41       117.48 o                         
  -9   4   1      64301.66      61937.95       661.14 o                         
  -8   4   1       1191.58       1090.83       106.86 o                         
  -7   4   1      18990.28      18639.21       237.74 o                         
  -6   4   1      12556.82      11810.15       211.32 o                         
  -5   4   1      43640.30      41857.62       369.11 o                         
  -4   4   1       4168.53       3976.65       115.07 o                         
  -3   4   1      29022.42      30189.92       253.43 o                         
  -2   4   1       7157.37       7302.42       169.91 o                         
  -1   4   1        298.67        437.20        34.50 o                         
   0   4   1       1584.08       1829.29        56.31 o                         
   1   4   1          7.37        152.64        21.75 o                         
   2   4   1        227.19        238.46        31.85 o                         
   3   4   1       1132.62       1067.69        61.30 o                         
   4   4   1       9406.04       8956.35       137.60 o                         
   5   4   1      39835.72      39859.66       340.26 o                         
   6   4   1        167.43        244.39        56.17 o                         
   7   4   1       4018.76       3680.92       137.75 o                         
   8   4   1      34774.42      32995.46       501.67 o                         
   9   4   1      14218.91      12592.76       363.07 o                         
  10   4   1       8139.29       7733.06       262.43 o                         
  11   4   1      52219.53      51346.60       679.15 o                         
  12   4   1       8858.60       8207.89       296.58 o                         
  13   4   1       3839.02       3359.73       217.87 o                         
  14   4   1       1216.88        979.16       155.52 o                         
  15   4   1      10315.73       9274.35       363.79 o                         
  16   4   1        283.22        307.27       167.56 o                         
  17   4   1      41740.83      41932.95       871.80 o                         
  18   4   1        440.27        459.00       178.82 o                         
  19   4   1      28466.05      28869.62       776.80 o                         
  20   4   1       1136.02       1159.24       271.13 o                         
  21   4   1       8596.70       7774.64       524.22 o                         
  22   4   1         56.94        219.72       288.18 o                         
  23   4   1        427.55        174.74       226.21 o                         
  24   4   1        536.19        306.26       256.09 o                         
  25   4   1         18.29        -93.87       252.09 o                         
  26   4   1        886.40        216.82       245.73 o                         
  27   4   1       2358.39       1203.63       748.97 o                         
 -27   5   1       1700.38       1549.36       309.10 o                         
 -26   5   1       1903.09       1030.26       315.08 o                         
 -25   5   1         55.82        350.45       293.76 o                         
 -24   5   1       7519.96       7896.58       573.73 o                         
 -23   5   1       3322.51       3116.78       386.67 o                         
 -22   5   1       2089.99       1191.58       268.58 o                         
 -21   5   1       1189.04       1051.72       262.63 o                         
 -20   5   1       5241.86       4687.14       412.31 o                         
 -19   5   1      12791.69      12190.54       514.37 o                         
 -18   5   1      29410.65      29752.88       752.83 o                         
 -17   5   1        485.72        493.22       161.25 o                         
 -16   5   1      20927.49      21887.41       554.93 o                         
 -15   5   1      37137.97      36331.33       684.94 o                         
 -14   5   1       4979.35       4930.20       268.64 o                         
 -13   5   1        885.33        804.23       140.67 o                         
 -12   5   1       1047.27        945.27       166.23 o                         
 -11   5   1      19160.87      18722.73       384.63 o                         
 -10   5   1      12580.23      12171.03       298.48 o                         
  -9   5   1      29088.44      27374.30       445.34 o                         
  -8   5   1       2944.25       2583.48       127.96 o                         
  -7   5   1     103164.27     101336.20       974.67 o                         
  -6   5   1        330.21        297.23        61.62 o                         
  -5   5   1        727.04        943.12        68.52 o                         
  -4   5   1       6702.32       6777.73       134.30 o                         
  -3   5   1        215.99        298.33        36.05 o                         
  -2   5   1      30284.47      30062.72       422.06 o                         
  -1   5   1      19018.62      19195.82       151.96 o                         
   0   5   1      24705.34      24294.72       250.17 o                         
   1   5   1       1417.89       1449.81        49.20 o                         
   2   5   1      17517.67      18071.38       176.19 o                         
   3   5   1       6575.46       6254.70       117.42 o                         
   4   5   1       2988.95       2723.82        96.34 o                         
   5   5   1        131.45        350.89        47.48 o                         
   6   5   1         58.29        267.18        58.78 o                         
   7   5   1      58592.06      57731.03       574.34 o                         
   8   5   1       1088.79       1038.30        90.88 o                         
   9   5   1      31713.39      29152.73       466.10 o                         
  10   5   1      40981.34      38841.72       567.67 o                         
  11   5   1        109.14        116.96        90.53 o                         
  12   5   1       5520.02       5523.42       252.53 o                         
  13   5   1      10677.27       9963.86       342.27 o                         
  14   5   1       6138.80       5914.96       287.07 o                         
  15   5   1      61129.73      62629.11       894.90 o                         
  16   5   1      19830.03      20281.96       539.32 o                         
  17   5   1       2257.21       2081.48       222.07 o                         
  18   5   1       7586.49       7772.73       412.62 o                         
  19   5   1      15167.04      15322.40       676.85 o                         
  20   5   1      10954.85      10430.68       585.73 o                         
  21   5   1      12859.80      12401.23       649.05 o                         
  22   5   1        372.12       -244.44       257.87 o                         
  23   5   1      11045.73      11077.42       760.71 o                         
  24   5   1       8264.37       8346.67       669.78 o                         
  25   5   1         95.74         16.28       231.14 o                         
  26   5   1        612.37        -94.82       311.04 o                         
  27   5   1          7.48        195.38       439.62 o                         
 -27   6   1        400.03        801.17       659.30 o                         
 -26   6   1       9723.73      11086.11       709.73 o                         
 -25   6   1       1620.15       1450.79       322.45 o                         
 -24   6   1       2278.85       2072.42       441.82 o                         
 -23   6   1       1349.91        925.45       279.36 o                         
 -22   6   1        407.32        419.38       258.60 o                         
 -21   6   1         74.16        150.81       247.74 o                         
 -20   6   1        463.03         66.58       221.14 o                         
 -19   6   1       1475.33       1580.23       281.90 o                         
 -18   6   1       3086.55       2903.35       258.97 o                         
 -17   6   1      36042.37      36349.27       734.36 o                         
 -16   6   1      18196.25      17746.37       505.18 o                         
 -15   6   1      10023.66       9763.78       372.25 o                         
 -14   6   1      43421.76      44386.55       922.58 o                         
 -13   6   1      23100.37      22991.90       511.27 o                         
 -12   6   1     105476.84     105376.41       941.86 o                         
 -11   6   1       2874.16       2390.12       156.89 o                         
 -10   6   1       7270.95       6916.49       230.81 o                         
  -9   6   1      57558.68      56652.82       607.34 o                         
  -8   6   1       3493.34       3610.72       125.63 o                         
  -7   6   1      20120.45      19791.20       277.66 o                         
  -6   6   1       2928.85       2427.83       116.93 o                         
  -5   6   1        923.16        973.47        70.97 o                         
  -4   6   1      29244.33      27928.22       239.96 o                         
  -3   6   1       8723.83       8513.41       193.36 o                         
  -2   6   1      20557.78      19958.78       156.69 o                         
  -1   6   1       1774.12       2055.81        66.08 o                         
   0   6   1       1220.37       1432.39        62.68 o                         
   1   6   1         17.77        100.77        30.41 o                         
   2   6   1       5772.70       5235.55        83.08 o                         
   3   6   1       2119.33       1972.60        74.27 o                         
   4   6   1        217.90        260.16        46.68 o                         
   5   6   1       6003.09       5873.72       126.60 o                         
   6   6   1      25438.27      24557.42       279.70 o                         
   7   6   1       1866.50       1725.30        93.08 o                         
   8   6   1       3543.94       3313.43       103.84 o                         
   9   6   1       6451.96       6428.06       187.51 o                         
  10   6   1       3129.27       3095.92       203.88 o                         
  11   6   1      34649.32      33295.71       553.12 o                         
  12   6   1      29501.87      29228.35       548.54 o                         
  13   6   1      35228.42      34565.80       617.80 o                         
  14   6   1      43967.46      44634.26       730.55 o                         
  15   6   1       6830.05       6868.57       373.79 o                         
  16   6   1        328.97        365.05       151.08 o                         
  17   6   1      12939.72      12578.35       611.44 o                         
  18   6   1       2182.51       2093.81       273.34 o                         
  19   6   1       7075.85       6921.46       487.56 o                         
  20   6   1       1487.76       1071.75       254.64 o                         
  21   6   1      16419.00      16367.55       750.90 o                         
  22   6   1        261.31        430.32       251.90 o                         
  23   6   1         41.67       -259.17       259.17 o                         
  24   6   1       7110.83       7031.13       554.12 o                         
  25   6   1       1941.59       1717.43       343.65 o                         
  26   6   1      14344.38      15882.68       893.04 o                         
 -27   7   1        127.26        387.62       903.65 o                         
 -26   7   1       1510.15       1002.04       316.83 o                         
 -25   7   1        550.17        568.73       267.29 o                         
 -24   7   1       4129.78       4146.16       479.42 o                         
 -23   7   1        447.07        481.18       231.06 o                         
 -22   7   1       9202.59       9017.74       580.07 o                         
 -21   7   1        620.74         37.46       256.31 o                         
 -20   7   1        492.03        246.66       220.73 o                         
 -19   7   1       1642.39       1058.32       230.97 o                         
 -18   7   1       2664.19       2306.63       278.50 o                         
 -17   7   1        422.70        408.19       182.95 o                         
 -16   7   1      43782.02      44999.53       788.88 o                         
 -15   7   1      19823.26      20809.66       524.86 o                         
 -14   7   1      28552.87      28879.13       589.10 o                         
 -13   7   1      13266.75      13352.10       363.75 o                         
 -12   7   1       5436.69       5319.12       232.72 o                         
 -11   7   1      49074.16      48357.11       666.64 o                         
 -10   7   1      14854.53      14507.15       247.86 o                         
  -9   7   1        153.07        201.67        56.99 o                         
  -8   7   1      12572.10      11378.93       208.52 o                         
  -7   7   1        587.03        719.10        66.91 o                         
  -6   7   1       6481.43       6431.87       166.48 o                         
  -5   7   1      12832.48      12285.83       186.42 o                         
  -4   7   1       4408.75       3945.42       103.25 o                         
  -3   7   1       3651.36       3427.90       106.11 o                         
  -2   7   1      19867.64      19311.00       167.07 o                         
  -1   7   1      11360.20      11455.49       150.04 o                         
   0   7   1      19527.51      18861.34       165.16 o                         
   1   7   1       3611.21       3446.47        78.18 o                         
   2   7   1       2066.61       2284.02        79.00 o                         
   3   7   1       1044.11        671.23        43.73 o                         
   4   7   1       4489.78       4394.54       119.05 o                         
   5   7   1      24700.99      24686.35       288.85 o                         
   6   7   1       8571.66       8417.14       160.66 o                         
   7   7   1       6337.54       5845.98       143.92 o                         
   8   7   1      22434.88      21469.52       287.17 o                         
   9   7   1      17543.59      18155.06       231.19 o                         
  10   7   1       8516.66       8387.04       218.02 o                         
  11   7   1      18226.24      18118.45       408.72 o                         
  12   7   1       3724.90       3646.66       219.09 o                         
  13   7   1      53951.01      55302.38       774.62 o                         
  14   7   1       1828.58       1591.15       176.62 o                         
  15   7   1      21444.89      21868.54       740.55 o                         
  16   7   1      58298.29      59707.79      1058.10 o                         
  17   7   1       1035.20       1154.91       228.41 o                         
  18   7   1        470.35        275.74       199.69 o                         
  19   7   1        109.91       -218.97       218.97 o                         
  20   7   1        206.77        -22.73       232.12 o                         
  21   7   1       1213.55        831.75       266.10 o                         
  22   7   1       1623.15       1366.81       289.91 o                         
  23   7   1      11082.81      12234.51       754.39 o                         
  24   7   1      14825.82      15806.33       958.84 o                         
  25   7   1        156.04        857.14       318.09 o                         
  26   7   1         94.22        151.52       301.72 o                         
 -26   8   1        641.25        888.25       274.96 o                         
 -25   8   1       2249.50       1618.65       314.28 o                         
 -24   8   1       1095.91       1069.18       285.58 o                         
 -23   8   1        203.64        165.58       264.95 o                         
 -22   8   1        868.34        820.01       275.57 o                         
 -21   8   1       1578.93       1233.51       317.14 o                         
 -20   8   1       7344.74       7140.17       438.70 o                         
 -19   8   1         95.76        103.84       181.93 o                         
 -18   8   1      20105.60      20458.46       675.33 o                         
 -17   8   1       6585.19       6475.74       389.43 o                         
 -16   8   1       1512.35       1606.49       229.74 o                         
 -15   8   1      20474.14      21645.71       533.10 o                         
 -14   8   1       3214.43       3248.37       224.28 o                         
 -13   8   1      11391.75      10634.32       294.83 o                         
 -12   8   1      13451.08      13197.14       301.79 o                         
 -11   8   1          1.94         21.16        56.93 o                         
 -10   8   1      71525.98      72887.04       744.63 o                         
  -9   8   1       4709.95       4820.14       149.86 o                         
  -8   8   1        179.67        245.17        59.51 o                         
  -7   8   1       1620.56       1218.55        76.87 o                         
  -6   8   1       2140.34       1938.76       105.50 o                         
  -5   8   1      52723.70      52697.55       379.96 o                         
  -4   8   1      28117.99      28256.22       347.81 o                         
  -3   8   1       1477.50       1243.46        69.83 o                         
  -2   8   1       8306.84       7748.85       113.43 o                         
  -1   8   1      10328.21       9743.84       155.88 o                         
   0   8   1       4301.55       4095.26        87.84 o                         
   1   8   1          0.10         74.82        30.96 o                         
   2   8   1       2302.03       2459.69        83.88 o                         
   3   8   1         32.89         87.36        43.78 o                         
   4   8   1       9935.70       9670.62       148.34 o                         
   5   8   1      17117.96      15860.49       253.62 o                         
   6   8   1      22556.32      22092.24       282.65 o                         
   7   8   1        859.79        794.23        43.37 o                         
   8   8   1       2450.72       2531.42       105.87 o                         
   9   8   1       1774.87       1608.44        95.21 o                         
  10   8   1      18921.83      18477.34       245.64 o                         
  11   8   1       3613.09       3625.03       174.58 o                         
  12   8   1         55.37         73.77        91.29 o                         
  13   8   1      42654.49      44148.68       625.31 o                         
  14   8   1      18828.87      19098.76       591.02 o                         
  15   8   1      26297.65      27721.50       607.74 o                         
  16   8   1       7658.60       8132.43       371.36 o                         
  17   8   1       2143.90       2381.24       229.97 o                         
  18   8   1      22087.04      21917.69       704.32 o                         
  19   8   1        236.75        280.77       202.68 o                         
  20   8   1       2351.10       2275.44       297.88 o                         
  21   8   1       5726.22       5902.91       487.77 o                         
  22   8   1      11414.96      11197.07       656.19 o                         
  23   8   1          5.55       -162.68       258.44 o                         
  24   8   1        161.40         -8.02       237.64 o                         
  25   8   1        212.66       -285.66       385.42 o                         
  26   8   1        947.96       -390.77       390.77 o                         
 -26   9   1         22.22       -348.27       348.27 o                         
 -25   9   1        239.02       -281.01       281.01 o                         
 -24   9   1        855.21        406.76       277.00 o                         
 -23   9   1         43.51       -242.08       242.08 o                         
 -22   9   1       3032.37       3034.07       399.19 o                         
 -21   9   1       1693.12       1536.23       276.80 o                         
 -20   9   1      25497.56      25258.25       792.62 o                         
 -19   9   1        164.80        192.69       204.05 o                         
 -18   9   1      33344.20      33482.91       858.06 o                         
 -17   9   1       3241.70       2753.59       279.90 o                         
 -16   9   1        509.04        692.37       192.76 o                         
 -15   9   1        575.17        444.65       167.17 o                         
 -14   9   1         26.91         92.45       109.90 o                         
 -13   9   1      12542.10      12615.39       308.26 o                         
 -12   9   1      22875.07      23839.56       377.91 o                         
 -11   9   1       3751.30       3803.69       134.13 o                         
 -10   9   1       1744.68       1840.50       133.02 o                         
  -9   9   1          0.25         61.84        56.99 o                         
  -8   9   1      73854.37      73037.58       475.53 o                         
  -7   9   1      16020.42      15135.74       209.71 o                         
  -6   9   1        203.72        235.86        59.16 o                         
  -5   9   1       8881.40       8030.77       180.68 o                         
  -4   9   1       4093.91       4051.06       129.07 o                         
  -3   9   1        760.40       1130.05        72.52 o                         
  -2   9   1        595.24        582.58        56.14 o                         
  -1   9   1       5070.52       4894.39       124.64 o                         
   0   9   1        457.15        471.19        39.45 o                         
   1   9   1      57346.21      55165.03       373.30 o                         
   2   9   1       7711.28       7884.80       147.57 o                         
   3   9   1       1483.35       1289.30        82.01 o                         
   4   9   1      16795.71      16362.37       206.15 o                         
   5   9   1       6515.66       6909.35       170.26 o                         
   6   9   1        181.33        402.70        60.71 o                         
   7   9   1      10820.35      10623.74       223.47 o                         
   8   9   1      39512.81      38844.95       491.38 o                         
   9   9   1      33398.21      33004.21       572.18 o                         
  10   9   1        943.80       1028.55       107.57 o                         
  11   9   1         21.23        191.59        82.92 o                         
  12   9   1       8960.01       8747.17       322.76 o                         
  13   9   1      10959.77      11229.49       369.90 o                         
  14   9   1       5769.88       5934.83       293.38 o                         
  15   9   1       3451.50       3468.16       242.30 o                         
  16   9   1      10745.77      10671.70       479.99 o                         
  17   9   1        754.58        820.83       218.91 o                         
  18   9   1      43857.86      46303.44      1019.49 o                         
  19   9   1       2012.48       2321.50       311.99 o                         
  20   9   1      26669.64      27298.48       833.02 o                         
  21   9   1       2284.54       2697.30       381.48 o                         
  22   9   1       4565.18       5334.27       545.78 o                         
  23   9   1       4055.95       4177.94       440.36 o                         
  24   9   1       2925.23       2106.07       365.15 o                         
  25   9   1        384.36       -146.32       265.50 o                         
  26   9   1        961.30        814.10       504.74 o                         
 -26  10   1        149.41       -830.38       830.38 o                         
 -25  10   1          6.94        -54.33       244.82 o                         
 -24  10   1      11427.56      11556.26       709.73 o                         
 -23  10   1       9237.27       9714.45       635.00 o                         
 -22  10   1       4012.24       4103.67       385.37 o                         
 -21  10   1       2255.14       2276.90       314.11 o                         
 -20  10   1       4604.28       4812.42       389.39 o                         
 -19  10   1         96.93        174.93       212.82 o                         
 -18  10   1      32022.15      31440.82       844.56 o                         
 -17  10   1         13.80         87.00       181.58 o                         
 -16  10   1      11194.39      10482.29       475.31 o                         
 -15  10   1       4019.75       3838.06       298.62 o                         
 -14  10   1       2778.16       2329.82       244.19 o                         
 -13  10   1       7016.88       7064.55       315.04 o                         
 -12  10   1       6940.12       6930.80       246.67 o                         
 -11  10   1        157.54        300.56        70.91 o                         
 -10  10   1     137221.22     143326.00      1232.53 o                         
  -9  10   1          6.49        208.46        57.47 o                         
  -8  10   1        672.11        694.61        66.19 o                         
  -7  10   1       7509.36       7341.34       166.26 o                         
  -6  10   1       5793.14       5492.77       161.49 o                         
  -5  10   1       2038.51       1782.10        90.06 o                         
  -4  10   1        628.08        595.35        59.24 o                         
  -3  10   1       7440.48       7046.95       135.24 o                         
  -2  10   1         50.14        138.63        48.24 o                         
  -1  10   1       4663.11       4133.43       115.47 o                         
   0  10   1      12416.51      12411.08       149.81 o                         
   1  10   1       1627.69       1429.95        69.85 o                         
   2  10   1      26691.68      24994.84       260.67 o                         
   3  10   1      28882.10      27744.14       315.17 o                         
   4  10   1        271.45        232.60        54.77 o                         
   5  10   1       2277.34       2265.47       105.08 o                         
   6  10   1          0.08        130.45        57.36 o                         
   7  10   1         52.55         77.24        61.67 o                         
   8  10   1       1656.02       1756.13       114.67 o                         
   9  10   1       6773.15       7008.68       205.33 o                         
  10  10   1      28677.02      28631.56       466.99 o                         
  11  10   1       1652.53       1359.97       148.60 o                         
  12  10   1      13411.97      13222.43       341.53 o                         
  13  10   1         22.31         57.15       118.00 o                         
  14  10   1        873.47        734.66       170.06 o                         
  15  10   1       1326.49        967.95       201.56 o                         
  16  10   1       6559.57       6228.43       381.12 o                         
  17  10   1          5.58        -35.06       202.45 o                         
  18  10   1      14788.13      14990.39       605.19 o                         
  19  10   1        486.24        454.07       238.13 o                         
  20  10   1       3762.13       3550.05       359.01 o                         
  21  10   1        129.16        173.00       213.17 o                         
  22  10   1      13437.50      14823.28       768.49 o                         
  23  10   1        224.41       -201.39       346.81 o                         
  24  10   1       5656.42       5048.82       491.35 o                         
  25  10   1       1486.40       1030.89       300.15 o                         
 -26  11   1        591.82       1270.00       521.03 o                         
 -25  11   1       5136.85       5929.36       542.08 o                         
 -24  11   1        186.85        493.68       262.91 o                         
 -23  11   1         11.30       -236.45       255.43 o                         
 -22  11   1       5658.58       6262.76       455.42 o                         
 -21  11   1       4526.22       4290.96       378.05 o                         
 -20  11   1      12605.82      13076.80       596.18 o                         
 -19  11   1         35.10       -111.94       203.03 o                         
 -18  11   1       7979.97       7942.88       457.96 o                         
 -17  11   1        937.80        885.69       210.52 o                         
 -16  11   1        194.95        148.84       168.59 o                         
 -15  11   1       7104.70       6632.26       380.56 o                         
 -14  11   1       2309.25       2372.02       220.57 o                         
 -13  11   1       2831.28       2894.58       225.94 o                         
 -12  11   1      20340.88      21043.87       512.66 o                         
 -11  11   1       9861.60       9082.15       340.23 o                         
 -10  11   1       5260.05       5236.91       186.16 o                         
  -9  11   1       8546.09       8633.90       178.27 o                         
  -8  11   1      10260.29       9710.45       176.13 o                         
  -7  11   1        186.41        173.48        50.66 o                         
  -6  11   1       5032.20       4352.43       203.22 o                         
  -5  11   1       7981.73       7889.35       207.36 o                         
  -4  11   1      11793.02      11480.73       263.08 o                         
  -3  11   1        155.72        118.38        38.92 o                         
  -2  11   1       2702.31       2518.75        97.86 o                         
  -1  11   1        421.32        435.28        51.21 o                         
   0  11   1       1161.28        816.86        43.38 o                         
   1  11   1      39334.46      40505.10       308.98 o                         
   2  11   1      14738.83      14209.09       200.51 o                         
   3  11   1        297.68        273.21        57.53 o                         
   4  11   1      46419.45      45104.81       416.57 o                         
   5  11   1        962.54        894.45        94.44 o                         
   6  11   1       4532.06       4356.36       150.05 o                         
   7  11   1      42840.49      44021.66       432.04 o                         
   8  11   1       1557.87       1675.46       103.82 o                         
   9  11   1         27.75         23.36        64.24 o                         
  10  11   1       5779.41       6296.36       199.37 o                         
  11  11   1      22859.90      23476.66       368.76 o                         
  12  11   1        359.89        180.38       119.71 o                         
  13  11   1       3455.31       3731.95       236.12 o                         
  14  11   1       9947.45       9611.05       444.03 o                         
  15  11   1       3542.36       3869.64       316.54 o                         
  16  11   1       6561.00       6289.89       389.64 o                         
  17  11   1       6917.47       5958.41       394.95 o                         
  18  11   1      15127.34      15122.72       611.73 o                         
  19  11   1       1390.30       1291.58       256.35 o                         
  20  11   1       9518.49       9104.52       522.76 o                         
  21  11   1       4315.93       3987.78       394.46 o                         
  22  11   1       5063.44       5015.08       412.66 o                         
  23  11   1        116.67        295.30       286.55 o                         
  24  11   1       1450.41       1650.12       318.30 o                         
  25  11   1         33.51       -146.54       423.33 o                         
 -25  12   1         10.25        -97.69       472.18 o                         
 -24  12   1       3531.55       3683.55       559.33 o                         
 -23  12   1      11960.24      13304.46       643.92 o                         
 -22  12   1        485.82        299.43       214.63 o                         
 -21  12   1        826.30        552.47       213.66 o                         
 -20  12   1          0.05        -59.03       218.98 o                         
 -19  12   1        138.76        -47.60       219.37 o                         
 -18  12   1       9630.70       9748.67       501.92 o                         
 -17  12   1        619.08        168.18       199.74 o                         
 -16  12   1      12155.50      11895.37       522.82 o                         
 -15  12   1       2190.87       1717.56       240.68 o                         
 -14  12   1       3626.37       3309.35       287.80 o                         
 -13  12   1      29064.74      29581.92       610.14 o                         
 -12  12   1      12686.45      12832.84       392.33 o                         
 -11  12   1        802.68        604.11       117.73 o                         
 -10  12   1      11431.68      10910.66       307.75 o                         
  -9  12   1       3531.73       3321.71       177.22 o                         
  -8  12   1      14650.46      13664.67       272.26 o                         
  -7  12   1        574.68        514.85       105.99 o                         
  -6  12   1      11603.28      11329.52       283.12 o                         
  -5  12   1        120.86        132.49        78.40 o                         
  -4  12   1        939.37        831.73        97.16 o                         
  -3  12   1       9279.00       8942.13       217.01 o                         
  -2  12   1        379.85        431.14        62.35 o                         
  -1  12   1       7497.64       7415.07       157.50 o                         
   0  12   1       5294.34       4628.91       119.72 o                         
   1  12   1       7613.74       7533.24       141.04 o                         
   2  12   1      48698.75      47903.68       375.42 o                         
   3  12   1       3894.18       3883.55       130.47 o                         
   4  12   1        809.15        741.39        78.70 o                         
   5  12   1       7530.81       7397.35       186.43 o                         
   6  12   1       3410.39       3096.02       133.29 o                         
   7  12   1         52.29        133.91        62.33 o                         
   8  12   1       4007.79       3794.15       143.69 o                         
   9  12   1       4950.07       5075.90       169.31 o                         
  10  12   1       4106.15       4079.10       201.59 o                         
  11  12   1        532.48        331.63       130.69 o                         
  12  12   1       1724.96       1750.01       186.93 o                         
  13  12   1      16330.31      16753.71       476.06 o                         
  14  12   1      11311.47      11077.88       480.02 o                         
  15  12   1      21993.53      21658.10       674.02 o                         
  16  12   1        148.42        286.57       200.28 o                         
  17  12   1       1791.05       1508.36       269.24 o                         
  18  12   1       2815.63       2531.01       307.51 o                         
  19  12   1       3592.71       3499.94       351.20 o                         
  20  12   1        161.23       -154.33       224.31 o                         
  21  12   1       3000.09       3276.43       338.57 o                         
  22  12   1        528.83        415.99       243.50 o                         
  23  12   1        536.95        227.54       250.91 o                         
  24  12   1          7.21        289.07       491.17 o                         
 -25  13   1        887.63        830.38       569.87 o                         
 -24  13   1       6664.98       7156.66       571.97 o                         
 -23  13   1         40.96       -230.45       230.45 o                         
 -22  13   1          9.83       -101.60       209.70 o                         
 -21  13   1        312.65        133.39       215.94 o                         
 -20  13   1        591.88        255.44       205.78 o                         
 -19  13   1          0.49        215.05       206.36 o                         
 -18  13   1      21217.09      22598.61       752.27 o                         
 -17  13   1        788.98       1026.92       245.08 o                         
 -16  13   1      30947.73      31733.43       834.06 o                         
 -15  13   1       1851.02       2164.83       267.69 o                         
 -14  13   1        125.15        219.93       180.83 o                         
 -13  13   1       1333.07       1281.31       230.07 o                         
 -12  13   1       1021.23       1127.60       162.31 o                         
 -11  13   1        226.23        166.44        99.98 o                         
 -10  13   1       1665.91       1857.67       155.62 o                         
  -9  13   1       1172.49        968.47       115.34 o                         
  -8  13   1       1648.66       1518.47       125.23 o                         
  -7  13   1       9453.65       9284.64       289.62 o                         
  -6  13   1      15085.82      14811.89       332.08 o                         
  -5  13   1      36658.39      36231.02       458.65 o                         
  -4  13   1       1763.79       1802.50       122.01 o                         
  -3  13   1       5310.46       4935.49       176.30 o                         
  -2  13   1       2348.25       2297.10       116.81 o                         
  -1  13   1      23269.37      23662.71       309.35 o                         
   0  13   1        289.03        149.40        49.67 o                         
   1  13   1      24699.66      24162.08       250.77 o                         
   2  13   1      19436.44      19852.70       270.07 o                         
   3  13   1       1038.29       1134.83        85.04 o                         
   4  13   1      17619.99      17055.26       275.39 o                         
   5  13   1        767.66        754.19        79.79 o                         
   6  13   1       5109.50       4831.30       177.04 o                         
   7  13   1      48368.05      49246.49       616.94 o                         
   8  13   1        621.24        479.73        85.93 o                         
   9  13   1       1775.46       1538.19       150.38 o                         
  10  13   1      31892.51      31855.91       587.94 o                         
  11  13   1       3233.47       3294.24       252.28 o                         
  12  13   1       2400.05       2448.25       201.50 o                         
  13  13   1       1445.10       1191.21       178.47 o                         
  14  13   1        959.86        366.19       211.64 o                         
  15  13   1        899.29        889.51       219.28 o                         
  16  13   1      23801.37      24537.23       746.70 o                         
  17  13   1       2346.07       2536.72       316.52 o                         
  18  13   1       1962.61       2157.42       287.19 o                         
  19  13   1       1343.23       1170.69       247.78 o                         
  20  13   1       9809.78       9689.91       540.15 o                         
  21  13   1       3530.53       2633.76       333.48 o                         
  22  13   1          6.83       -219.07       287.30 o                         
  23  13   1         71.75        -91.41       342.92 o                         
  24  13   1       6130.80       5991.79      1042.05 o                         
 -24  14   1        771.56        205.03       310.22 o                         
 -23  14   1        527.97        345.08       233.15 o                         
 -22  14   1         79.16       -232.37       247.07 o                         
 -21  14   1       1600.23       1165.22       337.54 o                         
 -20  14   1        944.74        821.46       238.51 o                         
 -19  14   1       1508.73       1320.96       265.61 o                         
 -18  14   1       6319.67       6342.85       426.41 o                         
 -17  14   1        749.21        398.59       216.27 o                         
 -16  14   1      25720.05      25817.20       768.99 o                         
 -15  14   1        197.38        262.46       194.54 o                         
 -14  14   1       9896.61      10418.91       436.71 o                         
 -13  14   1       1040.56       1119.92       206.40 o                         
 -12  14   1      33112.23      34001.74       671.50 o                         
 -11  14   1       6559.41       6919.92       291.91 o                         
 -10  14   1       2551.42       2511.69       187.14 o                         
  -9  14   1      15462.73      15809.29       348.18 o                         
  -8  14   1      21783.65      22048.85       398.85 o                         
  -7  14   1       3661.66       3648.91       198.31 o                         
  -6  14   1        435.18        221.26        96.24 o                         
  -5  14   1         34.71         76.05        80.73 o                         
  -4  14   1      14096.59      14075.33       300.83 o                         
  -3  14   1        561.81        599.44        83.21 o                         
  -2  14   1         96.03         51.71        63.74 o                         
  -1  14   1      38752.80      38835.65       370.56 o                         
   0  14   1      16190.06      16268.07       279.01 o                         
   1  14   1      26630.46      26954.11       335.56 o                         
   2  14   1       3018.37       2961.42       143.70 o                         
   3  14   1      17075.24      16818.32       269.55 o                         
   4  14   1        122.23        181.44        63.62 o                         
   5  14   1        123.52        107.00        75.18 o                         
   6  14   1       1459.24       1568.36       137.18 o                         
   7  14   1        262.99         42.99       115.06 o                         
   8  14   1       5549.10       5330.35       230.24 o                         
   9  14   1      23004.18      23008.95       503.53 o                         
  10  14   1       8614.32       8774.62       328.94 o                         
  11  14   1        289.70        215.28       121.87 o                         
  12  14   1      18343.51      19298.06       494.28 o                         
  13  14   1         57.51        239.80       162.16 o                         
  14  14   1      11238.30      11395.39       459.97 o                         
  15  14   1        726.92        764.47       199.43 o                         
  16  14   1        346.66        254.10       201.94 o                         
  17  14   1         46.77        100.32       204.75 o                         
  18  14   1        152.39        332.39       200.87 o                         
  19  14   1         34.89         26.69       194.65 o                         
  20  14   1       1758.53       1348.02       247.16 o                         
  21  14   1         12.73       -218.44       218.44 o                         
  22  14   1        213.22       -263.38       344.89 o                         
  23  14   1         87.20        417.72       251.08 o                         
 -24  15   1       4337.21       5343.29       666.57 o                         
 -23  15   1         37.26       -290.06       290.06 o                         
 -22  15   1        134.00         64.10       384.36 o                         
 -21  15   1        713.88        684.34       237.88 o                         
 -20  15   1        306.95        369.53       200.46 o                         
 -19  15   1         88.96        333.00       212.85 o                         
 -18  15   1      11505.16      11285.46       514.14 o                         
 -17  15   1       1940.64       1938.43       259.72 o                         
 -16  15   1       9861.85       9945.84       496.36 o                         
 -15  15   1        360.42        132.35       182.42 o                         
 -14  15   1       2501.49       2324.65       262.45 o                         
 -13  15   1        743.37        452.41       169.89 o                         
 -12  15   1        925.19        823.83       151.21 o                         
 -11  15   1      12872.35      13311.33       378.40 o                         
 -10  15   1       1861.22       1468.18       149.32 o                         
  -9  15   1       1911.33       1902.29       164.25 o                         
  -8  15   1       3358.20       3706.35       204.33 o                         
  -7  15   1        176.30        136.42        97.69 o                         
  -6  15   1        457.07        388.79       111.61 o                         
  -5  15   1       2047.51       1983.10       134.93 o                         
  -4  15   1         50.99         45.92        76.58 o                         
  -3  15   1      13314.86      13788.40       291.07 o                         
  -2  15   1       9297.61       9734.46       215.95 o                         
  -1  15   1      25008.04      26332.95       367.58 o                         
   0  15   1       4857.81       4711.07       167.51 o                         
   1  15   1      17451.62      17674.53       300.07 o                         
   2  15   1       4589.39       4535.17       241.43 o                         
   3  15   1        194.04        282.44        81.88 o                         
   4  15   1          0.86        111.10        71.54 o                         
   5  15   1      45595.77      48061.93       608.99 o                         
   6  15   1        819.60        604.20       154.97 o                         
   7  15   1       2459.64       2134.84       184.01 o                         
   8  15   1      12744.01      13164.61       375.40 o                         
   9  15   1      14406.90      14536.64       385.85 o                         
  10  15   1      17779.73      17489.95       498.71 o                         
  11  15   1       6092.91       5687.80       284.82 o                         
  12  15   1       2497.51       2444.79       211.15 o                         
  13  15   1      16111.39      16722.07       505.52 o                         
  14  15   1       1340.87       1408.91       195.28 o                         
  15  15   1       1962.36       2034.75       242.89 o                         
  16  15   1      17334.85      17153.92       598.34 o                         
  17  15   1        977.44        668.21       205.63 o                         
  18  15   1          0.04        -18.61       263.35 o                         
  19  15   1       4566.46       4580.30       364.43 o                         
  20  15   1        962.29        634.26       244.04 o                         
  21  15   1         30.25       -368.93       368.93 o                         
  22  15   1        286.65       -385.92       385.92 o                         
  23  15   1       2183.44       2100.38       651.28 o                         
 -23  16   1        874.47        335.62       700.13 o                         
 -22  16   1        776.71        709.14       210.91 o                         
 -21  16   1       1063.98        191.43       305.20 o                         
 -20  16   1         89.52          8.69       277.91 o                         
 -19  16   1       1728.81       1313.89       232.06 o                         
 -18  16   1       9731.90       9801.07       475.86 o                         
 -17  16   1        221.64         87.36       185.08 o                         
 -16  16   1          4.40       -102.12       162.74 o                         
 -15  16   1       4786.77       4642.10       322.02 o                         
 -14  16   1       2442.14       2695.40       237.87 o                         
 -13  16   1         90.29       -160.80       162.50 o                         
 -12  16   1       1788.59       1505.07       191.59 o                         
 -11  16   1       9068.74       8772.29       323.33 o                         
 -10  16   1      10982.11      11004.25       351.92 o                         
  -9  16   1       3767.50       3646.25       212.39 o                         
  -8  16   1       2465.48       2293.33       176.78 o                         
  -7  16   1        489.75        589.43       169.79 o                         
  -6  16   1        317.71        380.07       129.47 o                         
  -5  16   1         56.81        122.82       105.72 o                         
  -4  16   1      60811.64      63378.00       723.79 o                         
  -3  16   1        361.34        380.39       101.99 o                         
  -2  16   1       7807.39       7757.20       316.82 o                         
  -1  16   1      16762.15      16940.81       309.89 o                         
   0  16   1        797.87        677.58        94.29 o                         
   1  16   1      24492.11      25928.34       375.58 o                         
   2  16   1       7107.01       7396.65       233.67 o                         
   3  16   1       3597.16       3867.53       185.06 o                         
   4  16   1        132.31        539.43       152.02 o                         
   5  16   1        897.49        807.41       151.32 o                         
   6  16   1      13110.29      13457.63       436.05 o                         
   7  16   1      13069.00      11945.84       439.01 o                         
   8  16   1      12791.38      12582.72       401.37 o                         
   9  16   1        738.43        631.38       131.76 o                         
  10  16   1       4430.02       4252.41       250.27 o                         
  11  16   1       6095.06       5762.42       271.33 o                         
  12  16   1       1317.80       1027.09       169.36 o                         
  13  16   1       5294.61       5057.96       324.22 o                         
  14  16   1        829.27        491.21       177.07 o                         
  15  16   1      13546.06      13563.71       522.76 o                         
  16  16   1       1912.87       1564.84       232.50 o                         
  17  16   1       1830.77       1795.13       235.44 o                         
  18  16   1       4535.34       4833.55       336.27 o                         
  19  16   1       2371.54       2667.66       274.54 o                         
  20  16   1          7.74       -209.68       209.68 o                         
  21  16   1        338.02        352.89       197.31 o                         
  22  16   1       6423.95       6986.20       417.28 o                         
 -22  17   1       5241.99       5376.92       654.57 o                         
 -21  17   1       2410.84       2721.25       316.26 o                         
 -20  17   1      20812.02      22386.34       742.48 o                         
 -19  17   1        367.54        651.99       294.90 o                         
 -18  17   1       7512.19       7442.91       434.25 o                         
 -17  17   1          2.16       -126.69       191.75 o                         
 -16  17   1        322.03        214.06       171.30 o                         
 -15  17   1       1249.01        724.46       205.11 o                         
 -14  17   1        320.13       -122.91       236.77 o                         
 -13  17   1        911.50        933.87       197.30 o                         
 -12  17   1        187.17        144.41       166.72 o                         
 -11  17   1       3517.89       3737.23       258.64 o                         
 -10  17   1       4407.55       3966.89       257.70 o                         
  -9  17   1        929.57        826.78       164.08 o                         
  -8  17   1      16951.36      16747.53       465.09 o                         
  -7  17   1       9141.83       9213.29       383.12 o                         
  -6  17   1      24070.90      24062.46       546.09 o                         
  -5  17   1       1328.74       1053.12       161.57 o                         
  -4  17   1          0.39         87.45       105.82 o                         
  -3  17   1      21521.47      22038.99       432.56 o                         
  -2  17   1      21650.38      21590.86       436.94 o                         
  -1  17   1        147.35        262.65        90.36 o                         
   0  17   1      30583.50      31200.62       428.27 o                         
   1  17   1      15360.18      15660.94       326.41 o                         
   2  17   1       1170.75        991.43       135.77 o                         
   3  17   1        689.82        515.65       124.65 o                         
   4  17   1       2100.06       2104.51       176.49 o                         
   5  17   1      26680.22      26686.11       568.51 o                         
   6  17   1       9695.49       8878.91       375.16 o                         
   7  17   1         35.15       -146.55       146.55 o                         
   8  17   1      43536.32      44189.93       749.21 o                         
   9  17   1       4938.25       4325.80       262.26 o                         
  10  17   1      14615.42      15244.51       462.28 o                         
  11  17   1        662.54        585.29       156.46 o                         
  12  17   1         24.58       -143.76       171.47 o                         
  13  17   1       7978.32       7920.17       400.57 o                         
  14  17   1        427.79        203.98       172.81 o                         
  15  17   1       2554.82       2586.57       278.41 o                         
  16  17   1        607.04        708.88       208.74 o                         
  17  17   1        301.04        209.22       182.38 o                         
  18  17   1      18385.19      18767.43       796.12 o                         
  19  17   1       1389.57       1505.57       328.88 o                         
  20  17   1       7254.59       7720.65       461.27 o                         
  21  17   1         81.69        -35.12       219.66 o                         
  22  17   1       7711.13       9220.04      1530.51 o                         
 -21  18   1        332.40       -233.88       233.88 o                         
 -20  18   1        545.40        843.37       280.34 o                         
 -19  18   1       3062.01       3048.58       316.75 o                         
 -18  18   1      13438.45      13694.02       577.53 o                         
 -17  18   1       1308.93       1159.99       223.78 o                         
 -16  18   1       1110.57        723.97       198.83 o                         
 -15  18   1        203.83         65.55       164.63 o                         
 -14  18   1       4288.29       3657.10       313.11 o                         
 -13  18   1       3623.64       3422.49       289.51 o                         
 -12  18   1        208.40         67.32       172.00 o                         
 -11  18   1        270.71        342.47       165.84 o                         
 -10  18   1      27718.04      29124.16       638.09 o                         
  -9  18   1         35.26        105.21       148.10 o                         
  -8  18   1      10202.40      10490.37       387.34 o                         
  -7  18   1      25695.98      25831.76       634.92 o                         
  -6  18   1        307.76        208.04       135.89 o                         
  -5  18   1        978.78        735.70       153.13 o                         
  -4  18   1       6728.54       6692.30       276.20 o                         
  -3  18   1       9089.87       8918.43       310.32 o                         
  -2  18   1      30257.65      31663.75       515.13 o                         
  -1  18   1        978.63        904.51       113.76 o                         
   0  18   1        223.65        111.33        86.75 o                         
   1  18   1        112.09          7.74       113.89 o                         
   2  18   1       1262.06       1364.68       149.30 o                         
   3  18   1       8612.25       8670.79       311.73 o                         
   4  18   1        559.30        490.39       123.96 o                         
   5  18   1         14.30       -128.52       128.52 o                         
   6  18   1       7129.22       6394.47       334.57 o                         
   7  18   1      16842.26      16873.68       483.43 o                         
   8  18   1      15268.91      15084.75       463.60 o                         
   9  18   1       7873.98       8186.58       356.29 o                         
  10  18   1      12830.92      13286.90       444.13 o                         
  11  18   1        459.62        636.33       160.02 o                         
  12  18   1        515.90        364.46       180.84 o                         
  13  18   1       4125.25       4297.03       318.83 o                         
  14  18   1          2.36        -11.13       181.65 o                         
  15  18   1        964.43        691.32       216.02 o                         
  16  18   1       3599.90       2960.81       293.71 o                         
  17  18   1        203.06       -201.25       201.25 o                         
  18  18   1       5187.21       5721.61       405.07 o                         
  19  18   1        744.01        637.95       250.00 o                         
  20  18   1        477.83        970.07       232.78 o                         
  21  18   1          1.34         91.80       381.32 o                         
 -21  19   1       1721.45       2653.97       700.13 o                         
 -20  19   1       7809.53       8292.61       481.38 o                         
 -19  19   1       1816.69       1874.31       287.71 o                         
 -18  19   1       1657.15       1463.88       393.20 o                         
 -17  19   1        229.91        104.23       229.37 o                         
 -16  19   1         37.29         -3.97       236.65 o                         
 -15  19   1       2147.53       1872.24       256.76 o                         
 -14  19   1        698.80        444.68       191.33 o                         
 -13  19   1        417.60        300.37       179.08 o                         
 -12  19   1       8128.37       8453.83       414.24 o                         
 -11  19   1       1115.69        905.76       200.90 o                         
 -10  19   1       7851.66       7924.64       362.26 o                         
  -9  19   1      18311.60      18425.08       523.67 o                         
  -8  19   1       2419.18       2395.24       224.99 o                         
  -7  19   1      10124.89      10224.46       429.35 o                         
  -6  19   1        829.45        755.86       171.46 o                         
  -5  19   1       1155.05        770.00       146.76 o                         
  -4  19   1       1090.34       1209.23       170.77 o                         
  -3  19   1        204.40        135.12       119.49 o                         
  -2  19   1       1185.77       1237.70       160.14 o                         
  -1  19   1        392.02        497.74       204.45 o                         
   0  19   1       9520.35       9981.73       323.19 o                         
   1  19   1      31116.51      32130.18       707.71 o                         
   2  19   1        582.17        467.90       145.43 o                         
   3  19   1      10813.03      10756.42       478.94 o                         
   4  19   1        249.78        182.22       131.10 o                         
   5  19   1         39.78       -140.13       140.13 o                         
   6  19   1         72.29          0.40       138.24 o                         
   7  19   1        832.21        685.13       160.50 o                         
   8  19   1       8709.74       8005.86       357.70 o                         
   9  19   1       2386.82       2328.57       218.92 o                         
  10  19   1       8029.17       8162.20       375.03 o                         
  11  19   1      37473.94      39028.74       773.10 o                         
  12  19   1       2947.49       3277.00       282.39 o                         
  13  19   1          6.49       -128.00       165.65 o                         
  14  19   1        572.18        216.03       241.50 o                         
  15  19   1        178.35       -184.85       184.85 o                         
  16  19   1       4234.37       4729.64       355.33 o                         
  17  19   1       2114.96       1588.87       271.84 o                         
  18  19   1       4790.86       4963.35       385.09 o                         
  19  19   1       1468.16       1349.50       314.32 o                         
  20  19   1       3229.37       3310.43       546.18 o                         
 -20  20   1        360.94       1514.23       635.00 o                         
 -19  20   1       2497.49       2871.82       363.79 o                         
 -18  20   1       3984.41       4182.41       359.22 o                         
 -17  20   1        316.30       -219.14       265.78 o                         
 -16  20   1       4912.55       5062.69       379.85 o                         
 -15  20   1        195.83        269.04       204.49 o                         
 -14  20   1       1568.11       1271.32       231.53 o                         
 -13  20   1      15352.94      15418.52       580.04 o                         
 -12  20   1       8998.29       8240.77       425.31 o                         
 -11  20   1        605.21        607.22       184.16 o                         
 -10  20   1        938.01        902.75       167.40 o                         
  -9  20   1         83.02        280.19       153.98 o                         
  -8  20   1        373.88        195.61       143.35 o                         
  -7  20   1      10079.39       9699.76       431.59 o                         
  -6  20   1       4498.46       4734.56       266.27 o                         
  -5  20   1      24046.49      25938.10       560.90 o                         
  -4  20   1        625.44        320.88       146.48 o                         
  -3  20   1       2046.88       1826.76       206.29 o                         
  -2  20   1      16284.89      15472.50       533.54 o                         
  -1  20   1       2576.61       2625.98       272.03 o                         
   0  20   1       1451.07       1437.50       212.51 o                         
   1  20   1        176.46        186.39       177.02 o                         
   2  20   1        933.49        900.55       150.41 o                         
   3  20   1       8581.54       8789.54       336.11 o                         
   4  20   1        866.16        490.86       140.63 o                         
   5  20   1      15408.26      15510.46       445.18 o                         
   6  20   1       2075.38       1787.22       206.25 o                         
   7  20   1        913.54        588.54       164.39 o                         
   8  20   1       2147.70       1949.69       233.84 o                         
   9  20   1         42.32       -131.31       163.10 o                         
  10  20   1        459.89        459.99       165.71 o                         
  11  20   1        303.97        397.67       178.88 o                         
  12  20   1       1523.54       1211.26       240.29 o                         
  13  20   1      19944.12      20506.80       663.96 o                         
  14  20   1      10145.45      10647.40       499.71 o                         
  15  20   1        214.41        444.10       201.03 o                         
  16  20   1         28.35        -79.34       195.18 o                         
  17  20   1        757.99        569.41       206.27 o                         
  18  20   1       2072.56       2224.32       284.87 o                         
  19  20   1        167.45       -208.27       208.27 o                         
 -18  21   1       5375.58       5738.27       408.97 o                         
 -17  21   1          9.09        353.97       201.46 o                         
 -16  21   1      11974.88      12680.44       562.16 o                         
 -15  21   1       8664.17       8560.70       473.30 o                         
 -14  21   1        752.21        659.69       221.63 o                         
 -13  21   1        470.19        687.40       217.47 o                         
 -12  21   1       1741.76       1283.03       219.67 o                         
 -11  21   1        393.80         90.31       186.46 o                         
 -10  21   1        249.89        114.99       174.12 o                         
  -9  21   1      13970.29      14793.27       499.62 o                         
  -8  21   1        628.66        272.86       241.15 o                         
  -7  21   1       5835.40       6498.21       309.59 o                         
  -6  21   1       8622.53       9222.68       359.08 o                         
  -5  21   1       5064.48       4893.86       300.64 o                         
  -4  21   1        279.24        379.26       192.44 o                         
  -3  21   1      15313.96      15136.39       548.74 o                         
  -2  21   1       1867.53       1672.78       234.07 o                         
  -1  21   1      16090.98      16368.38       567.71 o                         
   0  21   1         32.74       -199.98       199.98 o                         
   1  21   1       2341.94       2235.06       260.15 o                         
   2  21   1       2345.09       2216.41       244.19 o                         
   3  21   1      28965.78      29463.79       666.34 o                         
   4  21   1        662.24        655.44       153.30 o                         
   5  21   1        120.77        176.28       132.60 o                         
   6  21   1       2986.41       2951.68       237.62 o                         
   7  21   1          8.69        -68.01       124.32 o                         
   8  21   1        132.08          9.61       140.62 o                         
   9  21   1          7.20         -7.78       151.60 o                         
  10  21   1       6097.88       5881.15       347.88 o                         
  11  21   1      16350.72      17167.19       606.33 o                         
  12  21   1         80.43       -187.79       189.27 o                         
  13  21   1       2479.74       2930.30       292.62 o                         
  14  21   1         11.34        127.91       185.20 o                         
  15  21   1          3.70        392.63       199.69 o                         
  16  21   1      10373.17      10874.26       586.16 o                         
  17  21   1       2051.03       2060.60       280.57 o                         
  18  21   1        886.90        219.24       275.31 o                         
 -17  22   1        137.16       -138.39       210.65 o                         
 -16  22   1       4903.03       5264.51       389.86 o                         
 -15  22   1        320.94        282.84       186.78 o                         
 -14  22   1       6276.96       6771.89       429.61 o                         
 -13  22   1       2603.14       2633.32       300.11 o                         
 -12  22   1       4251.28       3991.73       338.28 o                         
 -11  22   1        522.21        554.66       194.49 o                         
 -10  22   1        148.60         90.67       201.47 o                         
  -9  22   1          5.51       -157.51       157.51 o                         
  -8  22   1      16765.56      17330.71       544.36 o                         
  -7  22   1        265.72         26.33       166.73 o                         
  -6  22   1         50.23         90.01       159.58 o                         
  -5  22   1      19622.69      20196.47       653.17 o                         
  -4  22   1       1166.51        854.78       218.75 o                         
  -3  22   1        992.51        940.35       215.72 o                         
  -2  22   1       1973.30       1551.53       223.74 o                         
  -1  22   1       1348.63        821.92       197.30 o                         
   0  22   1       3293.08       2732.94       301.87 o                         
   1  22   1       1622.18       1029.46       210.53 o                         
   2  22   1       7085.90       6146.86       391.93 o                         
   3  22   1         79.52        -51.70       175.34 o                         
   4  22   1        150.77         94.45       179.78 o                         
   5  22   1      26208.54      27031.58       723.05 o                         
   6  22   1        660.76        672.06       169.39 o                         
   7  22   1         51.96       -111.37       152.36 o                         
   8  22   1        261.12        315.51       157.12 o                         
   9  22   1       1869.07       1712.98       211.08 o                         
  10  22   1       3623.99       3332.54       284.98 o                         
  11  22   1          5.56        -68.32       188.74 o                         
  12  22   1        179.28        309.58       184.88 o                         
  13  22   1       5163.21       5205.96       376.44 o                         
  14  22   1       2746.20       2906.73       301.70 o                         
  15  22   1        527.08        304.12       226.94 o                         
  16  22   1       1287.78       1718.15       309.53 o                         
  17  22   1        599.43        -66.07       452.63 o                         
 -16  23   1       4198.49       4549.11       481.77 o                         
 -15  23   1       3659.29       3599.74       343.82 o                         
 -14  23   1       1031.25        647.33       205.10 o                         
 -13  23   1       1820.22       1514.06       250.75 o                         
 -12  23   1         20.25       -125.07       195.99 o                         
 -11  23   1       1372.91        951.24       217.10 o                         
 -10  23   1       4493.27       4843.86       359.20 o                         
  -9  23   1        295.05        301.22       186.75 o                         
  -8  23   1       3185.66       3202.52       284.77 o                         
  -7  23   1       6155.33       6105.32       395.84 o                         
  -6  23   1       4275.97       4855.41       404.80 o                         
  -5  23   1       2297.20       1909.94       252.46 o                         
  -4  23   1         79.85         34.03       187.04 o                         
  -3  23   1        488.89        338.25       198.41 o                         
  -2  23   1       1198.69        600.20       195.06 o                         
  -1  23   1      10124.35      10259.02       495.67 o                         
   0  23   1       2197.11       2381.68       288.16 o                         
   1  23   1         20.68         57.87       216.41 o                         
   2  23   1       4994.69       4832.86       357.10 o                         
   3  23   1       3066.17       2600.96       292.92 o                         
   4  23   1       9692.94      10442.55       498.59 o                         
   5  23   1       7147.38       6822.18       472.18 o                         
   6  23   1        618.99        591.08       251.87 o                         
   7  23   1        591.30        558.72       168.58 o                         
   8  23   1        307.67        213.37       179.66 o                         
   9  23   1       7415.57       7573.93       365.68 o                         
  10  23   1          8.08       -178.17       178.17 o                         
  11  23   1       1099.97       1095.76       205.82 o                         
  12  23   1       1147.49        871.79       236.65 o                         
  13  23   1       4898.58       5185.47       386.24 o                         
  14  23   1        680.06        406.91       174.22 o                         
  15  23   1        388.84        202.05       203.66 o                         
  16  23   1       3023.74       3402.95       732.69 o                         
 -15  24   1        112.41        -73.39      1245.58 o                         
 -14  24   1       1027.05        760.75       258.75 o                         
 -13  24   1        861.17        293.57       247.65 o                         
 -12  24   1       2427.89       2226.97       264.83 o                         
 -11  24   1       5109.35       5434.39       385.61 o                         
 -10  24   1       2643.44       2244.22       304.03 o                         
  -9  24   1        953.11        740.40       231.85 o                         
  -8  24   1       2493.37       2096.41       276.84 o                         
  -7  24   1       2571.62       2819.62       302.81 o                         
  -6  24   1        420.16        126.82       232.28 o                         
  -5  24   1       1231.95        725.02       215.71 o                         
  -4  24   1        331.11        340.26       206.19 o                         
  -3  24   1        535.99        503.20       204.39 o                         
  -2  24   1       2399.09       1772.32       281.19 o                         
  -1  24   1       6453.87       6349.66       424.14 o                         
   0  24   1       2664.38       2208.55       279.26 o                         
   1  24   1       4504.21       3933.78       445.39 o                         
   2  24   1       2279.09       2302.80       287.79 o                         
   3  24   1         76.15       -185.57       216.57 o                         
   4  24   1         39.84        387.38       224.14 o                         
   5  24   1       1318.76       1461.58       265.97 o                         
   6  24   1         15.25        171.67       197.94 o                         
   7  24   1       6322.42       6997.55       430.16 o                         
   8  24   1       1306.59       1802.69       272.18 o                         
   9  24   1          8.62         32.43       194.92 o                         
  10  24   1       1625.79       1274.08       243.97 o                         
  11  24   1       5667.70       5553.59       398.51 o                         
  12  24   1       1604.51       1162.03       228.48 o                         
  13  24   1        204.10         -0.43       178.38 o                         
  14  24   1        434.45        512.20       218.55 o                         
 -13  25   1       7487.44       8437.09       638.82 o                         
 -12  25   1         31.38       -258.98       258.98 o                         
 -11  25   1        360.04        502.01       206.96 o                         
 -10  25   1        786.11        520.95       212.30 o                         
  -9  25   1          6.75        142.87       201.80 o                         
  -8  25   1       2911.90       3180.20       344.42 o                         
  -7  25   1       3852.76       3497.73       335.15 o                         
  -6  25   1         48.63       -200.70       200.70 o                         
  -5  25   1          8.77       -214.42       214.42 o                         
  -4  25   1        630.58        458.95       199.96 o                         
  -3  25   1      25278.76      25443.61       744.38 o                         
  -2  25   1        194.94         64.02       225.72 o                         
  -1  25   1         81.92         19.69       220.62 o                         
   0  25   1         24.12       -237.86       237.86 o                         
   1  25   1       2742.90       1332.66       306.19 o                         
   2  25   1         27.52       -198.57       214.53 o                         
   3  25   1        518.35        158.14       190.14 o                         
   4  25   1       1765.83       1238.15       265.58 o                         
   5  25   1      16773.70      17911.12       735.71 o                         
   6  25   1        128.84       -119.14       194.89 o                         
   7  25   1        432.18        613.62       241.50 o                         
   8  25   1       3843.69       4037.23       394.57 o                         
   9  25   1        400.94        694.72       222.17 o                         
  10  25   1        367.04        343.91       229.00 o                         
  11  25   1        976.91        725.93       192.60 o                         
  12  25   1        187.09        -41.29       264.64 o                         
  13  25   1        602.74        504.74       521.03 o                         
 -11  26   1       3972.47       4547.84       626.75 o                         
 -10  26   1       6377.56       7143.23       564.03 o                         
  -9  26   1        102.92        265.27       230.58 o                         
  -8  26   1         42.99         46.75       270.63 o                         
  -7  26   1       1775.77       1662.65       240.01 o                         
  -6  26   1        329.16        230.01       199.30 o                         
  -5  26   1       1235.78       1083.62       242.93 o                         
  -4  26   1          3.12       -245.24       245.24 o                         
  -3  26   1       4535.34       5018.32       405.12 o                         
  -2  26   1       2318.35       1775.63       289.48 o                         
  -1  26   1       7072.55       7007.07       459.43 o                         
   0  26   1         51.22       -241.98       241.98 o                         
   1  26   1       2408.81       1842.47       282.85 o                         
   2  26   1          3.19          9.71       213.42 o                         
   3  26   1        770.75        299.37       212.39 o                         
   4  26   1        512.03       -111.77       223.49 o                         
   5  26   1       4303.88       4176.72       359.31 o                         
   6  26   1        434.64        263.15       206.79 o                         
   7  26   1      14304.36      14560.75       618.06 o                         
   8  26   1        745.65       1091.84       289.68 o                         
   9  26   1        115.67        662.61       213.77 o                         
  10  26   1       2390.63       2843.64       588.52 o                         
  -8  27   1         25.64       -133.03       255.99 o                         
  -7  27   1       1766.49        341.70       276.04 o                         
  -6  27   1          6.33       -193.13       193.13 o                         
  -5  27   1       3008.40       2523.57       441.75 o                         
  -4  27   1       1929.38       2005.26       314.16 o                         
  -3  27   1       6170.93       6676.35       457.34 o                         
  -2  27   1          2.56       -190.27       294.90 o                         
  -1  27   1        103.58        513.86       316.89 o                         
   0  27   1       3862.23       4061.67       372.30 o                         
   1  27   1        223.55       -319.45       424.47 o                         
   2  27   1        247.03        221.02       223.28 o                         
   3  27   1        210.91       -170.54       324.87 o                         
   4  27   1        785.76        714.85       264.94 o                         
   5  27   1       2502.33       2083.48       284.84 o                         
   6  27   1         18.01       -225.62       225.62 o                         
   7  27   1       4263.24       4819.77       648.58 o                         
  -5  28   1       1095.37       1123.46       667.56 o                         
  -4  28   1         66.73       -399.54      1180.45 o                         
  -3  28   1        657.21        295.49       360.18 o                         
  -2  28   1       5651.95       5299.04       654.51 o                         
  -1  28   1       2658.44       2070.95       419.05 o                         
   0  28   1       1391.37        699.39       361.92 o                         
   1  28   1       1417.42       1067.09       408.86 o                         
   2  28   1       2017.87       1506.75       581.26 o                         
   3  28   1        279.85       -441.97       441.97 o                         
   4  28   1        124.28       -553.59       553.59 o                         
   5  28   1       1838.20        227.95       439.62 o                         
 -28   0   2       1174.79        358.20       521.03 o                         
 -26   0   2          7.63        259.12       439.62 o                         
 -24   0   2       1094.83        905.48       521.03 o                         
 -22   0   2         39.29       -110.55       283.59 o                         
 -20   0   2          3.38        616.88       280.76 o                         
 -18   0   2      10348.92       8958.18       789.68 o                         
 -16   0   2         66.69        122.71       234.13 o                         
 -14   0   2        335.27        607.86       317.50 o                         
 -12   0   2        504.04        390.77       195.38 o                         
 -10   0   2      63691.41      69504.70      1937.56 o                         
  -8   0   2       9414.18      10375.02       371.56 o                         
  -6   0   2     198226.52     192143.42      2014.04 o                         
  -4   0   2       5565.47       6716.65       164.69 o                         
  -2   0   2      48639.74      56373.38      5218.39 o                         
   2   0   2     545373.50     519576.00      1224.35 o                         
   4   0   2      42796.50      39268.74       631.97 o                         
   6   0   2       2511.29       2814.44       276.79 o                         
   8   0   2     176855.62     169618.05      3948.40 o                         
  10   0   2       8172.21       8351.52       477.69 o                         
  12   0   2      99258.38      98689.60      2450.45 o                         
  14   0   2      27934.19      28086.58      1408.40 o                         
  16   0   2       2756.82       1989.09       339.49 o                         
  18   0   2        502.85        265.40       229.40 o                         
  20   0   2       1776.90       1606.22       320.85 o                         
  22   0   2       4208.44       4538.80       553.55 o                         
  24   0   2        254.28       -243.74       367.02 o                         
  26   0   2        715.05        641.26       445.04 o                         
 -28   1   2       2735.54       2678.39       516.56 o                         
 -27   1   2         92.34         28.60       217.79 o                         
 -26   1   2       4224.00       4219.76       572.86 o                         
 -25   1   2        253.71       -203.12       203.12 o                         
 -24   1   2        564.49        423.36       212.21 o                         
 -23   1   2       1263.01       1061.06       229.15 o                         
 -22   1   2      13744.98      13776.06       537.58 o                         
 -21   1   2        203.51        370.13       212.78 o                         
 -20   1   2        895.38        568.99       190.38 o                         
 -19   1   2       3017.41       2826.14       281.28 o                         
 -18   1   2       5251.12       5094.57       338.76 o                         
 -17   1   2       6782.80       6727.72       375.79 o                         
 -16   1   2      53064.04      52521.72      1023.18 o                         
 -15   1   2      27344.02      27956.07       726.15 o                         
 -14   1   2      74840.30      73941.84      1120.45 o                         
 -13   1   2       5067.24       4487.33       285.89 o                         
 -12   1   2       3259.04       3219.81       237.43 o                         
 -11   1   2       9922.41       9923.79       323.41 o                         
 -10   1   2     103653.40     107697.05      1134.63 o                         
  -9   1   2       4706.03       5107.18       230.67 o                         
  -8   1   2      41119.26      45425.22       526.42 o                         
  -7   1   2       9951.82      10890.73       246.75 o                         
  -6   1   2     146174.75     148206.47       908.98 o                         
  -5   1   2     342697.53     332778.91      2054.16 o                         
  -4   1   2      47076.40      44545.38       320.60 o                         
  -3   1   2      72414.56      75189.58       552.45 o                         
  -2   1   2     346813.47     340758.38      1782.36 o                         
  -1   1   2       9008.08       5745.56       805.39 o                         
   0   1   2      94862.75      57016.81      5104.44 o                         
   1   1   2      16259.76      17323.48       361.92 o                         
   2   1   2     355301.12     352429.28       796.65 o                         
   3   1   2     150431.09     149853.72      1058.12 o                         
   4   1   2     589234.56     552375.56      2739.52 o                         
   5   1   2         32.93        379.98        83.59 o                         
   6   1   2     190840.38     185978.12      1147.67 o                         
   7   1   2      17054.27      16955.67       337.72 o                         
   8   1   2     237590.27     232908.95      1946.26 o                         
   9   1   2      11881.96      11228.99       316.61 o                         
  10   1   2     107017.19     104384.16      1140.42 o                         
  11   1   2      17070.40      16794.73       494.01 o                         
  12   1   2     116951.06     118420.49      1927.09 o                         
  13   1   2       4119.02       4533.57       311.84 o                         
  14   1   2      32528.31      32873.24       776.38 o                         
  15   1   2      15741.61      14754.93       551.05 o                         
  16   1   2      20311.13      20517.24       665.66 o                         
  17   1   2        241.81        268.34       183.34 o                         
  18   1   2       1885.22       1494.80       216.70 o                         
  19   1   2        200.26        153.01       186.71 o                         
  20   1   2      16187.32      16316.79       618.77 o                         
  21   1   2        804.07        684.41       226.59 o                         
  22   1   2       6869.95       6717.19       414.91 o                         
  23   1   2        290.46        187.84       210.82 o                         
  24   1   2       1283.87        778.14       246.01 o                         
  25   1   2        315.59        649.43       302.07 o                         
  26   1   2        398.84        527.19       411.27 o                         
 -28   2   2          5.19       -121.85       838.53 o                         
 -27   2   2         24.38       -282.22       282.22 o                         
 -26   2   2        130.49       -213.63       265.59 o                         
 -25   2   2        460.88        420.09       231.68 o                         
 -24   2   2        307.38         -3.23       226.40 o                         
 -23   2   2        351.30        703.01       244.49 o                         
 -22   2   2        428.02        604.39       228.58 o                         
 -21   2   2        694.42        446.66       200.44 o                         
 -20   2   2         49.53        193.40       185.56 o                         
 -19   2   2       2803.38       2335.93       269.01 o                         
 -18   2   2       5931.32       6157.25       361.63 o                         
 -17   2   2       2569.42       2433.88       250.60 o                         
 -16   2   2       5454.22       4709.54       303.19 o                         
 -15   2   2      13364.50      12587.80       448.60 o                         
 -14   2   2       2551.68       2759.73       233.60 o                         
 -13   2   2      84917.23      83715.39       925.51 o                         
 -12   2   2         52.72        224.36       113.12 o                         
 -11   2   2     123278.25     124241.65      1942.96 o                         
 -10   2   2      16485.21      16383.87       360.51 o                         
  -9   2   2      85374.65      90158.52       856.80 o                         
  -8   2   2       9769.00      10942.77       264.02 o                         
  -7   2   2     280702.00     278876.53      1119.91 o                         
  -6   2   2      16310.41      19757.14       286.06 o                         
  -5   2   2     252456.47     248967.56      2072.32 o                         
  -4   2   2     430204.56     428572.16      3099.75 o                         
  -3   2   2         83.90        770.21       128.90 o                         
  -2   2   2       7199.88       8852.47       179.54 o                         
  -1   2   2      22842.79      26257.25       178.78 o                         
   0   2   2     318571.00     319301.56      1434.53 o                         
   1   2   2      29616.52      27395.73       201.42 o                         
   2   2   2      43855.66      50203.68       365.49 o                         
   3   2   2      73881.77      76393.48       445.25 o                         
   4   2   2     156944.44     155187.48       904.76 o                         
   5   2   2     138880.02     133326.17       980.48 o                         
   6   2   2      10681.76      11530.26       261.03 o                         
   7   2   2      12553.62      11855.22       319.06 o                         
   8   2   2      77631.12      73592.15       746.36 o                         
   9   2   2      10354.22       9609.20       332.43 o                         
  10   2   2      10186.75      11330.47       340.56 o                         
  11   2   2      13715.35      13030.62       380.89 o                         
  12   2   2       9389.64       9922.00       413.15 o                         
  13   2   2        347.18        478.61       168.98 o                         
  14   2   2       2076.25       1820.75       211.70 o                         
  15   2   2       1774.45       1610.05       212.46 o                         
  16   2   2       2332.99       1891.01       234.48 o                         
  17   2   2        257.98        239.49       173.50 o                         
  18   2   2        121.18        -16.81       173.83 o                         
  19   2   2      10867.04      10841.63       499.94 o                         
  20   2   2        210.94        136.61       204.16 o                         
  21   2   2       5323.08       4503.41       372.64 o                         
  22   2   2        125.27         28.10       243.41 o                         
  23   2   2       1852.53       1337.66       274.92 o                         
  24   2   2        198.05        -26.17       195.25 o                         
  25   2   2         80.35        431.27       234.15 o                         
  26   2   2          1.89       -305.95       305.95 o                         
 -28   3   2       1654.96       2035.25       602.44 o                         
 -27   3   2        116.80       -214.37       214.37 o                         
 -26   3   2       1478.83       1233.70       277.12 o                         
 -25   3   2       1028.35       1001.89       276.11 o                         
 -24   3   2      13852.79      13711.12       712.03 o                         
 -23   3   2         60.82        144.44       239.53 o                         
 -22   3   2       1212.08        658.34       221.50 o                         
 -21   3   2       2112.40       2348.39       296.96 o                         
 -20   3   2       4487.19       4418.04       348.96 o                         
 -19   3   2       7355.14       6807.91       394.94 o                         
 -18   3   2      22434.01      22201.12       650.52 o                         
 -17   3   2       1490.42       1675.67       224.20 o                         
 -16   3   2      64230.53      65656.74      1022.84 o                         
 -15   3   2      12598.51      12738.77       449.03 o                         
 -14   3   2      26962.24      27316.55       559.22 o                         
 -13   3   2      12030.49      12369.80       369.68 o                         
 -12   3   2       2558.82       2639.55       171.73 o                         
 -11   3   2       5865.22       4772.87       202.87 o                         
 -10   3   2      34344.44      35864.19       515.58 o                         
  -9   3   2       7781.79       7981.85       243.26 o                         
  -8   3   2     298195.03     285184.00      1314.30 o                         
  -7   3   2      11160.93      13852.66       257.95 o                         
  -6   3   2      15565.49      17157.69       199.67 o                         
  -5   3   2     200056.02     193125.86      1092.05 o                         
  -4   3   2     607078.56     594246.19      3891.72 o                         
  -3   3   2     353097.91     340760.50      1559.81 o                         
  -2   3   2     379252.12     377779.66      1176.81 o                         
  -1   3   2      22057.08      19975.41       153.18 o                         
   0   3   2      75858.29      80869.87       253.73 o                         
   1   3   2      42108.94      45360.29       322.93 o                         
   2   3   2     150724.94     157436.52      1075.16 o                         
   3   3   2     348067.31     329767.50      2019.25 o                         
   4   3   2       1899.32       2483.57       294.88 o                         
   5   3   2      57147.61      55610.03       523.47 o                         
   6   3   2    1087185.00    1021507.00      2837.51 o                         
   7   3   2      33507.81      32417.66       511.27 o                         
   8   3   2       6734.67       6388.58       232.45 o                         
   9   3   2      46266.37      44476.74       570.28 o                         
  10   3   2     149363.73     150508.27      1229.37 o                         
  11   3   2      23428.69      23083.04       461.98 o                         
  12   3   2       7460.61       7811.24       292.92 o                         
  13   3   2       2453.81       2221.13       188.19 o                         
  14   3   2      61088.57      60169.43       937.37 o                         
  15   3   2        648.91        403.79       159.82 o                         
  16   3   2       3170.52       2865.18       260.92 o                         
  17   3   2       3856.77       3773.21       306.31 o                         
  18   3   2      16710.83      16597.60       585.08 o                         
  19   3   2       4323.86       4183.29       351.66 o                         
  20   3   2      13605.32      13999.94       575.25 o                         
  21   3   2         86.74        121.61       234.25 o                         
  22   3   2       1695.93       1662.25       311.95 o                         
  23   3   2        148.67        540.77       267.29 o                         
  24   3   2       1979.90       1649.55       285.37 o                         
  25   3   2        136.96         28.72       235.01 o                         
  26   3   2       3028.49       2876.89       461.91 o                         
 -28   4   2          0.37       1082.88       384.53 o                         
 -27   4   2        198.36        -65.45       225.98 o                         
 -26   4   2       2190.95       2299.15       339.96 o                         
 -25   4   2         85.96         26.59       246.60 o                         
 -24   4   2        542.24        808.33       297.92 o                         
 -23   4   2       2971.99       3639.12       402.86 o                         
 -22   4   2        672.37        759.27       265.82 o                         
 -21   4   2         41.84       -179.61       196.13 o                         
 -20   4   2       2894.23       2637.88       283.10 o                         
 -19   4   2       2090.99       2042.06       254.68 o                         
 -18   4   2       6102.10       5082.92       336.27 o                         
 -17   4   2         63.20        344.91       168.14 o                         
 -16   4   2       5412.94       5649.04       300.95 o                         
 -15   4   2         17.18       -110.31       145.48 o                         
 -14   4   2      36473.08      36423.00       647.68 o                         
 -13   4   2       3096.53       3532.00       213.54 o                         
 -12   4   2      14019.71      13882.33       343.98 o                         
 -11   4   2       9787.12      10046.45       283.64 o                         
 -10   4   2      94863.15      97416.97       811.52 o                         
  -9   4   2      26243.43      25220.70       425.75 o                         
  -8   4   2       5007.52       4926.15       157.11 o                         
  -7   4   2      11430.25      11178.44       239.24 o                         
  -6   4   2     278089.31     272342.03      1196.60 o                         
  -5   4   2       4155.56       5715.00       181.54 o                         
  -4   4   2     106263.88     104405.85       688.65 o                         
  -3   4   2       3852.94       3021.90       104.60 o                         
  -2   4   2      32775.74      39009.04       355.94 o                         
  -1   4   2      52855.59      59118.34       312.50 o                         
   0   4   2     246596.58     248899.94       615.29 o                         
   1   4   2     191987.23     189255.77       991.75 o                         
   2   4   2     544689.69     509461.53      3352.64 o                         
   3   4   2      43793.21      44345.58       354.20 o                         
   4   4   2     266854.28     275988.09      1052.38 o                         
   5   4   2      32670.68      30800.99       319.26 o                         
   6   4   2      13000.81      14219.35       279.48 o                         
   7   4   2       6151.36       4853.57       191.38 o                         
   8   4   2       3577.34       4669.63       201.92 o                         
   9   4   2      28305.56      28166.70       455.14 o                         
  10   4   2      36063.80      37182.43       647.70 o                         
  11   4   2      17656.93      15969.54       388.33 o                         
  12   4   2      15781.39      15435.21       401.67 o                         
  13   4   2         12.65          0.95       119.77 o                         
  14   4   2       8864.48       8715.97       340.14 o                         
  15   4   2       2359.50       2574.12       219.36 o                         
  16   4   2      17125.41      17047.28       558.40 o                         
  17   4   2        268.94        354.49       165.77 o                         
  18   4   2      17165.83      17757.80       606.60 o                         
  19   4   2          1.48        244.89       195.20 o                         
  20   4   2       3092.00       3467.56       386.00 o                         
  21   4   2         78.93         -9.05       237.11 o                         
  22   4   2        251.95        216.86       244.33 o                         
  23   4   2         91.10       -179.59       289.06 o                         
  24   4   2        662.07        273.55       231.54 o                         
  25   4   2        481.04        210.93       283.52 o                         
  26   4   2        737.67        153.47       263.52 o                         
 -27   5   2       1222.70       1141.20       274.59 o                         
 -26   5   2       2213.57       1906.86       350.68 o                         
 -25   5   2         26.78        495.94       303.16 o                         
 -24   5   2      13717.39      13941.12       724.84 o                         
 -23   5   2        513.41        245.92       252.53 o                         
 -22   5   2       3568.26       3349.61       373.35 o                         
 -21   5   2         28.46        -29.72       260.72 o                         
 -20   5   2       4431.47       4166.93       330.40 o                         
 -19   5   2       4938.17       4592.80       340.02 o                         
 -18   5   2       7741.29       8049.88       377.11 o                         
 -17   5   2      22891.17      24139.29       598.43 o                         
 -16   5   2      47360.21      46774.19       797.17 o                         
 -15   5   2      38441.25      39670.33       710.03 o                         
 -14   5   2      17253.77      17342.12       458.54 o                         
 -13   5   2       1260.76       1280.89       145.87 o                         
 -12   5   2        793.10       1083.89       164.82 o                         
 -11   5   2       3531.48       3614.54       180.20 o                         
 -10   5   2      66298.42      64396.65       802.33 o                         
  -9   5   2        413.40        635.45        81.78 o                         
  -8   5   2     657211.12     653799.69      4339.59 o                         
  -7   5   2      28455.98      27527.04       394.00 o                         
  -6   5   2         41.40        445.46       198.69 o                         
  -5   5   2     141954.39     149189.94      1235.74 o                         
  -4   5   2      14914.14      13817.68       273.11 o                         
  -3   5   2     260874.14     264490.94      1629.46 o                         
  -2   5   2     153778.48     162201.58       872.67 o                         
  -1   5   2     250185.08     249655.06      1684.21 o                         
   0   5   2     365845.62     353815.56      1595.64 o                         
   1   5   2       3755.26       4124.97        79.89 o                         
   2   5   2     523617.31     501287.84      3286.32 o                         
   3   5   2      21516.25      22443.39       334.04 o                         
   4   5   2       5291.82       5003.54       135.09 o                         
   5   5   2      30995.66      29687.36       304.02 o                         
   6   5   2     343089.22     350369.16      1120.11 o                         
   7   5   2       7308.17       6796.05       194.31 o                         
   8   5   2      16142.10      16423.31       297.51 o                         
   9   5   2      12350.48      13317.07       317.69 o                         
  10   5   2     170780.80     166852.56      1161.50 o                         
  11   5   2        295.09        415.86       108.70 o                         
  12   5   2      41632.09      43692.20       661.89 o                         
  13   5   2      19675.78      19326.18       470.13 o                         
  14   5   2      54492.99      56094.50       818.43 o                         
  15   5   2       4230.17       4477.96       270.32 o                         
  16   5   2        798.49        535.85       154.02 o                         
  17   5   2       7316.91       7069.32       381.03 o                         
  18   5   2      14305.11      15186.91       763.79 o                         
  19   5   2         35.47        409.85       264.52 o                         
  20   5   2       7449.77       8344.93       542.14 o                         
  21   5   2         88.95         35.43       235.95 o                         
  22   5   2       6652.72       6267.72       510.22 o                         
  23   5   2        478.75        106.56       253.81 o                         
  24   5   2       2392.37       1943.53       451.44 o                         
  25   5   2          0.99       -340.88       340.88 o                         
  26   5   2       1679.00       1848.78       356.79 o                         
  27   5   2       2276.93       2018.97       667.56 o                         
 -27   6   2        243.28        342.50       244.79 o                         
 -26   6   2        249.15        459.14       246.43 o                         
 -25   6   2        382.38        199.74       254.03 o                         
 -24   6   2        963.06        622.19       271.95 o                         
 -23   6   2         57.26        117.51       241.35 o                         
 -22   6   2        262.86         -1.32       263.58 o                         
 -21   6   2       7356.93       7314.29       498.84 o                         
 -20   6   2        455.40        220.89       219.71 o                         
 -19   6   2       2636.68       2945.87       292.46 o                         
 -18   6   2       3633.80       3083.93       257.73 o                         
 -17   6   2       1456.03       1546.93       216.02 o                         
 -16   6   2        108.04        282.01       149.44 o                         
 -15   6   2      27018.48      25334.67       576.60 o                         
 -14   6   2        753.60       1018.71       177.02 o                         
 -13   6   2     133192.25     137194.19      1119.36 o                         
 -12   6   2      31624.26      30129.58       648.11 o                         
 -11   6   2      23713.36      24435.98       440.65 o                         
 -10   6   2      62005.33      59661.36       549.65 o                         
  -9   6   2      68759.37      69546.87       512.16 o                         
  -8   6   2      50218.76      51658.76       612.26 o                         
  -7   6   2      62971.59      58802.89       581.53 o                         
  -6   6   2      46779.05      42398.29       399.77 o                         
  -5   6   2     179726.25     178279.50       890.13 o                         
  -4   6   2      38984.15      41151.93       615.02 o                         
  -3   6   2       2520.93       3535.07        93.18 o                         
  -2   6   2     245002.05     237940.27      1703.90 o                         
  -1   6   2       1596.87       1442.08        64.24 o                         
   0   6   2        917.66       1515.97        64.47 o                         
   1   6   2      91783.96      99395.04       824.88 o                         
   2   6   2      19457.19      18700.26       231.23 o                         
   3   6   2      41920.75      45547.35       317.53 o                         
   4   6   2        371.38       1141.22        68.22 o                         
   5   6   2      39825.18      42843.33       414.84 o                         
   6   6   2         39.82        774.58       204.73 o                         
   7   6   2       2783.46       3531.10       116.16 o                         
   8   6   2      13245.92      12805.05       237.44 o                         
   9   6   2       2187.24       2872.53       141.90 o                         
  10   6   2       3750.37       3685.52       189.93 o                         
  11   6   2       4845.17       5021.11       229.45 o                         
  12   6   2       1467.66       1524.48       155.84 o                         
  13   6   2          9.95        147.41       124.33 o                         
  14   6   2      13153.87      12567.12       401.25 o                         
  15   6   2       1988.42       2132.55       202.20 o                         
  16   6   2       1384.58       1128.70       205.53 o                         
  17   6   2       5161.78       4784.87       346.13 o                         
  18   6   2       1214.80       1034.83       264.63 o                         
  19   6   2       6130.81       6017.83       464.30 o                         
  20   6   2          0.00        152.67       224.98 o                         
  21   6   2       6296.35       6809.32       515.00 o                         
  22   6   2         35.95        835.26       252.13 o                         
  23   6   2        478.56        356.08       251.53 o                         
  24   6   2         92.29       -269.68       269.68 o                         
  25   6   2        325.97        246.26       282.41 o                         
  26   6   2         10.86       -174.56       227.44 o                         
 -27   7   2         60.71        417.03       354.68 o                         
 -26   7   2        200.01        397.86       285.05 o                         
 -25   7   2         46.48         38.77       358.37 o                         
 -24   7   2       1094.56        806.65       331.37 o                         
 -23   7   2       5493.76       5664.94       483.28 o                         
 -22   7   2      16397.93      16723.13       765.25 o                         
 -21   7   2         89.40         22.76       229.98 o                         
 -20   7   2       1421.05        749.24       312.59 o                         
 -19   7   2        662.35        609.83       201.01 o                         
 -18   7   2      15614.89      14687.91       562.70 o                         
 -17   7   2      14081.19      14281.75       473.87 o                         
 -16   7   2      14331.86      14309.16       573.62 o                         
 -15   7   2      36239.29      36021.39       679.71 o                         
 -14   7   2       3624.10       4007.69       224.48 o                         
 -13   7   2       7688.49       7887.85       291.96 o                         
 -12   7   2        192.22        298.63       105.13 o                         
 -11   7   2      17591.98      17547.31       314.92 o                         
 -10   7   2     182298.02     180494.97       870.09 o                         
  -9   7   2        541.09       1149.53       115.17 o                         
  -8   7   2      61549.51      59239.09       452.91 o                         
  -7   7   2       1390.12       2465.89       197.84 o                         
  -6   7   2      32547.21      32138.56       334.88 o                         
  -5   7   2     149094.95     142921.14       885.17 o                         
  -4   7   2      44057.74      41654.75       430.04 o                         
  -3   7   2     252999.22     251343.61      1584.73 o                         
  -2   7   2     139727.06     142141.12      1090.90 o                         
  -1   7   2      31137.06      35572.01       299.31 o                         
   0   7   2     332679.53     323814.84      2454.09 o                         
   1   7   2        109.77        555.26        75.50 o                         
   2   7   2       6687.59       8287.61       139.91 o                         
   3   7   2        158.46        420.05        64.59 o                         
   4   7   2     205573.38     200242.20      1230.05 o                         
   5   7   2       8045.67       7791.83       171.09 o                         
   6   7   2      34669.75      33989.17       398.11 o                         
   7   7   2       9212.19      10790.77       190.13 o                         
   8   7   2     154740.31     157712.25      1352.70 o                         
   9   7   2        602.70        641.23        91.36 o                         
  10   7   2      18396.32      18608.90       341.11 o                         
  11   7   2        296.44        392.02       122.57 o                         
  12   7   2     100568.92     102622.98       990.03 o                         
  13   7   2         20.72        237.88       124.55 o                         
  14   7   2      24020.45      23752.33       529.98 o                         
  15   7   2       1878.76       2450.62       268.23 o                         
  16   7   2       3866.41       4196.02       320.47 o                         
  17   7   2      12643.82      12715.35       525.17 o                         
  18   7   2        770.47        897.92       220.05 o                         
  19   7   2         11.94       -127.16       269.37 o                         
  20   7   2       4826.57       4397.60       417.64 o                         
  21   7   2        167.06        255.99       255.96 o                         
  22   7   2       2101.75       2550.82       404.22 o                         
  23   7   2        166.16        363.07       252.84 o                         
  24   7   2       3677.85       4542.76       459.84 o                         
  25   7   2       2113.87       1910.79       374.35 o                         
  26   7   2       1238.00        481.11       879.23 o                         
 -27   8   2        128.23         32.56       374.49 o                         
 -26   8   2          0.09        228.52       250.44 o                         
 -25   8   2         49.09          2.39       267.73 o                         
 -24   8   2        732.08        845.18       260.97 o                         
 -23   8   2        269.05        199.85       264.27 o                         
 -22   8   2        569.16        321.35       262.11 o                         
 -21   8   2       3198.66       3095.96       327.70 o                         
 -20   8   2        553.56        562.53       214.52 o                         
 -19   8   2       1166.65        818.35       213.00 o                         
 -18   8   2       1735.63       1249.52       231.30 o                         
 -17   8   2         37.60        169.55       179.39 o                         
 -16   8   2        326.38        387.51       173.25 o                         
 -15   8   2          0.12        238.41       130.43 o                         
 -14   8   2        562.67       1028.47       152.09 o                         
 -13   8   2      38307.42      38682.07       603.55 o                         
 -12   8   2       3018.34       2815.96       156.11 o                         
 -11   8   2      33707.12      35370.93       411.15 o                         
 -10   8   2      34070.19      35186.11       372.32 o                         
  -9   8   2      52225.36      50854.89       512.57 o                         
  -8   8   2      54248.03      53406.53       434.40 o                         
  -7   8   2       5371.94       5703.48       267.70 o                         
  -6   8   2      18322.89      18662.67       248.40 o                         
  -5   8   2     265936.22     270935.91      2593.44 o                         
  -4   8   2      28865.74      30498.75       384.90 o                         
  -3   8   2     118960.91     121766.76      1109.08 o                         
  -2   8   2     344558.09     333750.47      1818.78 o                         
  -1   8   2      34996.97      35763.13       363.63 o                         
   0   8   2     264942.62     264671.66      1621.76 o                         
   1   8   2       3412.42       2740.86        75.90 o                         
   2   8   2     177498.98     181797.94      1010.14 o                         
   3   8   2      50572.86      51684.77       376.67 o                         
   4   8   2      14091.97      12093.83       201.89 o                         
   5   8   2      25731.45      25181.43       295.93 o                         
   6   8   2       2495.74       2735.94       127.95 o                         
   7   8   2       6936.46       6248.26       194.88 o                         
   8   8   2       8657.67       9700.60       250.18 o                         
   9   8   2      19680.60      21104.10       310.30 o                         
  10   8   2       1603.98       1456.80       107.50 o                         
  11   8   2       1393.76       1592.59       122.17 o                         
  12   8   2      58936.45      60914.12       668.42 o                         
  13   8   2        289.65        527.78       146.79 o                         
  14   8   2      48169.84      49179.91       881.07 o                         
  15   8   2      16381.44      16332.71       479.88 o                         
  16   8   2       2566.76       2902.73       246.73 o                         
  17   8   2       1620.42       1606.82       213.27 o                         
  18   8   2       3001.96       2745.52       364.10 o                         
  19   8   2        373.22        303.93       209.73 o                         
  20   8   2       7980.63       7929.08       546.91 o                         
  21   8   2        124.59        318.49       247.96 o                         
  22   8   2        870.59        872.12       296.64 o                         
  23   8   2       1386.77       1703.34       329.08 o                         
  24   8   2       1660.24        772.60       328.83 o                         
  25   8   2        609.28        223.93       329.02 o                         
  26   8   2        548.04       1839.87       683.85 o                         
 -26   9   2       2684.97       1965.27       465.32 o                         
 -25   9   2          3.30       -401.87       401.87 o                         
 -24   9   2        914.14        792.31       282.17 o                         
 -23   9   2        134.41        288.08       253.59 o                         
 -22   9   2       6610.21       6494.91       516.16 o                         
 -21   9   2       7125.31       7790.61       474.73 o                         
 -20   9   2       4464.95       4156.94       366.29 o                         
 -19   9   2       6632.37       6707.14       430.77 o                         
 -18   9   2       4048.52       4049.82       344.02 o                         
 -17   9   2      10389.03       9865.61       466.54 o                         
 -16   9   2       5381.11       5555.04       354.18 o                         
 -15   9   2        574.55        465.21       163.57 o                         
 -14   9   2      17692.85      17194.30       421.98 o                         
 -13   9   2      10190.79      10868.64       279.70 o                         
 -12   9   2      26717.14      27767.46       338.91 o                         
 -11   9   2      62927.87      66335.77       604.06 o                         
 -10   9   2      77869.38      80016.86       587.54 o                         
  -9   9   2      10498.69      10328.94       208.72 o                         
  -8   9   2       9656.51       9916.27       169.50 o                         
  -7   9   2     275117.75     258677.27      3590.67 o                         
  -6   9   2      27731.22      30244.31       430.06 o                         
  -5   9   2       9539.67       9981.12       245.45 o                         
  -4   9   2      15555.77      15949.91       292.09 o                         
  -3   9   2        874.72       1384.73        94.13 o                         
  -2   9   2     156375.91     159419.02       739.52 o                         
  -1   9   2     157180.39     154818.11      1154.18 o                         
   0   9   2      94870.24      98085.81       544.36 o                         
   1   9   2      82903.52      83672.03       560.01 o                         
   2   9   2       5317.08       5544.60       125.31 o                         
   3   9   2       1208.47       1802.76       131.30 o                         
   4   9   2     206714.52     204650.16      1505.38 o                         
   5   9   2          2.16        172.87        72.03 o                         
   6   9   2        260.35        329.99        80.05 o                         
   7   9   2        277.89        470.57        73.25 o                         
   8   9   2      65989.30      67965.26       654.49 o                         
   9   9   2      10243.15       9771.81       301.87 o                         
  10   9   2       9242.90       9382.35       205.04 o                         
  11   9   2      31947.65      33125.95       582.04 o                         
  12   9   2     146606.47     150439.88      1597.68 o                         
  13   9   2      12045.03      12167.44       392.20 o                         
  14   9   2      10787.05      11787.38       446.48 o                         
  15   9   2          9.59         12.18       144.96 o                         
  16   9   2       9921.02      10021.79       469.20 o                         
  17   9   2        230.87        161.12       187.15 o                         
  18   9   2        149.17        249.74       197.53 o                         
  19   9   2       7051.27       7052.01       445.44 o                         
  20   9   2       9953.24      10613.59       547.51 o                         
  21   9   2        124.11        576.39       307.86 o                         
  22   9   2       6271.92       6136.84       516.81 o                         
  23   9   2        162.31        -47.37       305.51 o                         
  24   9   2       3099.81       3928.22       518.54 o                         
  25   9   2       1107.15        642.30       465.32 o                         
 -26  10   2         74.57       -480.32       480.32 o                         
 -25  10   2        413.39        511.95       371.59 o                         
 -24  10   2        787.31        456.24       276.04 o                         
 -23  10   2          0.58         65.05       235.88 o                         
 -22  10   2          9.21        221.34       210.00 o                         
 -21  10   2         91.05        161.21       221.81 o                         
 -20  10   2        182.37        -12.01       218.61 o                         
 -19  10   2       6758.67       6645.96       514.80 o                         
 -18  10   2        330.31        493.34       200.35 o                         
 -17  10   2       2055.79       2286.46       273.86 o                         
 -16  10   2        772.01        621.43       197.03 o                         
 -15  10   2      26895.25      27804.81       639.37 o                         
 -14  10   2       2374.74       1835.04       193.36 o                         
 -13  10   2        537.11        514.86       109.62 o                         
 -12  10   2       1053.12       1146.27        98.33 o                         
 -11  10   2     101572.53     107214.60      1538.41 o                         
 -10  10   2        425.34        507.63        80.89 o                         
  -9  10   2     127795.83     127344.09       641.15 o                         
  -8  10   2       4410.64       4388.54       116.44 o                         
  -7  10   2      77886.59      81997.70       801.91 o                         
  -6  10   2       3876.20       3322.71       199.48 o                         
  -5  10   2      35434.62      34533.12       450.62 o                         
  -4  10   2      25143.19      24362.86       273.65 o                         
  -3  10   2      36287.92      35177.88       396.64 o                         
  -2  10   2      13558.44      13543.31       218.82 o                         
  -1  10   2      21951.34      22779.52       265.80 o                         
   0  10   2       4031.70       3683.52       102.83 o                         
   1  10   2         50.05        189.50        35.63 o                         
   2  10   2         51.30        238.46        73.32 o                         
   3  10   2      69445.99      70809.99       580.06 o                         
   4  10   2      42153.55      39799.26       384.80 o                         
   5  10   2        829.42        967.78        85.21 o                         
   6  10   2        100.71        300.87        63.81 o                         
   7  10   2      11076.15      11093.08       218.75 o                         
   8  10   2      52951.27      54100.38       505.72 o                         
   9  10   2      30595.51      31933.80       403.96 o                         
  10  10   2       3941.87       4526.39       320.96 o                         
  11  10   2        738.40        505.08       111.34 o                         
  12  10   2       2783.93       3089.61       190.28 o                         
  13  10   2       2809.54       3007.40       215.60 o                         
  14  10   2        780.02        641.36       139.03 o                         
  15  10   2       5366.39       5383.10       359.29 o                         
  16  10   2       9562.20       9031.33       454.16 o                         
  17  10   2       8966.93       9221.81       474.53 o                         
  18  10   2       1131.47       1254.74       248.60 o                         
  19  10   2       4147.19       4168.07       372.49 o                         
  20  10   2       4134.92       4524.90       395.30 o                         
  21  10   2        567.88        377.24       304.20 o                         
  22  10   2         12.36         48.36       238.31 o                         
  23  10   2       2438.54       2717.10       372.56 o                         
  24  10   2        977.40       1126.92       321.79 o                         
  25  10   2        284.95         54.27       362.53 o                         
 -26  11   2          2.36       -879.23       879.23 o                         
 -25  11   2        267.90        431.33       271.51 o                         
 -24  11   2       3348.33       3292.48       417.31 o                         
 -23  11   2       2075.28       2788.67       436.80 o                         
 -22  11   2        579.46        588.14       242.40 o                         
 -21  11   2       4323.19       4147.91       377.91 o                         
 -20  11   2      10068.48      11093.21       555.72 o                         
 -19  11   2        339.78        450.26       219.74 o                         
 -18  11   2       1850.53       1157.70       231.56 o                         
 -17  11   2        976.12        971.08       216.45 o                         
 -16  11   2       6365.84       5848.39       377.02 o                         
 -15  11   2        467.24        273.41       142.32 o                         
 -14  11   2       7312.59       7457.32       340.50 o                         
 -13  11   2       1034.18       1338.99       206.31 o                         
 -12  11   2      23404.51      23351.41       542.70 o                         
 -11  11   2        523.79       1139.51       203.85 o                         
 -10  11   2       3466.03       3865.39       184.88 o                         
  -9  11   2       2526.62       2695.57       159.97 o                         
  -8  11   2      50257.98      52910.31       775.49 o                         
  -7  11   2     132866.73     132767.00      1054.68 o                         
  -6  11   2       4669.48       4711.12       213.78 o                         
  -5  11   2      30596.12      30113.05       409.94 o                         
  -4  11   2     167379.55     167066.66      1649.45 o                         
  -3  11   2       9389.12       9622.41       210.27 o                         
  -2  11   2      63138.66      62728.05       489.88 o                         
  -1  11   2      12864.79      12528.94       200.27 o                         
   0  11   2         25.92         94.17        44.01 o                         
   1  11   2     100635.29     104728.93       702.00 o                         
   2  11   2      29553.89      31785.46       292.54 o                         
   3  11   2      26394.19      26835.97       311.95 o                         
   4  11   2       6323.92       6805.23       170.70 o                         
   5  11   2          6.96        431.47        89.87 o                         
   6  11   2     449931.25     449757.31      1977.58 o                         
   7  11   2      16273.97      17007.48       271.74 o                         
   8  11   2      24421.63      24293.12       336.10 o                         
   9  11   2       1072.94       1214.53       118.71 o                         
  10  11   2      25315.01      28226.71       443.09 o                         
  11  11   2      71085.40      73041.63       714.31 o                         
  12  11   2        187.40         93.76       124.17 o                         
  13  11   2         13.46         77.24       156.12 o                         
  14  11   2      40251.52      40581.47       872.86 o                         
  15  11   2       4360.41       4772.18       350.24 o                         
  16  11   2      10292.54       9736.50       482.49 o                         
  17  11   2       1650.10       1400.93       252.30 o                         
  18  11   2        216.60        244.98       200.21 o                         
  19  11   2       9777.57       9626.78       524.69 o                         
  20  11   2       2028.11       1873.36       295.17 o                         
  21  11   2       1672.85       2486.26       328.13 o                         
  22  11   2       1835.07       2380.81       364.74 o                         
  23  11   2        277.45        510.49       354.87 o                         
  24  11   2        860.74        454.68       249.52 o                         
 -25  12   2        662.79        966.78       336.27 o                         
 -24  12   2        292.49       1087.32       326.67 o                         
 -23  12   2       2008.49       2765.14       334.75 o                         
 -22  12   2         54.14         27.62       190.39 o                         
 -21  12   2        807.56        585.86       231.56 o                         
 -20  12   2       1186.20       1135.86       249.67 o                         
 -19  12   2      10586.45      10921.09       540.47 o                         
 -18  12   2        241.55        218.65       204.57 o                         
 -17  12   2        856.08        836.73       208.82 o                         
 -16  12   2       4604.87       4238.54       338.41 o                         
 -15  12   2      10248.02      11189.43       489.90 o                         
 -14  12   2          2.13        259.68       140.99 o                         
 -13  12   2      17367.06      18165.94       503.29 o                         
 -12  12   2         75.69        206.31       132.99 o                         
 -11  12   2       1240.73       1184.84       142.01 o                         
 -10  12   2       6388.58       6170.92       233.01 o                         
  -9  12   2       2323.73       2505.92       131.63 o                         
  -8  12   2      21751.64      21446.33       392.92 o                         
  -7  12   2       7570.43       7363.58       270.58 o                         
  -6  12   2       4500.13       4680.65       193.81 o                         
  -5  12   2     145610.80     150064.00       990.34 o                         
  -4  12   2     105069.88     106889.61       762.70 o                         
  -3  12   2         46.54        240.85        73.42 o                         
  -2  12   2     187416.67     188846.56       902.94 o                         
  -1  12   2       7034.61       7313.32       163.18 o                         
   0  12   2      52660.71      54452.59       396.46 o                         
   1  12   2      97163.48     100132.34       844.61 o                         
   2  12   2      29348.16      29017.10       287.71 o                         
   3  12   2      34252.91      35076.19       367.31 o                         
   4  12   2     173616.14     175165.48      1036.08 o                         
   5  12   2       9944.36       9824.19       221.23 o                         
   6  12   2       8119.63       8163.90       237.56 o                         
   7  12   2       2100.75       2235.32       115.17 o                         
   8  12   2       9634.04       9804.88       214.51 o                         
   9  12   2      73411.20      77552.95       659.86 o                         
  10  12   2       6882.20       7183.91       224.36 o                         
  11  12   2      11695.87      12705.10       406.74 o                         
  12  12   2        782.08        767.41       152.71 o                         
  13  12   2       5314.08       5534.83       444.17 o                         
  14  12   2      31570.11      32872.78       803.39 o                         
  15  12   2          2.36        258.16       207.27 o                         
  16  12   2       6404.91       6681.82       413.41 o                         
  17  12   2      24548.29      26782.37       794.14 o                         
  18  12   2       2151.74       2545.28       295.08 o                         
  19  12   2        168.32        344.91       208.47 o                         
  20  12   2       2263.81       2339.23       317.15 o                         
  21  12   2        744.67         67.23       196.87 o                         
  22  12   2       2066.88       1991.77       303.38 o                         
  23  12   2        171.75       -103.12       262.68 o                         
  24  12   2        397.46        853.63       439.47 o                         
 -24  13   2       3976.90       4853.65       418.06 o                         
 -23  13   2        362.06        343.16       224.12 o                         
 -22  13   2        877.93        722.69       226.72 o                         
 -21  13   2        225.68        -95.18       214.75 o                         
 -20  13   2         14.74       -195.29       195.29 o                         
 -19  13   2      12461.97      13041.63       592.15 o                         
 -18  13   2       3547.75       4261.61       364.67 o                         
 -17  13   2       8970.14       9264.21       491.20 o                         
 -16  13   2      16096.15      16605.85       611.67 o                         
 -15  13   2      14068.05      14233.95       553.53 o                         
 -14  13   2      12115.60      12144.78       502.91 o                         
 -13  13   2       5860.24       6526.43       371.86 o                         
 -12  13   2       5891.63       5857.71       246.66 o                         
 -11  13   2        217.48        115.29       108.01 o                         
 -10  13   2        687.90        636.85       103.67 o                         
  -9  13   2       9398.53       9649.52       283.89 o                         
  -8  13   2      16881.73      16677.20       358.02 o                         
  -7  13   2        421.98        518.38       105.36 o                         
  -6  13   2       6918.65       6453.68       230.13 o                         
  -5  13   2      21937.22      22437.09       467.12 o                         
  -4  13   2      55009.41      54873.44       565.16 o                         
  -3  13   2     137415.83     142067.55       875.13 o                         
  -2  13   2      28868.84      28588.50       354.37 o                         
  -1  13   2     122769.74     126425.73       668.51 o                         
   0  13   2       4331.59       4875.75       130.42 o                         
   1  13   2        320.02        332.92        66.67 o                         
   2  13   2      30560.89      32812.07       302.81 o                         
   3  13   2      36142.84      36365.60       384.45 o                         
   4  13   2       1973.33       1924.87       107.51 o                         
   5  13   2      16686.47      16260.07       278.37 o                         
   6  13   2     122433.27     126299.51       856.03 o                         
   7  13   2      27680.74      27607.61       404.20 o                         
   8  13   2         41.35        224.68        92.29 o                         
   9  13   2       3352.60       3679.16       213.16 o                         
  10  13   2      46193.00      47434.80       672.27 o                         
  11  13   2      18562.11      18144.96       461.59 o                         
  12  13   2      10645.15      11615.88       385.84 o                         
  13  13   2      17831.72      18113.54       516.44 o                         
  14  13   2      12196.11      12194.32       523.86 o                         
  15  13   2      26850.61      27177.29       773.90 o                         
  16  13   2        614.71        858.44       222.44 o                         
  17  13   2       2378.30       2155.26       293.88 o                         
  18  13   2      10988.38      10527.19       539.40 o                         
  19  13   2       2416.57       2184.06       447.98 o                         
  20  13   2        670.17        494.04       214.11 o                         
  21  13   2        892.46        926.03       254.99 o                         
  22  13   2       1696.41        927.39       288.12 o                         
  23  13   2        386.19        815.34       289.10 o                         
  24  13   2         12.78       2344.61       700.13 o                         
 -24  14   2         88.27        557.89       272.62 o                         
 -23  14   2          6.24       -310.97       310.97 o                         
 -22  14   2       1391.54       1504.39       285.92 o                         
 -21  14   2        603.81        140.02       263.12 o                         
 -20  14   2        712.02        824.67       257.83 o                         
 -19  14   2       3026.95       3729.86       361.57 o                         
 -18  14   2       5350.34       6036.73       415.00 o                         
 -17  14   2       9416.45       9374.56       494.94 o                         
 -16  14   2         62.31        481.75       217.99 o                         
 -15  14   2      18432.02      17555.82       621.02 o                         
 -14  14   2       3687.44       4158.95       305.92 o                         
 -13  14   2      53968.46      55482.04      1001.22 o                         
 -12  14   2          8.28         29.57       118.08 o                         
 -11  14   2      10954.98      10483.19       345.18 o                         
 -10  14   2        876.16        846.74       120.86 o                         
  -9  14   2      56312.59      57992.73       655.43 o                         
  -8  14   2      15940.21      16160.14       347.25 o                         
  -7  14   2       9142.00       8856.91       257.00 o                         
  -6  14   2          2.39        113.43        94.66 o                         
  -5  14   2     101071.83     108155.52      1000.81 o                         
  -4  14   2       3553.70       3692.83       166.37 o                         
  -3  14   2       3206.32       2685.19       142.49 o                         
  -2  14   2       1685.07       1779.67       111.83 o                         
  -1  14   2       3384.93       3307.20       143.59 o                         
   0  14   2        943.94        908.41        85.80 o                         
   1  14   2     138753.31     142890.52       884.18 o                         
   2  14   2       7060.59       7509.41       158.53 o                         
   3  14   2      30082.47      32610.54       535.36 o                         
   4  14   2       1655.16       1928.15       157.68 o                         
   5  14   2       4901.48       4693.48       159.28 o                         
   6  14   2       4538.05       4230.16       244.62 o                         
   7  14   2       4235.78       3765.64       220.38 o                         
   8  14   2       9716.09       9310.87       334.11 o                         
   9  14   2      48705.03      50998.32       742.96 o                         
  10  14   2      11134.46      11423.16       365.40 o                         
  11  14   2      29192.05      30224.83       567.03 o                         
  12  14   2       2471.03       2185.53       190.36 o                         
  13  14   2       1710.66       1556.02       187.09 o                         
  14  14   2         54.07        -34.39       175.62 o                         
  15  14   2        194.91        352.50       187.08 o                         
  16  14   2       6882.69       7213.10       437.81 o                         
  17  14   2       9003.64       9662.83       538.07 o                         
  18  14   2       1301.60       1205.13       249.35 o                         
  19  14   2          2.20       -227.56       227.56 o                         
  20  14   2        629.36        435.97       224.33 o                         
  21  14   2        881.34        813.03       242.33 o                         
  22  14   2          2.70        -86.08       268.47 o                         
  23  14   2        161.37        312.36       252.88 o                         
 -24  15   2          2.82       -137.11       439.62 o                         
 -23  15   2       1892.55       2452.15       315.53 o                         
 -22  15   2        256.46        456.75       237.63 o                         
 -21  15   2        580.18         53.52       191.80 o                         
 -20  15   2        937.90        911.79       218.02 o                         
 -19  15   2        303.00        278.21       180.66 o                         
 -18  15   2       7979.85       8086.65       401.49 o                         
 -17  15   2       4960.28       5320.46       335.58 o                         
 -16  15   2       9096.77       9392.44       435.71 o                         
 -15  15   2       4524.59       4207.38       299.13 o                         
 -14  15   2       2925.44       2912.32       258.50 o                         
 -13  15   2      12401.67      12350.62       459.57 o                         
 -12  15   2       1314.48       1272.50       168.84 o                         
 -11  15   2       4415.98       4106.21       234.62 o                         
 -10  15   2       7158.79       7247.25       279.60 o                         
  -9  15   2       2673.68       2530.53       179.43 o                         
  -8  15   2        159.11        141.82        92.62 o                         
  -7  15   2       2780.63       2313.96       191.47 o                         
  -6  15   2      89292.06      91766.22       867.77 o                         
  -5  15   2       6373.22       6346.91       255.02 o                         
  -4  15   2        992.85       1067.22       116.29 o                         
  -3  15   2      64080.86      68570.26       945.12 o                         
  -2  15   2       4511.78       4623.81       157.32 o                         
  -1  15   2      60019.08      63851.98       757.28 o                         
   0  15   2      20542.19      20628.37       312.18 o                         
   1  15   2       2910.14       2969.36       126.52 o                         
   2  15   2       6045.81       6231.63       193.54 o                         
   3  15   2      12127.83      12172.64       260.24 o                         
   4  15   2      62805.41      63954.77       801.55 o                         
   5  15   2      17092.10      16921.76       370.70 o                         
   6  15   2      38225.23      39094.70       700.86 o                         
   7  15   2      20657.77      20741.28       485.17 o                         
   8  15   2     141653.42     145403.86      1158.24 o                         
   9  15   2       3360.95       3359.34       228.76 o                         
  10  15   2        548.95        376.67       140.35 o                         
  11  15   2       6098.97       6272.92       299.24 o                         
  12  15   2       3266.87       3254.77       224.26 o                         
  13  15   2       4907.06       4773.55       292.85 o                         
  14  15   2       2556.45       2771.05       246.47 o                         
  15  15   2       1670.46       1525.94       213.27 o                         
  16  15   2       4489.11       4919.66       322.92 o                         
  17  15   2       1525.69       1586.94       251.13 o                         
  18  15   2      11957.65      12809.61       545.40 o                         
  19  15   2        187.26       -187.08       187.08 o                         
  20  15   2        729.32        473.23       196.32 o                         
  21  15   2        343.87         59.68       189.65 o                         
  22  15   2          0.94       -206.82       206.82 o                         
 -23  16   2        150.95         34.39       318.96 o                         
 -22  16   2         70.20         62.60       230.00 o                         
 -21  16   2       9263.09      10100.33       521.32 o                         
 -20  16   2         27.27       -146.32       202.64 o                         
 -19  16   2       1565.69       1485.72       242.81 o                         
 -18  16   2       2027.01       1874.74       252.14 o                         
 -17  16   2        688.68        495.55       185.52 o                         
 -16  16   2       2723.96       2225.72       323.29 o                         
 -15  16   2       3341.10       3297.95       298.42 o                         
 -14  16   2       1475.77       1568.51       216.34 o                         
 -13  16   2      10645.05      10545.45       400.41 o                         
 -12  16   2        302.11        374.12       149.52 o                         
 -11  16   2      39520.02      40810.20       660.00 o                         
 -10  16   2       2598.05       2479.51       190.64 o                         
  -9  16   2       3791.16       3820.93       216.49 o                         
  -8  16   2        531.50        395.07       121.27 o                         
  -7  16   2      13708.14      14247.86       339.57 o                         
  -6  16   2      10485.50      10727.02       319.46 o                         
  -5  16   2      10262.39      10942.36       317.70 o                         
  -4  16   2      38288.93      40321.56       610.09 o                         
  -3  16   2       5354.36       5883.94       223.18 o                         
  -2  16   2      78475.86      81198.78       780.35 o                         
  -1  16   2        266.03        315.80        85.90 o                         
   0  16   2      28057.37      29303.93       398.34 o                         
   1  16   2      36367.11      37469.38       433.86 o                         
   2  16   2      28731.83      29811.37       412.98 o                         
   3  16   2      74165.59      76315.41       874.67 o                         
   4  16   2      50240.39      49973.19       736.21 o                         
   5  16   2        429.93        456.20       151.92 o                         
   6  16   2      22749.09      23303.43       566.76 o                         
   7  16   2       1735.09       1901.17       185.97 o                         
   8  16   2       8649.67       8769.26       344.85 o                         
   9  16   2      14906.19      15756.90       451.06 o                         
  10  16   2       6117.63       6538.14       283.21 o                         
  11  16   2      10159.20      10080.94       374.19 o                         
  12  16   2        565.39        427.87       147.91 o                         
  13  16   2        791.49        949.07       192.84 o                         
  14  16   2       1086.14        996.85       206.88 o                         
  15  16   2       5924.52       6461.32       359.72 o                         
  16  16   2      13501.93      14474.28       522.08 o                         
  17  16   2          9.10        374.48       179.03 o                         
  18  16   2       2086.15       2087.77       247.27 o                         
  19  16   2       1840.08       1873.76       252.42 o                         
  20  16   2       2206.24       1754.90       248.93 o                         
  21  16   2          4.18        -80.39       196.51 o                         
  22  16   2        133.17        113.97       325.64 o                         
 -22  17   2         46.86       -420.36       464.34 o                         
 -21  17   2       4508.50       5054.31       407.77 o                         
 -20  17   2        929.74       1404.65       253.09 o                         
 -19  17   2      11268.86      12926.21       562.22 o                         
 -18  17   2       5117.50       4292.38       311.23 o                         
 -17  17   2        858.98        512.71       172.71 o                         
 -16  17   2        989.55        563.58       166.72 o                         
 -15  17   2        187.13        118.97       156.70 o                         
 -14  17   2        576.85        627.72       171.52 o                         
 -13  17   2      41414.56      44145.28       799.92 o                         
 -12  17   2       1361.50       1487.32       200.72 o                         
 -11  17   2      10095.06       9432.51       369.87 o                         
 -10  17   2      11672.97      12003.90       407.78 o                         
  -9  17   2      14725.79      15358.36       450.43 o                         
  -8  17   2       2093.73       2082.16       203.18 o                         
  -7  17   2      35445.06      35953.21       669.27 o                         
  -6  17   2      12104.14      12519.65       402.63 o                         
  -5  17   2      11330.47      11830.23       340.45 o                         
  -4  17   2        234.63        270.77       111.47 o                         
  -3  17   2       4778.89       4860.56       216.53 o                         
  -2  17   2         63.80        193.69        97.56 o                         
  -1  17   2       5228.90       5346.59       205.07 o                         
   0  17   2      22388.23      23588.92       373.58 o                         
   1  17   2      53682.07      55737.15       870.38 o                         
   2  17   2       8044.45       8290.08       294.40 o                         
   3  17   2      12840.92      12443.74       379.21 o                         
   4  17   2      13999.09      14455.76       389.30 o                         
   5  17   2      19489.09      19370.70       491.69 o                         
   6  17   2      21100.00      21460.01       563.90 o                         
   7  17   2       1155.73       1119.46       172.58 o                         
   8  17   2      36211.32      36403.61       685.13 o                         
   9  17   2       5631.38       5935.15       297.36 o                         
  10  17   2        703.15        757.68       160.04 o                         
  11  17   2       3405.60       3264.80       244.98 o                         
  12  17   2      16670.53      16431.71       492.89 o                         
  13  17   2        844.74        641.51       199.93 o                         
  14  17   2       3089.32       2439.29       266.01 o                         
  15  17   2       5150.19       5851.68       373.45 o                         
  16  17   2       6258.13       5950.85       384.16 o                         
  17  17   2        641.43        413.79       206.59 o                         
  18  17   2        109.59        525.99       223.30 o                         
  19  17   2       1013.88       1021.53       240.95 o                         
  20  17   2       3270.17       2943.36       309.89 o                         
  21  17   2        341.49        346.88       290.95 o                         
 -22  18   2        239.91        846.67       537.31 o                         
 -21  18   2       3051.36       3581.83       345.55 o                         
 -20  18   2         98.38        265.71       204.45 o                         
 -19  18   2       8571.88      10265.68       514.08 o                         
 -18  18   2       3347.67       4149.61       343.00 o                         
 -17  18   2       8830.96       8838.29       466.03 o                         
 -16  18   2        594.79        580.02       186.28 o                         
 -15  18   2       2767.47       2412.31       268.24 o                         
 -14  18   2       2718.84       2817.65       265.74 o                         
 -13  18   2         97.21        343.81       166.43 o                         
 -12  18   2        176.50        375.86       184.47 o                         
 -11  18   2      83414.99      86440.58      1091.67 o                         
 -10  18   2         37.90        551.08       162.46 o                         
  -9  18   2      31198.17      31443.76       655.18 o                         
  -8  18   2        487.40        462.21       152.73 o                         
  -7  18   2      19339.05      19182.44       512.10 o                         
  -6  18   2        105.32        232.31       135.30 o                         
  -5  18   2       4921.73       4231.71       282.12 o                         
  -4  18   2        383.69        167.90       117.53 o                         
  -3  18   2      15959.53      16534.37       384.09 o                         
  -2  18   2       1299.81       1271.64       135.81 o                         
  -1  18   2        941.82       1084.14       129.47 o                         
   0  18   2      27981.98      29875.31       647.67 o                         
   1  18   2       3650.78       3972.16       220.37 o                         
   2  18   2       1726.51       1670.91       173.49 o                         
   3  18   2      40001.85      41103.24       649.40 o                         
   4  18   2       4488.80       4356.92       240.09 o                         
   5  18   2        603.54        509.47       139.94 o                         
   6  18   2        464.43        165.81       159.52 o                         
   7  18   2         56.17         41.08       150.96 o                         
   8  18   2        759.79        717.83       159.77 o                         
   9  18   2       4472.38       4414.73       274.00 o                         
  10  18   2      10822.42      10317.97       398.17 o                         
  11  18   2       2651.12       2634.67       233.24 o                         
  12  18   2       4509.20       4088.52       309.67 o                         
  13  18   2       2100.89       2269.61       263.35 o                         
  14  18   2       2420.14       2446.50       262.87 o                         
  15  18   2       5492.46       5867.23       381.57 o                         
  16  18   2        397.13        201.30       181.40 o                         
  17  18   2        217.37         58.58       221.85 o                         
  18  18   2        432.03        207.25       202.12 o                         
  19  18   2         79.57       -293.38       293.38 o                         
  20  18   2       1358.38       1931.17       287.62 o                         
 -21  19   2       2132.40       1465.38       569.87 o                         
 -20  19   2       6155.36       7812.12       475.31 o                         
 -19  19   2       1624.16       2045.53       286.22 o                         
 -18  19   2        482.37        181.45       219.05 o                         
 -17  19   2        957.74        920.80       195.44 o                         
 -16  19   2       1767.38       1653.32       250.03 o                         
 -15  19   2       8672.32       8829.47       451.30 o                         
 -14  19   2        420.57        370.53       178.00 o                         
 -13  19   2       2005.57       1486.20       224.86 o                         
 -12  19   2      17303.74      18347.26       595.78 o                         
 -11  19   2        658.05        998.96       202.38 o                         
 -10  19   2        164.93        200.18       131.15 o                         
  -9  19   2      12453.71      12530.49       436.28 o                         
  -8  19   2       4726.74       4696.74       287.77 o                         
  -7  19   2      32428.54      32165.46       727.35 o                         
  -6  19   2       4394.26       4511.72       282.74 o                         
  -5  19   2        419.23        380.30       130.88 o                         
  -4  19   2      15746.39      16212.05       426.19 o                         
  -3  19   2          0.34       -106.12       117.09 o                         
  -2  19   2       3550.02       3736.20       254.92 o                         
  -1  19   2       3716.27       3902.52       253.36 o                         
   0  19   2       1635.03       1573.65       177.65 o                         
   1  19   2      18891.13      19714.25       462.32 o                         
   2  19   2      55162.81      58159.96       786.34 o                         
   3  19   2       4688.16       4476.82       249.31 o                         
   4  19   2      10107.69      10018.47       351.15 o                         
   5  19   2       2633.36       2032.46       193.71 o                         
   6  19   2      21570.11      22203.49       556.24 o                         
   7  19   2         73.47        -36.77       146.96 o                         
   8  19   2      22299.76      23397.28       586.55 o                         
   9  19   2        493.57        180.33       155.55 o                         
  10  19   2      22850.24      24641.14       616.30 o                         
  11  19   2        732.16       1044.69       192.08 o                         
  12  19   2       1443.35       1447.51       228.95 o                         
  13  19   2         59.82        251.26       202.00 o                         
  14  19   2       3145.39       3421.61       317.60 o                         
  15  19   2        843.65       1102.81       228.86 o                         
  16  19   2        619.86        438.54       196.51 o                         
  17  19   2        747.81        296.94       204.38 o                         
  18  19   2        808.45       1273.36       247.19 o                         
  19  19   2       1756.42       1014.31       300.25 o                         
  20  19   2          2.69       -271.15       271.15 o                         
 -20  20   2         83.29        521.03       439.62 o                         
 -19  20   2       4717.77       5116.19       389.98 o                         
 -18  20   2       6361.64       6852.41       436.76 o                         
 -17  20   2       1529.90       1012.98       228.38 o                         
 -16  20   2         91.91        201.45       183.10 o                         
 -15  20   2       1284.25        799.61       209.85 o                         
 -14  20   2       5680.59       5795.15       385.62 o                         
 -13  20   2      13840.26      13865.12       551.95 o                         
 -12  20   2       1468.15       1404.12       226.10 o                         
 -11  20   2        872.75        893.56       189.79 o                         
 -10  20   2      12633.84      13413.71       642.71 o                         
  -9  20   2        445.97        496.39       159.99 o                         
  -8  20   2        420.80        246.67       150.53 o                         
  -7  20   2       1073.60        625.57       172.47 o                         
  -6  20   2         27.84        -77.68       145.15 o                         
  -5  20   2      39223.43      40798.23       691.85 o                         
  -4  20   2      14831.45      15389.88       512.85 o                         
  -3  20   2       2927.51       3024.13       283.84 o                         
  -2  20   2      28613.33      28184.80       752.59 o                         
  -1  20   2       2651.10       2390.36       261.88 o                         
   0  20   2      54530.43      55671.20       976.97 o                         
   1  20   2      10981.14      11635.70       372.42 o                         
   2  20   2      12711.66      12631.17       393.07 o                         
   3  20   2       9089.62       8988.55       384.63 o                         
   4  20   2       3481.63       3157.46       224.62 o                         
   5  20   2       1869.03       2252.51       216.18 o                         
   6  20   2       5164.74       5568.85       307.13 o                         
   7  20   2       1076.29        837.63       152.38 o                         
   8  20   2       5878.26       5850.97       324.44 o                         
   9  20   2       4316.85       4388.13       293.14 o                         
  10  20   2       7159.62       7876.79       378.68 o                         
  11  20   2       2145.89       1968.49       246.12 o                         
  12  20   2         32.70        514.10       215.13 o                         
  13  20   2          0.99        287.27       208.60 o                         
  14  20   2       7353.17       6909.47       480.58 o                         
  15  20   2       1203.78        926.11       218.85 o                         
  16  20   2       5063.82       5372.77       385.55 o                         
  17  20   2       8289.24       8619.55       509.71 o                         
  18  20   2       2125.48       2209.18       286.76 o                         
  19  20   2        876.60        520.12       333.67 o                         
 -19  21   2       2638.34       3826.28       814.10 o                         
 -18  21   2        194.65         99.49       239.08 o                         
 -17  21   2       2201.36       2219.69       277.76 o                         
 -16  21   2       3092.28       3401.58       325.24 o                         
 -15  21   2      13485.73      12562.06       554.12 o                         
 -14  21   2          6.08         90.50       188.07 o                         
 -13  21   2       4257.51       4443.01       350.57 o                         
 -12  21   2      17317.36      17900.20       617.88 o                         
 -11  21   2        657.02        347.15       189.32 o                         
 -10  21   2        240.89        345.71       181.89 o                         
  -9  21   2       1181.19       1072.46       179.93 o                         
  -8  21   2       2204.14       1719.20       208.45 o                         
  -7  21   2        145.98        144.45       151.59 o                         
  -6  21   2        252.71        424.12       172.62 o                         
  -5  21   2      11771.44      12303.41       447.97 o                         
  -4  21   2       6692.84       6862.37       390.85 o                         
  -3  21   2      44581.96      44641.17       909.90 o                         
  -2  21   2          7.65        160.45       183.87 o                         
  -1  21   2      12269.06      12082.16       494.86 o                         
   0  21   2        351.53        618.63       199.95 o                         
   1  21   2         13.70       -106.22       194.95 o                         
   2  21   2      15991.39      16760.47       626.23 o                         
   3  21   2        180.54        415.01       137.71 o                         
   4  21   2        109.41         92.86       133.03 o                         
   5  21   2       1055.90        907.23       165.93 o                         
   6  21   2        616.72        380.09       165.04 o                         
   7  21   2       1451.18       1067.13       170.78 o                         
   8  21   2       3220.51       3001.13       241.28 o                         
   9  21   2         12.33       -153.29       153.29 o                         
  10  21   2      12833.65      12870.67       479.85 o                         
  11  21   2       2098.42       1850.70       255.26 o                         
  12  21   2       2330.66       1640.15       244.96 o                         
  13  21   2       1923.19       2304.56       281.63 o                         
  14  21   2       9558.29      10100.52       502.94 o                         
  15  21   2       6780.26       7504.04       446.67 o                         
  16  21   2        355.07        728.14       269.11 o                         
  17  21   2        957.77        619.50       200.24 o                         
  18  21   2         69.66         88.55       193.37 o                         
 -17  22   2       4943.96       5385.61       452.01 o                         
 -16  22   2        321.17        922.48       214.88 o                         
 -15  22   2        675.94        140.42       260.92 o                         
 -14  22   2       3049.61       3830.32       342.54 o                         
 -13  22   2      17357.06      18255.29       660.19 o                         
 -12  22   2          2.19       -141.43       185.88 o                         
 -11  22   2      13258.00      13726.58       556.26 o                         
 -10  22   2      11411.82      10890.23       492.75 o                         
  -9  22   2       7764.16       8008.04       394.25 o                         
  -8  22   2       1567.46       1293.47       204.58 o                         
  -7  22   2        509.34        370.50       169.26 o                         
  -6  22   2       5053.84       5432.16       368.89 o                         
  -5  22   2      29113.75      30766.56       791.80 o                         
  -4  22   2       5726.19       5577.62       368.76 o                         
  -3  22   2        131.75        409.14       193.10 o                         
  -2  22   2          9.08        137.26       187.11 o                         
  -1  22   2       1104.50        850.33       227.43 o                         
   0  22   2        141.22         -1.16       195.25 o                         
   1  22   2      11094.76      10972.34       484.10 o                         
   2  22   2       8813.70       8325.05       463.59 o                         
   3  22   2        467.66        516.96       196.05 o                         
   4  22   2       4135.48       4291.29       298.88 o                         
   5  22   2        750.87        756.53       174.49 o                         
   6  22   2         42.45       -106.70       144.85 o                         
   7  22   2        340.91        252.30       156.66 o                         
   8  22   2      12419.35      12644.73       444.74 o                         
   9  22   2      11855.64      12161.90       475.40 o                         
  10  22   2       3029.17       2967.31       274.30 o                         
  11  22   2       1707.93       1465.88       218.74 o                         
  12  22   2       6894.72       6516.48       409.45 o                         
  13  22   2       4112.60       4480.49       351.64 o                         
  14  22   2         27.77       -126.25       183.87 o                         
  15  22   2          9.91         13.72       183.77 o                         
  16  22   2        983.79       1109.12       228.31 o                         
  17  22   2       5443.42       6968.71      1042.05 o                         
 -16  23   2        401.71        398.58       185.25 o                         
 -15  23   2        265.71        582.63       200.31 o                         
 -14  23   2        668.98        397.07       190.86 o                         
 -13  23   2          4.36       -124.79       193.57 o                         
 -12  23   2       3042.04       2538.91       289.57 o                         
 -11  23   2       5585.84       5705.24       383.74 o                         
 -10  23   2        995.31        731.65       298.70 o                         
  -9  23   2       8588.25       9530.02       463.68 o                         
  -8  23   2      13615.69      13418.73       551.73 o                         
  -7  23   2         65.54         55.40       190.26 o                         
  -6  23   2      17154.25      17264.09       683.71 o                         
  -5  23   2        849.13        934.21       217.44 o                         
  -4  23   2          5.72        162.82       176.78 o                         
  -3  23   2       9143.32       8061.04       414.86 o                         
  -2  23   2        604.10        438.26       186.92 o                         
  -1  23   2       4021.61       3873.35       422.33 o                         
   0  23   2        213.34        135.86       206.90 o                         
   1  23   2         36.52       -169.68       182.23 o                         
   2  23   2        317.44        371.60       184.41 o                         
   3  23   2        232.23         12.80       189.59 o                         
   4  23   2      21084.72      21926.04       697.61 o                         
   5  23   2       1001.61        841.04       245.71 o                         
   6  23   2      30147.60      31374.35       751.07 o                         
   7  23   2       5327.06       5586.44       345.91 o                         
   8  23   2      22088.60      22577.23       596.23 o                         
   9  23   2          8.44       -150.25       165.06 o                         
  10  23   2       2006.03       2076.04       248.20 o                         
  11  23   2       4788.18       5485.52       349.88 o                         
  12  23   2        542.06        242.50       163.16 o                         
  13  23   2        102.70          9.03       172.40 o                         
  14  23   2        229.30        207.62       244.53 o                         
  15  23   2       3333.58       3986.96       379.82 o                         
 -15  24   2        676.10       1189.38      1685.19 o                         
 -14  24   2        444.87       -114.05       178.94 o                         
 -13  24   2        273.73        382.80       270.61 o                         
 -12  24   2       1375.97       1071.45       401.70 o                         
 -11  24   2       1367.80       1212.83       219.29 o                         
 -10  24   2        967.64        587.61       227.55 o                         
  -9  24   2       2487.69       2682.81       321.49 o                         
  -8  24   2         76.23        340.37       219.43 o                         
  -7  24   2      12065.88      12499.22       558.25 o                         
  -6  24   2      11630.89      11354.87       544.47 o                         
  -5  24   2       1462.56       1225.38       234.72 o                         
  -4  24   2      22456.90      22189.36       681.97 o                         
  -3  24   2        696.94        226.92       188.28 o                         
  -2  24   2       5898.50       5715.06       411.49 o                         
  -1  24   2        240.01        131.56       208.79 o                         
   0  24   2        805.22        781.77       214.95 o                         
   1  24   2        724.65        409.16       227.59 o                         
   2  24   2      15707.36      15388.92       605.04 o                         
   3  24   2       5375.36       4556.05       359.87 o                         
   4  24   2      18409.18      18320.11       721.26 o                         
   5  24   2        179.88          0.64       212.53 o                         
   6  24   2       6941.59       7500.27       444.89 o                         
   7  24   2        663.39        847.83       227.23 o                         
   8  24   2       3216.46       3005.51       283.65 o                         
   9  24   2       7831.77       8328.98       460.41 o                         
  10  24   2       2255.04       1911.48       259.14 o                         
  11  24   2        309.87       -161.55       228.92 o                         
  12  24   2        179.70       -181.27       181.27 o                         
  13  24   2       1004.55       1302.75       243.08 o                         
  14  24   2        405.60       1162.96       299.43 o                         
 -13  25   2       1451.15       1421.15       944.36 o                         
 -12  25   2        281.12        129.28       367.88 o                         
 -11  25   2        519.10        222.89       209.45 o                         
 -10  25   2        187.62        653.68       317.74 o                         
  -9  25   2        101.76         65.35       212.87 o                         
  -8  25   2       1277.16        918.39       228.40 o                         
  -7  25   2       6926.60       6928.16       410.02 o                         
  -6  25   2       5012.47       5321.37       405.40 o                         
  -5  25   2       7163.22       6528.41       409.69 o                         
  -4  25   2       3023.62       2790.88       295.65 o                         
  -3  25   2       2842.33       2788.04       396.84 o                         
  -2  25   2       5449.65       5135.16       408.91 o                         
  -1  25   2       3933.72       2984.63       322.47 o                         
   0  25   2          5.43       -264.56       264.56 o                         
   1  25   2       3851.67       3453.95       341.78 o                         
   2  25   2       2931.20       3476.35       494.17 o                         
   3  25   2        422.86       -263.35       263.35 o                         
   4  25   2         58.32       -197.17       247.11 o                         
   5  25   2         56.04        161.39       227.46 o                         
   6  25   2       8409.55       8702.87       479.96 o                         
   7  25   2        687.24        496.56       231.80 o                         
   8  25   2       8424.07       8992.23       485.95 o                         
   9  25   2        178.57        248.76       261.69 o                         
  10  25   2        519.06        196.08       207.76 o                         
  11  25   2       2265.89       2149.39       274.17 o                         
  12  25   2         65.14       -157.32       220.15 o                         
  13  25   2          9.98       -635.00       635.00 o                         
 -11  26   2       7275.65       9288.63       846.16 o                         
 -10  26   2         18.36        239.79       327.25 o                         
  -9  26   2       3140.27       3385.19       346.26 o                         
  -8  26   2       2053.75       1796.66       310.68 o                         
  -7  26   2       6614.59       6825.49       490.29 o                         
  -6  26   2       1407.52       1256.97       226.04 o                         
  -5  26   2         13.21        134.48       229.77 o                         
  -4  26   2       2081.36       2140.39       291.45 o                         
  -3  26   2       1036.82        603.57       367.72 o                         
  -2  26   2       4904.52       4499.56       383.28 o                         
  -1  26   2        439.91        377.59       237.79 o                         
   0  26   2      15904.81      16998.24       684.24 o                         
   1  26   2          4.20        117.46       238.76 o                         
   2  26   2        484.03        510.60       247.19 o                         
   3  26   2       4192.40       3612.23       392.30 o                         
   4  26   2       1821.80       1059.55       273.26 o                         
   5  26   2         13.31       -157.49       194.81 o                         
   6  26   2       4209.95       4031.65       363.06 o                         
   7  26   2        344.10        520.75       215.98 o                         
   8  26   2        689.46        372.49       411.74 o                         
   9  26   2        685.45       1778.08       365.05 o                         
  10  26   2        162.28       -602.44       602.44 o                         
  -9  27   2       1920.68       3143.21       540.75 o                         
  -8  27   2          5.54       -375.25       375.25 o                         
  -7  27   2       1948.28       1492.34       361.79 o                         
  -6  27   2          4.29        -44.23       184.83 o                         
  -5  27   2        346.24       -117.73       264.89 o                         
  -4  27   2       8123.90       8736.33       519.36 o                         
  -3  27   2        608.58        -63.90       219.52 o                         
  -2  27   2       5933.91       4627.52       448.84 o                         
  -1  27   2       1080.68        258.07       339.81 o                         
   0  27   2       1664.57       1629.12       359.36 o                         
   1  27   2       1176.22        627.29       347.02 o                         
   2  27   2      12578.92      11190.25       694.72 o                         
   3  27   2        175.13         14.13       356.79 o                         
   4  27   2       9634.55       9293.48       582.82 o                         
   5  27   2         19.90       -194.25       194.25 o                         
   6  27   2       1264.15        594.19       237.51 o                         
   7  27   2        342.53        350.61       249.77 o                         
  -4  28   2         31.27       -415.19       415.19 o                         
  -3  28   2        245.13       -358.37       358.37 o                         
  -2  28   2      11784.79      11195.96       836.25 o                         
  -1  28   2         46.36       -258.88       291.63 o                         
   0  28   2      16980.79      17531.74       904.72 o                         
   1  28   2        593.79         87.39       343.87 o                         
   2  28   2       2634.37       1370.28       757.11 o                         
   3  28   2         13.93       -716.41       716.41 o                         
   4  28   2        634.21       2540.00       732.69 o                         
 -27   0   3       9544.19       9038.49      1750.32 o                         
 -25   0   3      10653.21      10045.18       700.88 o                         
 -23   0   3       1119.46       1212.51       294.58 o                         
 -21   0   3       7947.33       8454.90       597.87 o                         
 -19   0   3      79847.16      80698.18      2483.01 o                         
 -17   0   3       5356.83       5478.49       535.27 o                         
 -15   0   3      38558.24      37292.81      1172.82 o                         
 -13   0   3        926.46        636.71       204.57 o                         
 -11   0   3      15829.44      15587.43       637.04 o                         
  -9   0   3       4602.70       3673.09       253.58 o                         
  -7   0   3          0.89         45.24        86.03 o                         
  -5   0   3      19863.05      18483.96       296.52 o                         
  -3   0   3       1769.87       2428.01        83.74 o                         
  -1   0   3       3407.95       3145.16       222.89 o                         
   1   0   3        961.02       1289.58        92.11 o                         
   3   0   3      15554.14      15212.63       359.25 o                         
   5   0   3      34331.99      33138.24       653.53 o                         
   7   0   3      61992.68      60729.12      2881.92 o                         
   9   0   3      10642.35       9361.06       477.69 o                         
  11   0   3      67323.16      66240.25      1363.98 o                         
  13   0   3     172958.77     170370.92      2398.81 o                         
  15   0   3         19.09        210.79       212.76 o                         
  17   0   3      11780.33      12694.00       782.64 o                         
  19   0   3      19824.10      19309.93      1028.06 o                         
  21   0   3      19564.99      19379.28       907.81 o                         
  23   0   3        831.47        879.96       382.63 o                         
  25   0   3       1568.62       1444.45       468.92 o                         
 -28   1   3        490.48        608.64       561.73 o                         
 -27   1   3       5889.52       6330.77       616.58 o                         
 -26   1   3          1.12         24.69       246.70 o                         
 -25   1   3       6065.40       6129.04       404.50 o                         
 -24   1   3        137.50         26.35       208.69 o                         
 -23   1   3       1705.56       1327.13       234.48 o                         
 -22   1   3      10395.87      10496.64       477.59 o                         
 -21   1   3       7890.93       7747.89       438.89 o                         
 -20   1   3      20865.83      21241.00       672.51 o                         
 -19   1   3        746.58        264.99       184.99 o                         
 -18   1   3       3405.10       3429.17       302.11 o                         
 -17   1   3      91691.97      92657.08      1246.74 o                         
 -16   1   3       2440.39       2212.03       261.18 o                         
 -15   1   3        697.40        505.95       163.97 o                         
 -14   1   3      21255.76      21645.58       607.04 o                         
 -13   1   3      14538.39      13011.09       456.50 o                         
 -12   1   3         88.75        -32.84       133.40 o                         
 -11   1   3          8.54         76.72       108.62 o                         
 -10   1   3      24208.19      23485.74       427.17 o                         
  -9   1   3       6800.98       6693.82       227.06 o                         
  -8   1   3       2350.01       2356.84       128.48 o                         
  -7   1   3       6405.20       5598.47       170.33 o                         
  -6   1   3       8853.80       9093.72       185.92 o                         
  -5   1   3        438.91        509.09        60.44 o                         
  -4   1   3      22487.14      22531.02       200.28 o                         
  -3   1   3        143.53        325.37        28.82 o                         
  -2   1   3       1832.78       2031.78        38.31 o                         
  -1   1   3          2.51        133.81        15.87 o                         
   0   1   3          0.26        104.71        20.26 o                         
   1   1   3        545.59        747.01        44.75 o                         
   2   1   3       2834.21       2865.76        65.13 o                         
   3   1   3      50478.70      50992.79       388.35 o                         
   4   1   3        260.72        309.82        76.57 o                         
   5   1   3       2098.95       1854.07       111.30 o                         
   6   1   3      19990.51      18754.44       332.30 o                         
   7   1   3          5.91         58.23        74.66 o                         
   8   1   3       4114.83       3686.58       183.49 o                         
   9   1   3      48069.73      46040.50       817.84 o                         
  10   1   3       1253.85       1121.00       169.51 o                         
  11   1   3     143413.12     144578.17      3682.62 o                         
  12   1   3       1160.57       1302.01       200.02 o                         
  13   1   3      21225.29      20639.09       601.41 o                         
  14   1   3       2395.51       2213.37       249.03 o                         
  15   1   3       2092.24       1846.92       240.64 o                         
  16   1   3       5382.10       4711.48       353.08 o                         
  17   1   3         16.69         16.62       160.08 o                         
  18   1   3       5012.67       3963.52       308.03 o                         
  19   1   3       1233.26        882.03       228.58 o                         
  20   1   3       2147.97       2059.77       280.00 o                         
  21   1   3      13276.83      14414.88       607.86 o                         
  22   1   3       1145.75        513.16       210.07 o                         
  23   1   3       1172.48        676.62       213.87 o                         
  24   1   3       1295.22       1363.52       282.26 o                         
  25   1   3       7398.34       8105.58       611.80 o                         
  26   1   3         27.49       -254.14       254.14 o                         
 -28   2   3        116.83        183.51       301.22 o                         
 -27   2   3       2059.16        608.93       260.24 o                         
 -26   2   3        127.17         84.16       232.95 o                         
 -25   2   3        136.09        -46.81       336.83 o                         
 -24   2   3       4366.29       4404.76       354.45 o                         
 -23   2   3      15774.80      15868.26       639.64 o                         
 -22   2   3      12020.62      12237.36       553.66 o                         
 -21   2   3        132.40        335.48       217.53 o                         
 -20   2   3       7650.44       7154.53       551.29 o                         
 -19   2   3      19685.18      19162.88       621.56 o                         
 -18   2   3      19989.54      20419.38       622.92 o                         
 -17   2   3       1171.40        859.40       185.64 o                         
 -16   2   3       1827.59       1658.82       216.79 o                         
 -15   2   3      32502.73      33415.32       703.79 o                         
 -14   2   3      30132.34      28593.84       722.23 o                         
 -13   2   3         33.71        107.63       113.57 o                         
 -12   2   3     150133.84     147650.98      1095.83 o                         
 -11   2   3       4650.43       4174.07       193.42 o                         
 -10   2   3      57154.57      57943.33       617.16 o                         
  -9   2   3        483.32        734.12        68.01 o                         
  -8   2   3       5661.22       6353.61       141.28 o                         
  -7   2   3        400.57        419.76        73.65 o                         
  -6   2   3      42238.71      40895.66       463.50 o                         
  -5   2   3        129.59        289.15        50.87 o                         
  -4   2   3      16334.14      15999.30       171.89 o                         
  -3   2   3       4274.05       4213.15        67.90 o                         
  -2   2   3        503.30        515.76        29.35 o                         
  -1   2   3         37.50        167.65        18.30 o                         
   0   2   3        278.31        393.67        23.40 o                         
   1   2   3       5378.58       5439.79        89.10 o                         
   2   2   3       6067.55       6787.31       110.02 o                         
   3   2   3        387.81        432.28        50.81 o                         
   4   2   3      35394.68      34608.66       335.98 o                         
   5   2   3      33418.16      32835.04       393.82 o                         
   6   2   3      20086.54      19425.23       335.93 o                         
   7   2   3       8286.21       7997.12       292.81 o                         
   8   2   3      23205.27      21436.07       417.86 o                         
   9   2   3       9783.43       8948.53       288.98 o                         
  10   2   3          0.85         87.62       109.85 o                         
  11   2   3        501.56        206.75       107.37 o                         
  12   2   3       2011.40       1869.86       222.86 o                         
  13   2   3      41716.22      41546.43       944.74 o                         
  14   2   3       9620.80       9164.44       390.98 o                         
  15   2   3      11256.58      10696.36       433.33 o                         
  16   2   3      25390.99      24667.29       659.95 o                         
  17   2   3        806.54        245.14       228.04 o                         
  18   2   3       4028.54       3802.17       315.28 o                         
  19   2   3       3049.79       2566.39       298.77 o                         
  20   2   3       2275.02       2069.67       276.67 o                         
  21   2   3       5319.41       5032.88       389.24 o                         
  22   2   3        938.23       1019.20       269.08 o                         
  23   2   3         71.31       -207.36       207.36 o                         
  24   2   3       5019.30       4826.45       421.87 o                         
  25   2   3         29.99         27.66       311.63 o                         
  26   2   3       7701.33       7792.60       613.47 o                         
 -28   3   3       1138.92       1065.70       431.56 o                         
 -27   3   3       1806.84       1600.88       292.28 o                         
 -26   3   3          8.72         91.76       326.68 o                         
 -25   3   3      13822.49      13131.38       749.76 o                         
 -24   3   3        295.03        374.55       248.63 o                         
 -23   3   3        101.26        191.96       216.89 o                         
 -22   3   3       7530.56       6952.69       437.60 o                         
 -21   3   3       2431.99       2145.31       318.74 o                         
 -20   3   3      36453.50      36926.51      1030.54 o                         
 -19   3   3      14045.96      13752.06       534.37 o                         
 -18   3   3         18.22        157.86       169.17 o                         
 -17   3   3       2893.57       2246.68       267.29 o                         
 -16   3   3       1198.99        944.68       184.04 o                         
 -15   3   3        210.04        209.20       135.67 o                         
 -14   3   3      35367.91      33651.91       617.08 o                         
 -13   3   3       5030.08       4913.56       224.82 o                         
 -12   3   3       3633.49       3578.63       191.22 o                         
 -11   3   3      15609.79      15487.42       343.65 o                         
 -10   3   3      42140.43      40041.36       534.39 o                         
  -9   3   3       4634.97       4472.09       174.67 o                         
  -8   3   3        251.44        514.80        85.98 o                         
  -7   3   3      12873.89      12479.52       218.42 o                         
  -6   3   3       1158.10       1394.51        62.54 o                         
  -5   3   3        370.04        429.66        48.75 o                         
  -4   3   3       1345.63       1161.57        74.22 o                         
  -3   3   3       3280.02       3322.45        98.94 o                         
  -2   3   3       7809.02       8248.93       113.27 o                         
  -1   3   3      14328.03      14757.89       120.17 o                         
   0   3   3          0.67        162.66        23.86 o                         
   1   3   3       2526.17       2452.73        65.52 o                         
   2   3   3         59.13        101.08        40.53 o                         
   3   3   3       2025.91       2285.90        66.55 o                         
   4   3   3       1736.27       1509.40        76.37 o                         
   5   3   3      38074.74      39121.22       365.75 o                         
   6   3   3      51304.89      49817.01       523.06 o                         
   7   3   3      30441.35      30461.80       449.19 o                         
   8   3   3       7657.79       7547.64       247.76 o                         
   9   3   3      45315.47      43535.82       568.06 o                         
  10   3   3      16418.89      15473.54       364.28 o                         
  11   3   3        905.43        730.46       120.14 o                         
  12   3   3       2156.90       2067.15       174.53 o                         
  13   3   3      17406.55      17848.15       449.96 o                         
  14   3   3      19985.97      19205.41       546.91 o                         
  15   3   3       3944.92       3624.69       276.86 o                         
  16   3   3      16412.48      15170.78       527.07 o                         
  17   3   3       2672.91       2474.19       267.73 o                         
  18   3   3      15146.14      16093.95       580.16 o                         
  19   3   3      33157.93      34715.68       867.37 o                         
  20   3   3        276.13         48.62       245.39 o                         
  21   3   3       5523.21       5359.89       470.49 o                         
  22   3   3       1742.49       1294.53       303.79 o                         
  23   3   3        802.82        550.56       298.46 o                         
  24   3   3       2052.51       1749.19       299.23 o                         
  25   3   3       2880.19       2213.15       318.78 o                         
  26   3   3        577.23        635.44       383.20 o                         
 -28   4   3        156.26        739.75       313.40 o                         
 -27   4   3        997.57        801.41       331.79 o                         
 -26   4   3       1384.37       1243.75       261.95 o                         
 -25   4   3       6484.19       6214.67       522.84 o                         
 -24   4   3         43.97        225.61       248.77 o                         
 -23   4   3      20810.01      21443.06       844.80 o                         
 -22   4   3       5760.96       5622.31       403.81 o                         
 -21   4   3       6174.98       5814.91       428.44 o                         
 -20   4   3       4091.01       3899.41       329.34 o                         
 -19   4   3       9743.70       9688.98       458.58 o                         
 -18   4   3       8841.88       8302.07       417.28 o                         
 -17   4   3         29.20        203.96       142.44 o                         
 -16   4   3      19154.11      18436.01       504.50 o                         
 -15   4   3       2476.67       2217.33       200.25 o                         
 -14   4   3       2794.41       2634.55       191.48 o                         
 -13   4   3       7009.14       6446.33       253.68 o                         
 -12   4   3       8011.50       7425.59       260.74 o                         
 -11   4   3        162.59        181.94        93.01 o                         
 -10   4   3       1060.61        927.53       112.30 o                         
  -9   4   3      40413.88      40017.75       536.72 o                         
  -8   4   3       3854.84       3431.85       144.62 o                         
  -7   4   3        942.83       1093.79        63.86 o                         
  -6   4   3      16339.13      15307.15       225.16 o                         
  -5   4   3      50630.00      48347.48       532.13 o                         
  -4   4   3      12124.72      12363.97       194.43 o                         
  -3   4   3       1611.38       1672.89        84.82 o                         
  -2   4   3        907.24       1285.18        61.22 o                         
  -1   4   3       4286.65       4213.24        80.87 o                         
   0   4   3       4257.41       4229.09        67.18 o                         
   1   4   3      21082.00      21084.85       182.02 o                         
   2   4   3        593.58        807.50        59.37 o                         
   3   4   3        615.47        778.87        58.20 o                         
   4   4   3          0.87        131.62        37.15 o                         
   5   4   3      23776.27      24574.06       413.76 o                         
   6   4   3      14231.91      13156.79       244.10 o                         
   7   4   3        550.22        663.17        93.39 o                         
   8   4   3      36667.91      34265.90       530.34 o                         
   9   4   3       1601.19       2023.12       140.76 o                         
  10   4   3        549.08        490.27       105.22 o                         
  11   4   3      59051.39      58546.59       732.61 o                         
  12   4   3      22167.72      20492.99       460.38 o                         
  13   4   3       2644.16       2428.97       194.80 o                         
  14   4   3        134.19        332.55       137.01 o                         
  15   4   3      41821.18      42505.99       827.46 o                         
  16   4   3      13878.67      14234.74       510.43 o                         
  17   4   3      39494.42      40667.46       870.48 o                         
  18   4   3       4302.78       4220.58       336.04 o                         
  19   4   3      48698.95      48532.92      1400.67 o                         
  20   4   3         37.54        171.93       221.99 o                         
  21   4   3       6317.58       5741.75       487.15 o                         
  22   4   3        175.06       -278.43       312.56 o                         
  23   4   3        101.03         88.64       282.77 o                         
  24   4   3        103.03        -89.06       239.31 o                         
  25   4   3         78.12       -249.95       249.95 o                         
  26   4   3         58.36        378.74       253.36 o                         
 -28   5   3        448.62        108.64       512.88 o                         
 -27   5   3       4221.77       5406.83       440.89 o                         
 -26   5   3       3297.47       2610.77       592.34 o                         
 -25   5   3       4500.50       4075.40       448.24 o                         
 -24   5   3       2421.18       2796.26       380.94 o                         
 -23   5   3       2477.78       2577.65       354.89 o                         
 -22   5   3       5115.34       4593.60       432.42 o                         
 -21   5   3        503.58        490.51       235.07 o                         
 -20   5   3          2.31         23.53       193.44 o                         
 -19   5   3       4628.55       4113.98       320.79 o                         
 -18   5   3      35672.61      36651.57       754.54 o                         
 -17   5   3        826.34        505.39       157.52 o                         
 -16   5   3      21359.71      21488.91       548.03 o                         
 -15   5   3        861.36        932.99       157.59 o                         
 -14   5   3       2034.02       2088.77       176.66 o                         
 -13   5   3        400.24        347.02       116.94 o                         
 -12   5   3       7373.77       6947.40       253.50 o                         
 -11   5   3      39754.66      38849.18       544.95 o                         
 -10   5   3        204.01        352.99        95.92 o                         
  -9   5   3        783.71        924.96        72.85 o                         
  -8   5   3      76622.53      76412.28       574.76 o                         
  -7   5   3      43140.04      41338.74       427.72 o                         
  -6   5   3         86.79        172.64        55.75 o                         
  -5   5   3        665.96        730.18        60.46 o                         
  -4   5   3       6191.38       6114.21       153.83 o                         
  -3   5   3      13683.59      13221.68       198.47 o                         
  -2   5   3      13487.87      12664.93       170.11 o                         
  -1   5   3        835.07        785.49        46.74 o                         
   0   5   3        612.26        759.54        39.05 o                         
   1   5   3       5654.53       5551.72        93.48 o                         
   2   5   3      21723.95      21543.68       233.50 o                         
   3   5   3        516.72        452.37        63.12 o                         
   4   5   3      16744.84      16135.92       255.81 o                         
   5   5   3      31492.69      31772.82       282.18 o                         
   6   5   3       3066.57       3073.60       113.30 o                         
   7   5   3       1235.12       1504.74       138.35 o                         
   8   5   3        971.35       1084.60       105.83 o                         
   9   5   3      51794.73      51581.70       609.70 o                         
  10   5   3      27613.67      27222.57       623.93 o                         
  11   5   3          6.48         54.25        97.92 o                         
  12   5   3      10043.03       9170.42       312.87 o                         
  13   5   3        353.42        274.75       124.55 o                         
  14   5   3      12547.95      12154.70       394.50 o                         
  15   5   3       2534.20       2547.82       222.12 o                         
  16   5   3       3958.56       3586.01       250.42 o                         
  17   5   3      11895.87      11476.60       478.60 o                         
  18   5   3        832.14        853.60       247.71 o                         
  19   5   3      29580.38      29966.40       952.39 o                         
  20   5   3       2766.68       2662.28       359.14 o                         
  21   5   3       7686.08       7801.08       538.47 o                         
  22   5   3       1649.63        648.22       296.26 o                         
  23   5   3         26.94       -116.93       251.39 o                         
  24   5   3       2175.32       2123.99       373.90 o                         
  25   5   3       1898.24       1264.90       462.97 o                         
  26   5   3          2.12        193.41       307.20 o                         
 -27   6   3        573.14        518.25       281.96 o                         
 -26   6   3       1829.72       1772.76       368.97 o                         
 -25   6   3       1158.25        940.95       351.15 o                         
 -24   6   3         62.66       -305.89       305.89 o                         
 -23   6   3        141.21       -265.56       265.56 o                         
 -22   6   3         51.95       -363.96       363.96 o                         
 -21   6   3        649.62        185.22       248.53 o                         
 -20   6   3        205.92       -132.68       273.31 o                         
 -19   6   3         91.58        157.93       224.51 o                         
 -18   6   3        362.21        227.62       166.21 o                         
 -17   6   3       4880.29       4770.92       292.84 o                         
 -16   6   3      21463.31      21680.14       552.66 o                         
 -15   6   3        115.43        124.58       129.38 o                         
 -14   6   3      54113.09      55146.32       741.99 o                         
 -13   6   3      22148.45      21852.23       567.21 o                         
 -12   6   3      81848.68      81609.16       826.27 o                         
 -11   6   3       1332.60        985.90       120.96 o                         
 -10   6   3      35286.54      35311.90       395.77 o                         
  -9   6   3      34005.87      32199.04       377.85 o                         
  -8   6   3      32605.36      34267.64       386.73 o                         
  -7   6   3       1537.75       1910.61        86.92 o                         
  -6   6   3       6461.60       6914.23       189.55 o                         
  -5   6   3      10057.81       8710.13       213.65 o                         
  -4   6   3      29530.34      27465.44       343.41 o                         
  -3   6   3       3638.03       3318.56       113.87 o                         
  -2   6   3         40.40        108.47        45.89 o                         
  -1   6   3       3756.22       3863.69       107.52 o                         
   0   6   3       1098.44        975.88        50.81 o                         
   1   6   3        807.41        915.09        39.12 o                         
   2   6   3         34.73        134.25        45.38 o                         
   3   6   3       4403.47       4597.96       124.55 o                         
   4   6   3      36975.42      34855.62       393.01 o                         
   5   6   3       2971.13       2328.03       126.94 o                         
   6   6   3       2612.26       2699.49       139.42 o                         
   7   6   3      22149.12      22676.25       311.99 o                         
   8   6   3      13018.90      13560.23       244.32 o                         
   9   6   3       2392.43       2040.42       166.26 o                         
  10   6   3         79.00         86.61        80.50 o                         
  11   6   3      19113.69      18159.89       408.92 o                         
  12   6   3       4383.39       4439.10       226.83 o                         
  13   6   3       9419.42       9457.84       335.90 o                         
  14   6   3      30551.28      32154.48       619.70 o                         
  15   6   3       5598.30       5240.21       283.76 o                         
  16   6   3        201.11        147.78       166.05 o                         
  17   6   3        174.01         60.23       181.54 o                         
  18   6   3        773.09        431.17       225.09 o                         
  19   6   3      17290.96      17242.65       747.34 o                         
  20   6   3       1222.69        928.32       285.03 o                         
  21   6   3      20012.03      19890.80       831.11 o                         
  22   6   3        680.07        523.90       352.52 o                         
  23   6   3        147.27         79.17       296.77 o                         
  24   6   3       5113.15       5705.46       520.65 o                         
  25   6   3       1178.27        669.01       408.50 o                         
  26   6   3       5752.12       6037.54       747.13 o                         
 -27   7   3       2856.11       2990.73       397.37 o                         
 -26   7   3       3496.13       3084.59       385.38 o                         
 -25   7   3        499.22        262.34       303.16 o                         
 -24   7   3         31.03       -253.47       253.47 o                         
 -23   7   3       4955.15       4719.04       463.57 o                         
 -22   7   3       6810.99       6554.20       503.99 o                         
 -21   7   3       1542.24       1167.81       269.21 o                         
 -20   7   3        591.94        560.18       207.08 o                         
 -19   7   3          2.18         47.83       190.99 o                         
 -18   7   3      10040.41       9132.80       397.70 o                         
 -17   7   3      10652.77      10636.17       410.31 o                         
 -16   7   3       6897.39       7015.55       330.52 o                         
 -15   7   3      12890.43      12210.74       380.74 o                         
 -14   7   3      33341.37      33456.38       585.99 o                         
 -13   7   3       5747.23       5727.44       256.67 o                         
 -12   7   3      12772.12      12570.22       338.26 o                         
 -11   7   3      42676.40      41978.66       495.22 o                         
 -10   7   3       1544.89       1481.89        95.98 o                         
  -9   7   3       2820.92       2798.18       100.52 o                         
  -8   7   3        151.57        297.05        57.39 o                         
  -7   7   3        728.33        421.45        49.73 o                         
  -6   7   3      21508.77      20416.24       330.47 o                         
  -5   7   3      10947.55      10038.69       253.59 o                         
  -4   7   3      29921.33      29952.29       368.21 o                         
  -3   7   3         16.37         61.74        35.44 o                         
  -2   7   3      12897.39      12248.32       158.14 o                         
  -1   7   3      14425.11      13714.33       176.13 o                         
   0   7   3       6222.85       6540.26       115.27 o                         
   1   7   3       1666.85       1463.22        53.54 o                         
   2   7   3       2826.88       2167.34        72.97 o                         
   3   7   3         49.23        185.70        36.36 o                         
   4   7   3       5434.48       4641.24       132.44 o                         
   5   7   3       2766.32       2740.41       107.81 o                         
   6   7   3       4556.53       3859.73       155.80 o                         
   7   7   3      52079.60      51396.05       550.38 o                         
   8   7   3       2798.61       2940.40       120.16 o                         
   9   7   3      15909.75      16212.75       294.70 o                         
  10   7   3        505.35        646.58        93.56 o                         
  11   7   3      26142.99      27544.71       439.69 o                         
  12   7   3       5425.95       5311.75       266.61 o                         
  13   7   3      16565.84      17189.21       547.85 o                         
  14   7   3        439.77        343.12       161.83 o                         
  15   7   3         45.00       -117.91       155.25 o                         
  16   7   3      15407.48      16081.42       569.65 o                         
  17   7   3      18171.12      18705.85       635.62 o                         
  18   7   3       1208.22       1219.49       229.83 o                         
  19   7   3       4436.52       3637.52       391.78 o                         
  20   7   3       1848.49       1543.27       316.45 o                         
  21   7   3       1404.25       1297.63       308.30 o                         
  22   7   3        227.19        285.12       246.59 o                         
  23   7   3       7396.76       7526.15       563.11 o                         
  24   7   3       9626.06      11077.34       692.37 o                         
  25   7   3       5664.09       5722.22       523.58 o                         
  26   7   3         10.10        -48.85       390.77 o                         
 -27   8   3       5218.79       6277.25       636.24 o                         
 -26   8   3        554.52        383.50       275.47 o                         
 -25   8   3       1361.19       1221.14       305.71 o                         
 -24   8   3       2254.15       1427.72       298.44 o                         
 -23   8   3       3481.61       3091.29       373.08 o                         
 -22   8   3         30.12       -279.51       279.51 o                         
 -21   8   3      13882.39      14104.42       603.23 o                         
 -20   8   3          2.02         -3.87       192.76 o                         
 -19   8   3      12960.36      12529.48       541.93 o                         
 -18   8   3        933.15        926.73       212.06 o                         
 -17   8   3       5223.02       5224.66       357.69 o                         
 -16   8   3       4987.01       4911.67       288.83 o                         
 -15   8   3        143.09        129.12       115.71 o                         
 -14   8   3         27.17        -56.67       117.51 o                         
 -13   8   3      16875.68      16610.40       402.88 o                         
 -12   8   3      15493.12      15411.03       310.54 o                         
 -11   8   3       4886.33       4903.32       153.21 o                         
 -10   8   3      12025.87      11779.82       206.96 o                         
  -9   8   3       2591.40       2493.21       105.76 o                         
  -8   8   3       6592.70       5809.41       145.34 o                         
  -7   8   3      18097.26      18238.66       334.42 o                         
  -6   8   3      16719.80      16633.53       349.29 o                         
  -5   8   3       4844.48       5140.13       177.28 o                         
  -4   8   3      59961.33      59060.59       535.06 o                         
  -3   8   3      59061.45      58448.86       605.10 o                         
  -2   8   3       2377.79       2514.62       100.92 o                         
  -1   8   3      19118.16      17741.41       260.51 o                         
   0   8   3       4552.45       4724.15       115.59 o                         
   1   8   3       1834.28       1588.83        66.82 o                         
   2   8   3       4507.05       4336.61        89.67 o                         
   3   8   3        610.78        458.33        52.50 o                         
   4   8   3       8602.37       7947.76       166.71 o                         
   5   8   3         48.50        157.44        52.31 o                         
   6   8   3       4950.55       5449.20       182.04 o                         
   7   8   3      26603.03      26023.60       442.25 o                         
   8   8   3       4978.51       5725.30       228.84 o                         
   9   8   3      18962.05      17912.81       400.46 o                         
  10   8   3       2338.54       2216.40       119.42 o                         
  11   8   3       2868.30       2697.90       144.93 o                         
  12   8   3       9694.21       9645.38       398.06 o                         
  13   8   3      68540.84      70801.80      1288.83 o                         
  14   8   3      19087.22      19563.07       512.86 o                         
  15   8   3      20135.11      20391.39       650.21 o                         
  16   8   3       1993.98       1844.43       218.99 o                         
  17   8   3      15602.54      15955.26       523.77 o                         
  18   8   3       4873.40       4468.83       353.20 o                         
  19   8   3        247.34         14.52       219.98 o                         
  20   8   3       1278.97       1226.24       296.11 o                         
  21   8   3      18478.12      19523.68       844.49 o                         
  22   8   3      18423.57      18346.47       831.85 o                         
  23   8   3        170.64        -68.72       259.91 o                         
  24   8   3        502.94        495.19       268.47 o                         
  25   8   3         21.73        675.97       300.81 o                         
 -26   9   3       2616.09       1687.32       350.17 o                         
 -25   9   3       3331.93       2734.04       389.90 o                         
 -24   9   3       5927.23       6489.61       512.33 o                         
 -23   9   3       2661.81       2352.43       373.67 o                         
 -22   9   3       4204.03       4038.07       385.90 o                         
 -21   9   3        430.60        168.83       223.70 o                         
 -20   9   3      19314.12      20100.99       701.72 o                         
 -19   9   3        351.15        456.28       200.59 o                         
 -18   9   3      10712.46      10798.37       494.93 o                         
 -17   9   3      21369.09      21484.51       662.08 o                         
 -16   9   3      10556.34      10209.51       407.69 o                         
 -15   9   3          8.64        -51.91       111.00 o                         
 -14   9   3      14212.62      13684.12       382.68 o                         
 -13   9   3         40.67        119.83       109.27 o                         
 -12   9   3      21477.27      22180.29       314.25 o                         
 -11   9   3       7854.81       8177.99       213.05 o                         
 -10   9   3       2289.92       2211.02       103.50 o                         
  -9   9   3      16201.91      15000.56       225.93 o                         
  -8   9   3      31566.47      29346.33       644.66 o                         
  -7   9   3         34.14        191.89        84.38 o                         
  -6   9   3      76824.59      76591.91       653.30 o                         
  -5   9   3      18647.68      17070.95       333.82 o                         
  -4   9   3       6323.08       5620.93       126.71 o                         
  -3   9   3       1541.01       1327.35        90.94 o                         
  -2   9   3      15538.11      15095.33       245.58 o                         
  -1   9   3      10233.66       9608.12       179.23 o                         
   0   9   3       7057.48       6769.14       150.02 o                         
   1   9   3      38971.09      37926.39       430.32 o                         
   2   9   3          6.93         68.60        38.45 o                         
   3   9   3      14314.71      14177.82       222.79 o                         
   4   9   3       1424.88       1296.45        79.22 o                         
   5   9   3       2051.14       1510.84        82.00 o                         
   6   9   3       4811.71       5093.59       155.96 o                         
   7   9   3       8048.64       7770.21       227.53 o                         
   8   9   3          9.14         71.76        91.52 o                         
   9   9   3      26365.99      27052.96       501.88 o                         
  10   9   3      16248.45      16530.12       376.26 o                         
  11   9   3      17916.00      18043.03       399.74 o                         
  12   9   3       5922.14       6164.89       289.70 o                         
  13   9   3       1929.85       1955.24       194.42 o                         
  14   9   3         52.42         18.09       127.23 o                         
  15   9   3         53.19       -148.31       148.31 o                         
  16   9   3       3802.72       3421.31       261.58 o                         
  17   9   3       1252.11        787.34       216.91 o                         
  18   9   3       4690.30       4602.03       360.06 o                         
  19   9   3        437.53         16.66       224.05 o                         
  20   9   3      34528.93      36342.38      1208.21 o                         
  21   9   3       4033.63       4791.86       507.62 o                         
  22   9   3        360.31        484.94       272.61 o                         
  23   9   3       1194.01        785.72       302.07 o                         
  24   9   3       3237.81       3490.80       438.50 o                         
  25   9   3       2069.24       1925.45       380.00 o                         
 -26  10   3        926.96        704.96       305.51 o                         
 -25  10   3          1.02       -206.05       266.17 o                         
 -24  10   3       4802.46       4506.76       533.47 o                         
 -23  10   3       5369.90       5827.76       497.11 o                         
 -22  10   3       1116.15       1098.08       253.70 o                         
 -21  10   3         93.01        -75.65       222.13 o                         
 -20  10   3       1057.31        978.60       248.14 o                         
 -19  10   3       6479.93       7301.26       438.23 o                         
 -18  10   3       9590.97       9811.89       482.95 o                         
 -17  10   3         21.35        -19.77       192.70 o                         
 -16  10   3      19702.82      19875.94       559.92 o                         
 -15  10   3       5390.55       5563.18       306.44 o                         
 -14  10   3       7080.92       6977.93       326.14 o                         
 -13  10   3          0.79        -33.98        83.38 o                         
 -12  10   3      10474.83      11026.84       334.03 o                         
 -11  10   3       6823.43       6886.33       204.73 o                         
 -10  10   3     118473.30     122019.30       955.15 o                         
  -9  10   3      14022.06      13899.75       297.41 o                         
  -8  10   3      20321.30      19854.05       406.80 o                         
  -7  10   3       5202.86       4844.27       213.23 o                         
  -6  10   3         21.39        -41.95        89.00 o                         
  -5  10   3        160.26        202.99        73.90 o                         
  -4  10   3        717.53        491.38        71.98 o                         
  -3  10   3      12624.75      11948.39       227.55 o                         
  -2  10   3       7833.85       7353.74       204.61 o                         
  -1  10   3       3683.04       3057.82       103.82 o                         
   0  10   3      10606.16       9406.11       160.28 o                         
   1  10   3       1757.37       1841.82        77.81 o                         
   2  10   3      57180.93      57420.87       378.59 o                         
   3  10   3      18347.36      17576.86       245.89 o                         
   4  10   3       5566.31       5154.90       140.56 o                         
   5  10   3      50353.82      50394.73       464.04 o                         
   6  10   3       1438.10       1580.25        91.00 o                         
   7  10   3       9353.83       9416.59       228.64 o                         
   8  10   3       6174.11       6360.04       205.72 o                         
   9  10   3       1412.87       1218.88       113.70 o                         
  10  10   3       5673.87       5034.55       220.27 o                         
  11  10   3       1801.83       1824.64       157.75 o                         
  12  10   3       9774.03       9534.47       370.34 o                         
  13  10   3       7467.91       7603.71       434.46 o                         
  14  10   3       3571.21       3507.24       251.55 o                         
  15  10   3      15011.36      15696.26       572.01 o                         
  16  10   3      14933.94      14595.18       573.02 o                         
  17  10   3         26.64        195.70       201.80 o                         
  18  10   3       5264.06       5455.03       395.34 o                         
  19  10   3        133.50       -132.92       223.89 o                         
  20  10   3        227.14        710.22       264.69 o                         
  21  10   3       1905.09       1613.75       321.90 o                         
  22  10   3      22654.36      25496.34       993.15 o                         
  23  10   3       1764.83       2523.44       382.35 o                         
  24  10   3         60.80       -253.42       253.42 o                         
 -25  11   3       9378.35       9061.41       630.12 o                         
 -24  11   3       1040.06       1023.90       294.20 o                         
 -23  11   3         43.99         -7.42       214.25 o                         
 -22  11   3       4935.10       5383.85       432.76 o                         
 -21  11   3       2882.20       3050.67       343.72 o                         
 -20  11   3      23019.84      24740.29       794.00 o                         
 -19  11   3       3575.29       3543.17       342.62 o                         
 -18  11   3          0.14       -138.58       185.58 o                         
 -17  11   3       4534.74       4676.22       342.81 o                         
 -16  11   3        622.84        432.43       166.25 o                         
 -15  11   3      12369.13      12939.79       450.92 o                         
 -14  11   3         17.98        236.06       135.85 o                         
 -13  11   3       5543.32       5314.23       283.45 o                         
 -12  11   3      46353.43      48888.90       770.96 o                         
 -11  11   3        880.73        708.65       117.65 o                         
 -10  11   3       4143.24       4201.28       199.38 o                         
  -9  11   3      18421.57      18632.89       371.62 o                         
  -8  11   3       8210.31       7630.16       259.24 o                         
  -7  11   3       4894.79       4927.15       231.03 o                         
  -6  11   3       1270.31       1493.35       138.43 o                         
  -5  11   3        376.70        336.60        47.90 o                         
  -4  11   3      16599.26      16215.23       282.38 o                         
  -3  11   3        661.36        793.68        80.96 o                         
  -2  11   3      54485.26      53044.76       453.38 o                         
  -1  11   3        519.57        423.04        57.91 o                         
   0  11   3       7076.74       7079.56       143.42 o                         
   1  11   3       6809.04       6525.05       115.96 o                         
   2  11   3       2925.06       2587.96        90.48 o                         
   3  11   3       4349.01       3835.98       111.21 o                         
   4  11   3      13595.07      13471.86       230.53 o                         
   5  11   3      14012.98      13943.70       237.89 o                         
   6  11   3      55760.71      55874.63       531.26 o                         
   7  11   3      43303.29      43275.69       416.65 o                         
   8  11   3       3689.57       3680.75       161.80 o                         
   9  11   3       4352.80       4628.83       192.98 o                         
  10  11   3        537.07        463.46        98.89 o                         
  11  11   3       5750.63       5604.67       219.88 o                         
  12  11   3          0.07         77.52       114.73 o                         
  13  11   3      22776.68      23604.51       656.63 o                         
  14  11   3       4377.88       4730.90       331.02 o                         
  15  11   3       3388.58       3363.48       303.10 o                         
  16  11   3        747.97        570.22       209.65 o                         
  17  11   3       3546.41       3139.00       356.23 o                         
  18  11   3       3609.06       3518.51       349.71 o                         
  19  11   3       5744.80       5645.21       427.70 o                         
  20  11   3       9318.11       8954.02       517.69 o                         
  21  11   3        588.17        117.45       279.46 o                         
  22  11   3         95.48        681.41       307.86 o                         
  23  11   3       5421.51       6007.38       690.73 o                         
  24  11   3        953.32       1457.29       323.66 o                         
 -25  12   3       2413.15       1878.47       404.38 o                         
 -24  12   3       2785.50       3120.85       502.92 o                         
 -23  12   3       9103.45       9815.84       562.17 o                         
 -22  12   3       3185.85       3085.21       347.96 o                         
 -21  12   3      13864.21      13376.66       612.99 o                         
 -20  12   3       4968.09       5076.25       407.09 o                         
 -19  12   3         13.90        -86.41       202.30 o                         
 -18  12   3       4216.48       4051.18       341.55 o                         
 -17  12   3       2231.29       1890.87       261.32 o                         
 -16  12   3       4333.16       4074.57       291.35 o                         
 -15  12   3       3352.83       3230.48       257.77 o                         
 -14  12   3      20044.44      21159.12       559.40 o                         
 -13  12   3        130.71        267.16       137.62 o                         
 -12  12   3         40.34         74.57        76.75 o                         
 -11  12   3      12217.46      11968.01       390.26 o                         
 -10  12   3      31691.11      32490.15       479.26 o                         
  -9  12   3       8199.54       7826.69       223.27 o                         
  -8  12   3       3081.53       2879.46       161.23 o                         
  -7  12   3       1251.38       1105.11       125.23 o                         
  -6  12   3       1356.64       1371.44       132.63 o                         
  -5  12   3       6229.51       5529.23       226.57 o                         
  -4  12   3      19033.01      18926.26       316.47 o                         
  -3  12   3         78.57         32.64        65.66 o                         
  -2  12   3      22384.07      21766.89       323.32 o                         
  -1  12   3       3063.58       2987.48       114.40 o                         
   0  12   3      31111.08      30625.44       330.09 o                         
   1  12   3      13165.90      13441.34       210.63 o                         
   2  12   3      19890.67      18804.48       228.82 o                         
   3  12   3       1655.14       1265.52        84.86 o                         
   4  12   3       6765.52       6369.70       171.21 o                         
   5  12   3      26277.32      25709.69       341.95 o                         
   6  12   3        607.34        510.21        71.50 o                         
   7  12   3       1930.21       1833.23       101.43 o                         
   8  12   3      27178.11      28322.31       402.09 o                         
   9  12   3       2762.29       2487.42       142.88 o                         
  10  12   3      10112.94      11046.06       281.74 o                         
  11  12   3      16553.82      17615.77       374.30 o                         
  12  12   3       1206.09        914.99       166.59 o                         
  13  12   3          7.81         44.35       144.66 o                         
  14  12   3       7631.49       8120.33       432.82 o                         
  15  12   3      55133.36      56065.69      1084.41 o                         
  16  12   3       7665.36       7924.54       450.53 o                         
  17  12   3       5323.76       5401.76       399.63 o                         
  18  12   3         44.72       -336.58       336.58 o                         
  19  12   3       9204.38       8961.75       508.28 o                         
  20  12   3        392.68        163.84       213.07 o                         
  21  12   3        115.54        354.89       219.07 o                         
  22  12   3       4768.81       3522.18       427.04 o                         
  23  12   3       3214.87       2900.96       388.86 o                         
  24  12   3       2536.07       4705.51       911.79 o                         
 -25  13   3       1905.57       1693.33       602.44 o                         
 -24  13   3       2544.16       3498.33       382.40 o                         
 -23  13   3         23.67       -124.52       339.72 o                         
 -22  13   3       1170.81       1063.19       331.67 o                         
 -21  13   3        628.39        596.76       228.72 o                         
 -20  13   3       1154.31        828.30       224.51 o                         
 -19  13   3       1957.56       2266.39       309.70 o                         
 -18  13   3      43105.95      44720.14      1025.52 o                         
 -17  13   3       2329.52       2706.74       296.46 o                         
 -16  13   3      15884.68      16101.54       669.33 o                         
 -15  13   3       8284.40       7957.16       427.95 o                         
 -14  13   3       3784.92       3646.44       266.64 o                         
 -13  13   3        630.11        439.87       150.25 o                         
 -12  13   3      31100.90      31863.55       531.50 o                         
 -11  13   3        784.59        388.92       107.72 o                         
 -10  13   3         29.04        161.89        89.79 o                         
  -9  13   3          1.53         71.69        89.75 o                         
  -8  13   3       6688.23       6468.33       233.35 o                         
  -7  13   3       4652.71       4717.51       189.94 o                         
  -6  13   3      14479.35      14105.92       346.48 o                         
  -5  13   3      12605.85      12186.06       319.01 o                         
  -4  13   3      39595.75      40245.45       482.42 o                         
  -3  13   3       2093.15       1967.16       120.93 o                         
  -2  13   3      13101.00      12080.80       238.45 o                         
  -1  13   3        409.88        654.69        73.29 o                         
   0  13   3       6777.37       6471.63       151.19 o                         
   1  13   3      21096.85      20599.19       270.75 o                         
   2  13   3         34.14        -27.35        40.97 o                         
   3  13   3       4809.63       4994.40       148.26 o                         
   4  13   3        364.01        299.19        62.13 o                         
   5  13   3        773.44        774.96       118.07 o                         
   6  13   3      16459.08      16573.49       326.10 o                         
   7  13   3      28672.93      29518.53       431.89 o                         
   8  13   3       9896.00       9586.03       248.53 o                         
   9  13   3       7148.96       7356.91       250.10 o                         
  10  13   3      15543.11      15459.64       396.70 o                         
  11  13   3        685.72        732.66       133.87 o                         
  12  13   3        792.79        795.73       153.24 o                         
  13  13   3       2258.97       1934.15       214.39 o                         
  14  13   3       8820.82       8985.46       517.99 o                         
  15  13   3        118.15        112.05       185.12 o                         
  16  13   3       4967.08       4480.23       361.20 o                         
  17  13   3       1686.75       1895.61       274.67 o                         
  18  13   3          0.92       -127.40       217.19 o                         
  19  13   3        190.58        -26.65       203.71 o                         
  20  13   3        985.05        638.57       245.50 o                         
  21  13   3        405.16        106.87       217.31 o                         
  22  13   3       5361.59       4923.69       505.03 o                         
  23  13   3       2547.88       3545.23       431.09 o                         
 -24  14   3        442.63        572.05       225.68 o                         
 -23  14   3       1201.87        192.55       206.75 o                         
 -22  14   3       1720.26       1091.62       257.28 o                         
 -21  14   3         42.83       -207.57       315.46 o                         
 -20  14   3       3386.21       3228.58       339.03 o                         
 -19  14   3       2048.02       2167.51       286.66 o                         
 -18  14   3        827.81        813.17       237.59 o                         
 -17  14   3       2245.71       2366.05       295.41 o                         
 -16  14   3      24517.87      25804.71       760.61 o                         
 -15  14   3         95.99        147.73       177.57 o                         
 -14  14   3      36382.72      37322.23       771.12 o                         
 -13  14   3         21.28        211.94       164.81 o                         
 -12  14   3      10582.72      10439.60       321.77 o                         
 -11  14   3        551.59        368.75       104.20 o                         
 -10  14   3       4514.62       4258.25       208.63 o                         
  -9  14   3       5518.34       5747.83       237.22 o                         
  -8  14   3      14836.84      14764.83       333.13 o                         
  -7  14   3      19076.43      18474.63       366.21 o                         
  -6  14   3       1647.60       1898.87       149.71 o                         
  -5  14   3       4009.59       4101.71       208.22 o                         
  -4  14   3       6477.82       6723.80       219.91 o                         
  -3  14   3         10.66         27.37        72.97 o                         
  -2  14   3       1245.25       1063.05        95.96 o                         
  -1  14   3       1852.02       1645.61        92.80 o                         
   0  14   3      12853.95      12729.52       217.45 o                         
   1  14   3       2586.17       2439.07       111.14 o                         
   2  14   3        114.38        172.45        69.01 o                         
   3  14   3      86675.76      88002.23       782.19 o                         
   4  14   3       1200.88        990.77       100.41 o                         
   5  14   3        133.89         48.63        77.54 o                         
   6  14   3        206.21        208.16        95.43 o                         
   7  14   3        503.13        442.74       113.97 o                         
   8  14   3      40499.83      41283.42       665.60 o                         
   9  14   3        931.67        752.33       158.89 o                         
  10  14   3       2011.04       2114.06       185.60 o                         
  11  14   3      14292.44      13727.10       393.57 o                         
  12  14   3      11965.03      11697.29       374.65 o                         
  13  14   3       9180.37       9682.47       350.69 o                         
  14  14   3      16081.65      15933.83       548.17 o                         
  15  14   3        300.54        170.42       184.77 o                         
  16  14   3      10602.90       9951.15       514.75 o                         
  17  14   3       2130.79       2310.99       298.27 o                         
  18  14   3         27.78       -108.76       222.57 o                         
  19  14   3        702.45       -183.69       215.30 o                         
  20  14   3         89.96       -224.64       224.64 o                         
  21  14   3        480.88        465.65       243.16 o                         
  22  14   3        550.84        669.39       299.51 o                         
  23  14   3        786.33       -439.62       439.62 o                         
 -24  15   3       3469.81       2954.17      1131.60 o                         
 -23  15   3       1547.21       1337.79       268.40 o                         
 -22  15   3        135.29       -208.06       208.06 o                         
 -21  15   3       4134.29       4170.83       349.66 o                         
 -20  15   3       4675.60       5104.06       370.86 o                         
 -19  15   3          3.79       -317.60       317.60 o                         
 -18  15   3      20207.38      21011.49       664.39 o                         
 -17  15   3       4274.72       4236.42       322.48 o                         
 -16  15   3       3965.83       3712.13       295.71 o                         
 -15  15   3         15.35       -122.72       162.56 o                         
 -14  15   3       1585.06       1416.93       210.37 o                         
 -13  15   3      12806.15      13563.95       479.73 o                         
 -12  15   3       5379.98       4815.72       296.94 o                         
 -11  15   3        529.01        443.02       129.25 o                         
 -10  15   3       7973.78       8004.54       269.36 o                         
  -9  15   3       1180.04        901.81       117.13 o                         
  -8  15   3        464.71        359.11       101.03 o                         
  -7  15   3       5076.65       4899.08       205.89 o                         
  -6  15   3      14718.50      14660.50       360.63 o                         
  -5  15   3      17000.49      16815.83       399.07 o                         
  -4  15   3       2955.19       2704.81       150.68 o                         
  -3  15   3      13806.72      13621.17       301.80 o                         
  -2  15   3        567.91        396.95        70.39 o                         
  -1  15   3        409.39        569.34        75.34 o                         
   0  15   3       3849.45       3954.08       144.79 o                         
   1  15   3      16299.17      16402.57       287.19 o                         
   2  15   3       2177.22       2151.49       125.07 o                         
   3  15   3       5757.94       5539.22       212.16 o                         
   4  15   3      17034.09      16381.42       371.15 o                         
   5  15   3      23041.79      23155.03       641.70 o                         
   6  15   3       3911.51       3602.80       248.65 o                         
   7  15   3       2797.07       2773.52       209.15 o                         
   8  15   3       1080.20       1309.73       180.43 o                         
   9  15   3       3467.89       3370.97       232.30 o                         
  10  15   3      15179.44      14543.59       435.26 o                         
  11  15   3      14082.08      14330.55       413.86 o                         
  12  15   3       2594.34       2613.36       212.50 o                         
  13  15   3      11933.38      12377.53       446.62 o                         
  14  15   3       9102.54       9333.65       397.33 o                         
  15  15   3        138.66        114.94       165.91 o                         
  16  15   3       1454.33       1159.10       211.01 o                         
  17  15   3       1798.59       1628.66       228.85 o                         
  18  15   3       1050.28        655.03       198.59 o                         
  19  15   3       2824.82       2665.80       276.40 o                         
  20  15   3         15.69        -62.75       200.50 o                         
  21  15   3       1058.05        734.21       344.66 o                         
  22  15   3        231.53        181.13       274.96 o                         
 -23  16   3      15810.21      16810.33       927.48 o                         
 -22  16   3       5321.02       5173.96       396.53 o                         
 -21  16   3       1014.37        471.05       216.20 o                         
 -20  16   3        945.20        964.15       214.77 o                         
 -19  16   3        774.29        614.45       198.93 o                         
 -18  16   3       9590.18       9997.15       540.04 o                         
 -17  16   3        152.43          0.79       184.26 o                         
 -16  16   3        387.85         50.29       166.41 o                         
 -15  16   3       8284.82       8902.20       420.14 o                         
 -14  16   3         82.93       -105.96       176.97 o                         
 -13  16   3       1287.81       1086.47       192.41 o                         
 -12  16   3       1195.66        905.49       169.43 o                         
 -11  16   3        475.66        438.67       126.00 o                         
 -10  16   3       1103.35        735.74       134.35 o                         
  -9  16   3       4091.48       3713.84       211.65 o                         
  -8  16   3        600.43        368.90        99.57 o                         
  -7  16   3      16608.78      16961.40       368.51 o                         
  -6  16   3          1.77        -37.31       103.99 o                         
  -5  16   3       4214.03       4068.87       221.60 o                         
  -4  16   3      33788.64      35425.45       581.40 o                         
  -3  16   3       1803.28       1864.54       159.84 o                         
  -2  16   3       1444.93       1284.77       117.65 o                         
  -1  16   3        111.72         18.37        81.54 o                         
   0  16   3        641.22        462.18        77.47 o                         
   1  16   3       5584.01       5506.79       190.09 o                         
   2  16   3        169.62         30.48        97.18 o                         
   3  16   3      37544.60      37997.64       587.96 o                         
   4  16   3      10562.62      10123.81       320.34 o                         
   5  16   3       3131.37       2906.63       226.77 o                         
   6  16   3      20561.25      19851.74       528.52 o                         
   7  16   3         26.37        112.77       145.99 o                         
   8  16   3      10615.09      10695.98       377.39 o                         
   9  16   3       6381.88       6177.26       299.77 o                         
  10  16   3        845.51        739.01       152.93 o                         
  11  16   3        288.47        322.81       137.56 o                         
  12  16   3        185.17        169.88       149.19 o                         
  13  16   3      18328.14      18483.77       578.91 o                         
  14  16   3       4621.47       4773.77       307.40 o                         
  15  16   3       6103.43       6532.94       363.54 o                         
  16  16   3      16851.24      17866.88       581.35 o                         
  17  16   3      16502.24      16368.39       563.30 o                         
  18  16   3          2.21        186.37       202.97 o                         
  19  16   3          0.83        -64.65       229.83 o                         
  20  16   3         80.57        -82.09       179.43 o                         
  21  16   3       2597.59       1956.30       332.40 o                         
 -22  17   3       1283.29       1490.79       340.11 o                         
 -21  17   3       4808.68       5161.07       522.69 o                         
 -20  17   3      19635.73      22090.47       728.79 o                         
 -19  17   3        141.08        118.73       250.50 o                         
 -18  17   3        127.30       -163.74       183.25 o                         
 -17  17   3         11.59       -129.55       186.14 o                         
 -16  17   3       5045.60       5169.45       320.56 o                         
 -15  17   3         82.36       -121.98       147.27 o                         
 -14  17   3          1.51       -160.83       160.83 o                         
 -13  17   3       5512.20       5298.82       310.57 o                         
 -12  17   3       4512.85       4295.26       335.02 o                         
 -11  17   3         75.27         59.50       134.77 o                         
 -10  17   3       8996.61       8351.72       316.27 o                         
  -9  17   3       1396.60       1323.01       172.59 o                         
  -8  17   3         59.07        115.27       131.13 o                         
  -7  17   3       4857.08       4996.21       280.16 o                         
  -6  17   3      54526.72      55802.07       728.61 o                         
  -5  17   3          1.59         40.86       105.98 o                         
  -4  17   3        576.60        431.98       121.96 o                         
  -3  17   3       8931.10       9194.93       280.97 o                         
  -2  17   3        857.32        884.49       110.96 o                         
  -1  17   3        638.92        610.27        97.03 o                         
   0  17   3       2785.19       2277.12       164.49 o                         
   1  17   3       3666.71       3860.62       217.57 o                         
   2  17   3      15599.89      15892.38       398.19 o                         
   3  17   3        983.80        844.20       142.60 o                         
   4  17   3      19318.82      19366.62       447.65 o                         
   5  17   3      15489.98      16042.26       454.16 o                         
   6  17   3        892.30        711.35       166.10 o                         
   7  17   3        581.95        402.03       146.96 o                         
   8  17   3       9262.51      10237.79       446.10 o                         
   9  17   3          3.17        147.71       143.22 o                         
  10  17   3         13.96        -35.60       138.25 o                         
  11  17   3       2402.46       2323.07       214.92 o                         
  12  17   3       5691.08       5391.40       303.89 o                         
  13  17   3       2689.90       2521.83       251.36 o                         
  14  17   3       5491.05       5758.79       360.48 o                         
  15  17   3        518.83        433.83       193.42 o                         
  16  17   3          2.17       -203.29       239.11 o                         
  17  17   3        881.18        824.54       227.57 o                         
  18  17   3       4446.57       4956.37       364.02 o                         
  19  17   3       2184.40       2896.46       297.68 o                         
  20  17   3      10513.29      11873.03       558.35 o                         
  21  17   3          1.51       -651.28       651.28 o                         
 -22  18   3       1949.82        781.54       504.74 o                         
 -21  18   3        540.17        239.76       288.64 o                         
 -20  18   3        477.84        632.89       233.74 o                         
 -19  18   3         76.24        134.27       200.99 o                         
 -18  18   3       4465.87       4679.35       359.15 o                         
 -17  18   3       1830.26       1579.35       246.36 o                         
 -16  18   3       2764.67       2731.01       278.12 o                         
 -15  18   3       6236.42       6341.60       385.15 o                         
 -14  18   3       4211.58       4002.04       306.98 o                         
 -13  18   3       1679.30       1488.43       217.76 o                         
 -12  18   3       7521.58       7407.51       383.87 o                         
 -11  18   3       4539.48       5339.10       336.92 o                         
 -10  18   3      15454.76      14839.13       460.37 o                         
  -9  18   3       4344.39       4566.82       288.18 o                         
  -8  18   3      19748.86      20486.94       526.96 o                         
  -7  18   3        225.92        244.52       141.03 o                         
  -6  18   3       7898.33       7643.99       331.14 o                         
  -5  18   3       2168.69       2244.11       204.96 o                         
  -4  18   3      19005.74      19000.84       417.54 o                         
  -3  18   3      15538.70      15991.15       433.86 o                         
  -2  18   3       4755.59       4462.11       250.74 o                         
  -1  18   3       2429.37       2269.38       186.06 o                         
   0  18   3      11160.17      11089.40       322.85 o                         
   1  18   3       9164.90       9514.44       322.62 o                         
   2  18   3         78.86        128.40       123.34 o                         
   3  18   3       2590.28       2757.80       203.61 o                         
   4  18   3       4764.66       4689.42       249.87 o                         
   5  18   3      10380.03      10127.78       374.99 o                         
   6  18   3      24511.59      24779.06       574.85 o                         
   7  18   3          6.62       -145.19       145.19 o                         
   8  18   3       3561.79       3131.14       237.46 o                         
   9  18   3      17091.06      17368.96       503.89 o                         
  10  18   3       3369.67       3444.29       334.77 o                         
  11  18   3       4742.75       4389.34       284.82 o                         
  12  18   3       1053.99        844.41       188.44 o                         
  13  18   3        427.60       -141.99       180.86 o                         
  14  18   3       7357.29       7526.47       433.25 o                         
  15  18   3       1649.00       1361.52       246.89 o                         
  16  18   3       8704.09       7911.96       441.15 o                         
  17  18   3       1131.87       1267.70       240.52 o                         
  18  18   3        806.64       1707.81       279.04 o                         
  19  18   3       2845.39       3595.40       339.00 o                         
  20  18   3         30.80        753.15       609.21 o                         
 -21  19   3       2276.96       2697.49       420.89 o                         
 -20  19   3       5323.81       6292.63       473.75 o                         
 -19  19   3       1870.50       1804.49       274.22 o                         
 -18  19   3          0.76       -213.67       213.67 o                         
 -17  19   3       1440.06        776.21       214.79 o                         
 -16  19   3        653.72        445.13       259.32 o                         
 -15  19   3       8050.50       7829.48       427.47 o                         
 -14  19   3          6.37       -188.73       188.73 o                         
 -13  19   3         28.38        143.44       166.15 o                         
 -12  19   3       9960.65       9452.13       470.93 o                         
 -11  19   3        247.58        239.51       162.52 o                         
 -10  19   3        892.16        918.06       176.04 o                         
  -9  19   3       8459.22       8944.34       375.80 o                         
  -8  19   3       3470.86       3456.84       253.86 o                         
  -7  19   3       2367.55       2392.82       227.58 o                         
  -6  19   3       7122.66       6907.65       329.62 o                         
  -5  19   3       3123.03       3070.06       219.24 o                         
  -4  19   3        543.47        579.83       135.40 o                         
  -3  19   3         17.59         13.61       140.89 o                         
  -2  19   3         61.14       -143.69       143.69 o                         
  -1  19   3       4337.55       4599.88       248.28 o                         
   0  19   3       2654.93       2913.31       228.63 o                         
   1  19   3      27489.10      29336.06       708.86 o                         
   2  19   3       6042.02       6281.16       301.74 o                         
   3  19   3        823.55        616.39       143.00 o                         
   4  19   3       1019.14        675.77       158.71 o                         
   5  19   3        889.03        729.79       149.04 o                         
   6  19   3       5561.39       5437.22       297.48 o                         
   7  19   3       4422.03       3991.37       246.14 o                         
   8  19   3       2460.49       2526.56       228.90 o                         
   9  19   3       1255.55       1021.85       185.07 o                         
  10  19   3        219.20        483.53       171.84 o                         
  11  19   3      23503.32      25063.18       634.86 o                         
  12  19   3        211.59        142.58       176.56 o                         
  13  19   3        297.65        126.50       178.76 o                         
  14  19   3        463.80        167.32       179.01 o                         
  15  19   3        191.35        146.87       186.88 o                         
  16  19   3       1776.80       1205.00       230.81 o                         
  17  19   3        972.96       1115.17       224.54 o                         
  18  19   3        435.49         -2.38       322.82 o                         
  19  19   3         20.86        113.05       264.56 o                         
 -20  20   3        502.50       1302.56       449.01 o                         
 -19  20   3        817.05        980.38       371.58 o                         
 -18  20   3         33.90         32.21       204.53 o                         
 -17  20   3       4689.98       4523.87       518.20 o                         
 -16  20   3       1054.25        785.11       213.02 o                         
 -15  20   3       5065.25       4691.46       357.22 o                         
 -14  20   3       5620.52       6032.07       388.72 o                         
 -13  20   3       1065.58        888.75       252.22 o                         
 -12  20   3       1038.41        829.78       201.37 o                         
 -11  20   3       8200.22       8203.34       449.82 o                         
 -10  20   3       1034.16        839.44       206.59 o                         
  -9  20   3       4123.47       4097.69       274.43 o                         
  -8  20   3        120.52       -133.35       157.33 o                         
  -7  20   3        225.96        104.90       156.48 o                         
  -6  20   3       1610.05       1309.30       175.86 o                         
  -5  20   3       1924.38       1519.30       201.74 o                         
  -4  20   3       1991.95       1797.17       204.31 o                         
  -3  20   3      27699.12      26956.34       698.58 o                         
  -2  20   3       7250.17       7299.94       383.20 o                         
  -1  20   3      15379.66      16312.32       483.92 o                         
   0  20   3        221.96        236.79       152.82 o                         
   1  20   3        457.40        202.06       139.91 o                         
   2  20   3       3141.53       2885.99       213.31 o                         
   3  20   3       1123.56        816.07       154.85 o                         
   4  20   3        171.97        206.70       143.56 o                         
   5  20   3       6887.48       7099.74       338.66 o                         
   6  20   3       1724.48       1306.72       169.53 o                         
   7  20   3      12120.20      12073.56       410.37 o                         
   8  20   3       3605.44       3508.15       253.37 o                         
   9  20   3       5635.52       4960.57       314.67 o                         
  10  20   3       1342.09       1363.24       212.78 o                         
  11  20   3      10406.03      10641.19       485.94 o                         
  12  20   3        552.68        327.79       192.33 o                         
  13  20   3       9692.67      10119.24       481.22 o                         
  14  20   3       6716.86       6880.38       416.71 o                         
  15  20   3      15718.66      16065.64       619.75 o                         
  16  20   3        701.11        752.86       201.69 o                         
  17  20   3        451.09        636.35       209.87 o                         
  18  20   3          0.82        490.75       256.94 o                         
 -19  21   3        291.51        432.41       797.82 o                         
 -18  21   3       9535.86      11019.68       637.93 o                         
 -17  21   3         10.33        248.26       189.02 o                         
 -16  21   3       4289.47       4557.26       385.67 o                         
 -15  21   3       1351.32       1452.91       253.07 o                         
 -14  21   3        951.15       1085.63       226.19 o                         
 -13  21   3        919.34        861.99       209.98 o                         
 -12  21   3      13221.63      13712.76       548.46 o                         
 -11  21   3       1779.88       1685.11       236.28 o                         
 -10  21   3         49.11        150.35       185.50 o                         
  -9  21   3       4983.00       5220.66       310.83 o                         
  -8  21   3        585.03        389.28       160.77 o                         
  -7  21   3       7427.90       7372.98       388.11 o                         
  -6  21   3       5480.71       5411.44       313.18 o                         
  -5  21   3         49.22        295.25       188.56 o                         
  -4  21   3       8370.94       8482.95       403.63 o                         
  -3  21   3        803.77        727.21       221.11 o                         
  -2  21   3       7480.99       7138.33       504.65 o                         
  -1  21   3      27101.36      27629.86       723.42 o                         
   0  21   3       1077.02        665.33       197.61 o                         
   1  21   3       3108.02       2803.24       282.50 o                         
   2  21   3          2.02          6.25       134.35 o                         
   3  21   3       4927.89       5222.33       280.79 o                         
   4  21   3        783.96        533.01       147.72 o                         
   5  21   3       2818.95       3128.99       245.01 o                         
   6  21   3        831.55        553.89       155.83 o                         
   7  21   3        219.81       -146.18       146.18 o                         
   8  21   3       4420.64       4789.59       290.82 o                         
   9  21   3        853.70        628.31       169.66 o                         
  10  21   3       2284.21       2044.24       220.14 o                         
  11  21   3       9373.75      10312.18       480.56 o                         
  12  21   3       1040.63        846.70       228.61 o                         
  13  21   3       1404.43       1012.37       215.51 o                         
  14  21   3        356.26        584.82       220.67 o                         
  15  21   3        919.12       1144.00       243.94 o                         
  16  21   3       2764.45       3217.96       308.82 o                         
  17  21   3        755.64        371.62       221.72 o                         
  18  21   3        773.00        521.03       455.90 o                         
 -18  22   3        188.31        765.26       423.33 o                         
 -17  22   3       2147.17       2542.92       373.73 o                         
 -16  22   3       3412.78       4002.85       340.64 o                         
 -15  22   3       2141.71       2243.66       285.01 o                         
 -14  22   3      11740.41      12828.53       553.99 o                         
 -13  22   3        360.86        968.36       224.80 o                         
 -12  22   3       3942.52       3678.78       321.32 o                         
 -11  22   3        631.45        367.50       185.62 o                         
 -10  22   3          0.68       -185.47       185.47 o                         
  -9  22   3       4102.15       3689.82       278.79 o                         
  -8  22   3       9260.82       9543.21       418.83 o                         
  -7  22   3        374.56        116.67       187.80 o                         
  -6  22   3       7990.86       8897.26       448.34 o                         
  -5  22   3          2.94         75.40       171.42 o                         
  -4  22   3         26.54         27.47       181.17 o                         
  -3  22   3      10213.86       9429.65       435.49 o                         
  -2  22   3        135.72         90.75       282.59 o                         
  -1  22   3      12516.89      12817.19       584.43 o                         
   0  22   3      16794.60      16732.39       703.94 o                         
   1  22   3         18.02        -20.34       216.62 o                         
   2  22   3          3.73        -46.45       185.30 o                         
   3  22   3       7950.47       8116.02       427.99 o                         
   4  22   3        142.12        117.44       154.64 o                         
   5  22   3        896.46        723.43       171.73 o                         
   6  22   3        188.12       -153.70       153.70 o                         
   7  22   3      15200.03      15197.68       483.11 o                         
   8  22   3       1695.98       1464.22       210.55 o                         
   9  22   3       1142.28        863.57       179.21 o                         
  10  22   3       3682.57       3405.65       274.36 o                         
  11  22   3       1374.58        816.72       186.62 o                         
  12  22   3       1020.45       1123.36       206.02 o                         
  13  22   3          9.97        235.88       220.64 o                         
  14  22   3       4514.19       4460.16       358.78 o                         
  15  22   3          0.83       -218.23       218.23 o                         
  16  22   3         94.29       -233.64       233.64 o                         
  17  22   3       7489.55       8548.07      1156.02 o                         
 -16  23   3       1026.50       1052.00       735.58 o                         
 -15  23   3        215.87        -54.02       164.56 o                         
 -14  23   3        853.37       1313.37       242.75 o                         
 -13  23   3       5387.14       5408.51       386.29 o                         
 -12  23   3        884.13        440.22       222.09 o                         
 -11  23   3          4.35       -165.96       197.07 o                         
 -10  23   3       8482.55       8597.14       447.56 o                         
  -9  23   3        291.45         71.29       229.77 o                         
  -8  23   3       3593.98       3696.71       320.81 o                         
  -7  23   3       4583.28       4891.46       345.10 o                         
  -6  23   3         20.27        -72.55       232.22 o                         
  -5  23   3       1194.81       1251.21       213.82 o                         
  -4  23   3       1922.45       1761.61       239.16 o                         
  -3  23   3        318.46          5.76       189.47 o                         
  -2  23   3       6475.14       6400.14       406.60 o                         
  -1  23   3       5008.44       4950.07       459.12 o                         
   0  23   3       3434.01       3325.63       427.81 o                         
   1  23   3        115.00       -213.58       213.58 o                         
   2  23   3      10096.62      10653.71       495.96 o                         
   3  23   3       3607.59       3545.96       321.08 o                         
   4  23   3       1325.36       1420.78       290.01 o                         
   5  23   3      10694.10      11037.88       566.68 o                         
   6  23   3       1243.31       1593.75       226.16 o                         
   7  23   3       2268.53       2203.33       234.42 o                         
   8  23   3       2272.80       2183.98       264.06 o                         
   9  23   3       2028.66       1804.23       217.09 o                         
  10  23   3        405.82         32.14       179.45 o                         
  11  23   3        104.07         59.30       171.00 o                         
  12  23   3          9.77        109.49       168.97 o                         
  13  23   3       4940.45       5433.64       357.43 o                         
  14  23   3         60.23       -174.35       216.78 o                         
  15  23   3        517.40        113.27       206.85 o                         
 -15  24   3       5732.10       5640.15       667.46 o                         
 -14  24   3        337.28         24.59       245.15 o                         
 -13  24   3        671.46        810.72       213.02 o                         
 -12  24   3        915.99        756.34       223.88 o                         
 -11  24   3        149.58       -240.75       240.75 o                         
 -10  24   3       3978.67       4012.95       382.46 o                         
  -9  24   3      10105.66      10829.54       530.75 o                         
  -8  24   3       1582.92       1286.37       220.99 o                         
  -7  24   3       3455.38       3420.69       308.92 o                         
  -6  24   3       5715.98       5693.39       375.78 o                         
  -5  24   3       3023.18       2799.50       279.05 o                         
  -4  24   3          8.32       -203.44       203.44 o                         
  -3  24   3        494.10        194.41       206.73 o                         
  -2  24   3       1158.39        422.91       216.21 o                         
  -1  24   3       1228.24       1021.73       243.33 o                         
   0  24   3      15159.61      14677.45       736.62 o                         
   1  24   3       2936.09       2504.96       312.36 o                         
   2  24   3          0.87       -205.94       215.94 o                         
   3  24   3      11938.43      12357.37       553.92 o                         
   4  24   3        657.32        708.85       266.52 o                         
   5  24   3       2635.97       2479.44       333.41 o                         
   6  24   3          4.14         39.09       198.68 o                         
   7  24   3       1063.17        477.84       199.27 o                         
   8  24   3       2694.36       2676.12       267.44 o                         
   9  24   3       9140.85       8687.09       468.60 o                         
  10  24   3       1445.78       1189.65       206.76 o                         
  11  24   3       1006.54        596.61       250.08 o                         
  12  24   3        887.47        -37.30       238.47 o                         
  13  24   3       3096.57       3672.28       338.49 o                         
  14  24   3          7.17        -66.94      1302.56 o                         
 -13  25   3       6028.62       6757.05      1058.33 o                         
 -12  25   3       2763.52       2017.13       290.47 o                         
 -11  25   3        914.23        553.41       243.96 o                         
 -10  25   3       7082.62       6976.80       444.14 o                         
  -9  25   3       1128.02       1015.20       233.28 o                         
  -8  25   3       3983.18       4007.70       420.25 o                         
  -7  25   3       1015.89        767.32       209.21 o                         
  -6  25   3       1242.32       1197.64       239.00 o                         
  -5  25   3       5490.39       6159.44       389.52 o                         
  -4  25   3         17.60       -183.51       204.23 o                         
  -3  25   3       7389.86       7048.86       455.27 o                         
  -2  25   3       5652.63       5241.42       408.09 o                         
  -1  25   3       1832.52       1767.84       287.00 o                         
   0  25   3        124.51       -232.82       232.82 o                         
   1  25   3        416.21        109.31       258.25 o                         
   2  25   3       1686.46       1827.54       307.13 o                         
   3  25   3          1.47         21.47       217.09 o                         
   4  25   3        189.02         93.98       237.61 o                         
   5  25   3      13113.89      14138.58       658.98 o                         
   6  25   3       1246.27       1565.44       263.02 o                         
   7  25   3        193.91          9.50       194.75 o                         
   8  25   3         43.30       -153.65       195.84 o                         
   9  25   3        334.69        538.77       212.30 o                         
  10  25   3        796.81        902.42       224.70 o                         
  11  25   3       2053.00       2429.28       284.28 o                         
  12  25   3         18.44        314.96      1156.02 o                         
 -11  26   3          0.70         55.63       264.98 o                         
 -10  26   3       3200.13       3725.70       383.06 o                         
  -9  26   3       5691.63       5714.61       417.03 o                         
  -8  26   3       4228.41       3991.32       363.55 o                         
  -7  26   3       6078.87       6417.70       438.68 o                         
  -6  26   3        478.07        196.93       181.33 o                         
  -5  26   3       4469.69       4039.02       342.84 o                         
  -4  26   3        833.29        218.05       252.43 o                         
  -3  26   3          2.22       -232.40       232.40 o                         
  -2  26   3       2174.29       1913.14       276.70 o                         
  -1  26   3         52.91        100.00       224.37 o                         
   0  26   3         38.35       -111.61       296.98 o                         
   1  26   3       9766.13      10226.30       544.93 o                         
   2  26   3         20.00       -215.47       215.47 o                         
   3  26   3       2926.81       2848.64       472.37 o                         
   4  26   3         18.16        281.61       251.81 o                         
   5  26   3       5628.50       5030.28       385.17 o                         
   6  26   3       1227.68       1488.75       279.34 o                         
   7  26   3       5353.46       6124.18       550.97 o                         
   8  26   3        348.63        218.35       200.68 o                         
   9  26   3       7610.32       9324.23       557.65 o                         
  -9  27   3          8.09        227.95       423.33 o                         
  -8  27   3       1483.32        153.75       339.83 o                         
  -7  27   3       1601.67       1130.88       338.41 o                         
  -6  27   3         92.95         74.16       188.01 o                         
  -5  27   3       2506.37       1951.24       302.03 o                         
  -4  27   3        188.83        -52.10       283.98 o                         
  -3  27   3       2600.39       1972.16       343.14 o                         
  -2  27   3        108.78        492.32       372.57 o                         
  -1  27   3         99.94        275.23       455.10 o                         
   0  27   3       2521.58       2771.34       357.98 o                         
   1  27   3         99.72       -220.97       220.97 o                         
   2  27   3       3836.03       4207.00       425.75 o                         
   3  27   3       1293.42        428.01       277.65 o                         
   4  27   3         31.67        229.12       252.77 o                         
   5  27   3       4742.03       4440.46       378.40 o                         
   6  27   3        338.24       -287.04       287.04 o                         
  -4  28   3        563.92        976.92       635.00 o                         
  -3  28   3        659.15         32.56       211.67 o                         
  -2  28   3       2713.70       2541.72       748.97 o                         
  -1  28   3       1414.41       2259.92       748.97 o                         
   0  28   3       3447.18       4879.61       605.30 o                         
   1  28   3       2493.68       1058.33       602.44 o                         
   2  28   3         59.27       1221.15       586.15 o                         
 -28   0   4       1749.17       1197.68       442.25 o                         
 -26   0   4        755.77       1656.39       382.59 o                         
 -24   0   4       3313.86       4023.58       465.67 o                         
 -22   0   4      32492.29      31897.24      1118.09 o                         
 -20   0   4        199.84        169.62       240.81 o                         
 -18   0   4      92247.31      96794.84      2074.08 o                         
 -16   0   4      23005.01      21863.26       934.04 o                         
 -14   0   4      15552.39      14946.91       717.85 o                         
 -12   0   4       1514.32       1096.02       208.99 o                         
 -10   0   4     134534.03     135078.83      1441.97 o                         
  -8   0   4     290559.47     278619.44      2325.93 o                         
  -6   0   4      44114.74      44597.88       607.18 o                         
  -4   0   4      11963.08      16148.53       228.27 o                         
  -2   0   4     488738.53     507835.19      1241.50 o                         
   2   0   4     784334.50     737102.00      6211.60 o                         
   4   0   4     392754.84     383961.22      2060.78 o                         
   6   0   4      36166.61      40240.99      1286.28 o                         
   8   0   4       9845.43      12308.65       516.56 o                         
  10   0   4      12018.71      11916.94       580.64 o                         
  12   0   4     411485.34     410599.12      9362.17 o                         
  14   0   4       3448.44       3976.91       928.08 o                         
  16   0   4      44080.67      44183.03      1440.96 o                         
  18   0   4        212.57         27.46       285.38 o                         
  20   0   4      24285.49      24629.54       993.02 o                         
  22   0   4        406.97         15.57       259.96 o                         
  24   0   4       5673.70       5821.73       754.04 o                         
  26   0   4       1726.21       2008.78       539.07 o                         
 -28   1   4        111.86         64.01       225.74 o                         
 -27   1   4          0.87       -227.08       269.45 o                         
 -26   1   4       1691.24       1574.66       291.47 o                         
 -25   1   4         77.35       -226.94       226.94 o                         
 -24   1   4       1642.51       1422.90       243.13 o                         
 -23   1   4        319.18        355.46       194.96 o                         
 -22   1   4        308.76        371.69       199.62 o                         
 -21   1   4       1500.96       1325.71       245.47 o                         
 -20   1   4       8444.96       7585.10       421.98 o                         
 -19   1   4        381.02        608.44       202.31 o                         
 -18   1   4      14300.25      14798.33       540.16 o                         
 -17   1   4        245.31        376.08       177.56 o                         
 -16   1   4      12210.44      12434.72       511.40 o                         
 -15   1   4        650.06        381.91       165.42 o                         
 -14   1   4       5450.36       5661.59       326.58 o                         
 -13   1   4      12087.79      12677.91       406.27 o                         
 -12   1   4      26870.51      25818.03       543.25 o                         
 -11   1   4       9889.30       9549.57       292.92 o                         
 -10   1   4      76406.26      76355.56       919.53 o                         
  -9   1   4      34219.86      32599.99       400.19 o                         
  -8   1   4      10642.44      10653.92       368.76 o                         
  -7   1   4      34841.20      36195.88       386.51 o                         
  -6   1   4        800.58       1080.88       142.09 o                         
  -5   1   4     183182.38     185123.86      1120.36 o                         
  -4   1   4      19075.97      21319.11       249.19 o                         
  -3   1   4     473519.88     455798.84      1703.91 o                         
  -2   1   4      22980.76      27192.34       283.15 o                         
  -1   1   4     141692.55     151779.06       803.91 o                         
   1   1   4     115818.13     126437.02       634.53 o                         
   2   1   4     456813.56     461228.66      4624.82 o                         
   3   1   4      91787.55      93062.34       665.40 o                         
   4   1   4     175726.69     173674.55      1630.43 o                         
   5   1   4      12516.01      11598.13       242.43 o                         
   6   1   4       1051.52       1087.63       118.53 o                         
   7   1   4       6415.12       5513.06       202.96 o                         
   8   1   4      20489.94      22560.95       489.77 o                         
   9   1   4        142.85        680.81       133.55 o                         
  10   1   4     207485.11     206364.94      1641.60 o                         
  11   1   4          5.90        264.30       159.59 o                         
  12   1   4      12469.01      11464.09       474.72 o                         
  13   1   4       1072.52       1223.83       212.03 o                         
  14   1   4      10352.14       9475.54       493.52 o                         
  15   1   4       2426.93       2586.99       273.20 o                         
  16   1   4       3012.70       3173.11       333.72 o                         
  17   1   4        271.41         82.51       173.72 o                         
  18   1   4       1077.77        787.89       211.42 o                         
  19   1   4        105.52          5.57       175.44 o                         
  20   1   4        304.16        421.89       235.94 o                         
  21   1   4       1876.68       1660.48       248.16 o                         
  22   1   4        322.28        399.14       219.03 o                         
  23   1   4        498.59         12.19       208.25 o                         
  24   1   4        467.28         75.79       314.91 o                         
  25   1   4        699.83        639.84       303.91 o                         
  26   1   4          1.29        497.32       293.69 o                         
 -28   2   4        646.09         -9.39       323.32 o                         
 -27   2   4        517.29        135.06       236.73 o                         
 -26   2   4       2586.55       2443.27       317.95 o                         
 -25   2   4          0.04       -126.09       238.43 o                         
 -24   2   4       6473.54       6484.76       410.93 o                         
 -23   2   4        102.77        147.64       197.78 o                         
 -22   2   4       2340.67       2628.38       294.18 o                         
 -21   2   4       1720.94       1563.35       240.20 o                         
 -20   2   4       3590.86       3485.21       312.70 o                         
 -19   2   4       2050.86       1872.41       245.08 o                         
 -18   2   4      38142.70      37719.20       831.03 o                         
 -17   2   4      13792.81      13472.62       491.55 o                         
 -16   2   4      25305.35      25091.41       630.46 o                         
 -15   2   4       8498.52       8250.86       364.90 o                         
 -14   2   4        851.54        646.54       139.26 o                         
 -13   2   4      77040.16      76726.40       850.20 o                         
 -12   2   4      20539.01      22196.56       320.40 o                         
 -11   2   4     225363.25     225574.14      1450.18 o                         
 -10   2   4     243818.81     249851.06      1265.59 o                         
  -9   2   4     114261.91     122286.94       790.56 o                         
  -8   2   4     120961.27     119820.34       703.55 o                         
  -7   2   4      13991.71      13954.61       230.90 o                         
  -6   2   4      11882.92      12716.71       188.33 o                         
  -5   2   4      74471.35      68288.27       411.58 o                         
  -4   2   4      69370.95      72857.31       531.56 o                         
  -3   2   4      21375.88      23812.25       235.18 o                         
  -2   2   4     191355.16     206055.25      1827.30 o                         
  -1   2   4     172937.05     172759.55       984.57 o                         
   0   2   4      11057.98      12707.44        98.92 o                         
   1   2   4      46877.80      54478.77       361.20 o                         
   2   2   4     106229.16     105975.44       734.73 o                         
   3   2   4     113175.84     121145.84       539.99 o                         
   4   2   4     277621.81     273789.00      1310.68 o                         
   5   2   4     393633.78     377269.84      1340.26 o                         
   6   2   4      15539.71      16052.80       307.38 o                         
   7   2   4      46461.70      43546.01       748.13 o                         
   8   2   4        517.24        439.91        91.60 o                         
   9   2   4       7147.87       7403.09       281.16 o                         
  10   2   4      57738.04      56234.90       742.35 o                         
  11   2   4      10103.13       9652.77       386.59 o                         
  12   2   4     110583.12     113614.23      1337.12 o                         
  13   2   4      34379.19      34571.32       776.54 o                         
  14   2   4       7255.00       6949.01       357.86 o                         
  15   2   4        774.58        778.86       188.60 o                         
  16   2   4       2370.03       2693.24       266.74 o                         
  17   2   4         72.70         45.98       180.07 o                         
  18   2   4      17854.36      17688.62       615.78 o                         
  19   2   4       2681.37       2358.85       277.04 o                         
  20   2   4       6901.00       7067.17       435.69 o                         
  21   2   4       4546.11       4778.57       435.26 o                         
  22   2   4        144.13        193.43       235.98 o                         
  23   2   4       1629.44       1054.19       270.70 o                         
  24   2   4        915.92        611.85       236.78 o                         
  25   2   4        294.13       -279.73       279.73 o                         
  26   2   4       2437.52       2487.75       594.58 o                         
 -28   3   4        462.10       -253.66       253.66 o                         
 -27   3   4        304.60       -222.37       242.86 o                         
 -26   3   4        628.85        242.40       312.80 o                         
 -25   3   4       1031.71        457.04       235.18 o                         
 -24   3   4        166.99        357.19       274.09 o                         
 -23   3   4        262.32        266.94       202.85 o                         
 -22   3   4       1197.94        950.83       220.29 o                         
 -21   3   4       1851.55       1841.50       260.04 o                         
 -20   3   4       1871.50       1649.98       247.59 o                         
 -19   3   4       1300.88       1406.76       226.82 o                         
 -18   3   4       5179.36       5050.44       513.19 o                         
 -17   3   4       1173.25        922.59       186.71 o                         
 -16   3   4         26.39        147.26       171.68 o                         
 -15   3   4         92.19        331.55       137.37 o                         
 -14   3   4       1256.62       1198.59       143.41 o                         
 -13   3   4      24966.84      25324.24       727.05 o                         
 -12   3   4      72148.32      72851.39       879.64 o                         
 -11   3   4      41520.68      42207.55       554.82 o                         
 -10   3   4         14.00        299.11       110.50 o                         
  -9   3   4      93136.38      90789.87       729.70 o                         
  -8   3   4      36886.30      37180.77       383.28 o                         
  -7   3   4      55612.54      60353.83       458.02 o                         
  -6   3   4       5332.51       5297.88       174.86 o                         
  -5   3   4      78083.13      80388.05       496.06 o                         
  -4   3   4     345401.75     354342.84      3460.52 o                         
  -3   3   4     733446.75     713910.69     10134.20 o                         
  -2   3   4        949.35       1180.15        41.74 o                         
  -1   3   4      12766.63      15150.75       166.16 o                         
   0   3   4      14118.82      16110.26       135.90 o                         
   1   3   4      48546.14      57151.79       297.65 o                         
   2   3   4      25756.90      27663.87       323.78 o                         
   3   3   4      88490.21      82828.91       693.66 o                         
   4   3   4     217307.42     225217.09      2955.45 o                         
   5   3   4      24643.54      24792.96       298.45 o                         
   6   3   4     246416.80     244094.62      2083.74 o                         
   7   3   4     124289.87     122807.93      1304.94 o                         
   8   3   4      51877.54      52219.36       730.58 o                         
   9   3   4      11926.79      12217.26       355.58 o                         
  10   3   4        175.84        293.70       113.30 o                         
  11   3   4       6550.06       6366.82       258.38 o                         
  12   3   4       8237.96       8111.92       315.53 o                         
  13   3   4        106.16        251.06       130.30 o                         
  14   3   4        613.04        792.17       175.61 o                         
  15   3   4       2972.80       2886.90       256.61 o                         
  16   3   4         30.93        154.02       166.26 o                         
  17   3   4        866.89       1162.38       223.81 o                         
  18   3   4       6343.09       6514.21       404.92 o                         
  19   3   4        301.04        354.70       211.94 o                         
  20   3   4        554.50       1056.23       284.67 o                         
  21   3   4          9.26       -333.72       333.72 o                         
  22   3   4        258.30          4.88       263.21 o                         
  23   3   4       3523.17       3578.68       419.35 o                         
  24   3   4          9.20        -33.77       232.87 o                         
  25   3   4        486.30       -190.64       243.73 o                         
  26   3   4          2.48          9.30       361.43 o                         
 -28   4   4       2254.62       2124.07       626.86 o                         
 -27   4   4         41.59       -319.13       319.13 o                         
 -26   4   4       3803.36       3809.10       470.46 o                         
 -25   4   4        259.96        343.27       250.68 o                         
 -24   4   4       6932.66       7041.86       529.83 o                         
 -23   4   4         96.59        181.17       253.76 o                         
 -22   4   4         65.85        311.56       202.96 o                         
 -21   4   4         70.43        231.93       190.55 o                         
 -20   4   4      26614.63      26510.11       748.89 o                         
 -19   4   4        604.82        436.17       186.07 o                         
 -18   4   4       5726.50       5978.18       360.96 o                         
 -17   4   4       1562.03       1510.73       197.81 o                         
 -16   4   4      33348.07      33502.14       664.36 o                         
 -15   4   4      27856.95      27527.25       541.68 o                         
 -14   4   4       2570.35       2840.07       193.32 o                         
 -13   4   4        177.27        314.51       160.78 o                         
 -12   4   4      83926.16      84326.09       825.69 o                         
 -11   4   4       7421.01       6595.10       233.68 o                         
 -10   4   4     246427.06     242507.27      1266.35 o                         
  -9   4   4      21059.29      21322.96       322.42 o                         
  -8   4   4       1284.01       1629.16       113.89 o                         
  -7   4   4      25218.85      23267.64       249.65 o                         
  -6   4   4      36864.57      38025.49       343.97 o                         
  -5   4   4      26623.46      25444.34       362.91 o                         
  -4   4   4     761897.31     714494.81      5233.23 o                         
  -3   4   4        165.15        564.51        65.65 o                         
  -2   4   4     354628.19     352979.50      2913.13 o                         
  -1   4   4      36167.85      36168.95       218.63 o                         
   0   4   4     127596.14     133332.97       568.35 o                         
   1   4   4      46586.08      45013.05       430.48 o                         
   2   4   4      84488.80      80736.12       651.52 o                         
   3   4   4      27103.57      28417.25       303.54 o                         
   4   4   4     286422.59     286806.62      1852.22 o                         
   5   4   4      43183.34      41432.86       475.68 o                         
   6   4   4     166565.84     164791.61       870.61 o                         
   7   4   4       3445.59       3289.75       177.55 o                         
   8   4   4       7939.25       8465.28       240.93 o                         
   9   4   4      29694.31      28426.50       459.82 o                         
  10   4   4     123572.54     126245.84      1015.33 o                         
  11   4   4      16755.73      15773.81       389.46 o                         
  12   4   4          4.74        146.94       112.37 o                         
  13   4   4       1013.01       1127.89       160.53 o                         
  14   4   4      90268.71      91892.58      1050.28 o                         
  15   4   4       7031.77       7107.28       364.03 o                         
  16   4   4       1898.48       1825.36       224.87 o                         
  17   4   4        304.49        335.18       186.93 o                         
  18   4   4      32161.59      34016.15      1186.81 o                         
  19   4   4        223.12        743.14       275.13 o                         
  20   4   4       1823.97       1974.07       321.18 o                         
  21   4   4        999.37        535.38       268.60 o                         
  22   4   4       8521.07       8662.08       582.08 o                         
  23   4   4       1289.66       1084.78       313.85 o                         
  24   4   4       1032.02        905.07       276.08 o                         
  25   4   4        138.50       -291.54       291.54 o                         
  26   4   4       2455.09       1742.18       683.85 o                         
 -28   5   4        740.93        408.64       403.33 o                         
 -27   5   4         44.54        133.54       200.33 o                         
 -26   5   4        155.47       -255.71       265.21 o                         
 -25   5   4        180.10       -237.39       237.39 o                         
 -24   5   4          4.41         31.64       241.14 o                         
 -23   5   4        806.82        448.89       237.46 o                         
 -22   5   4       1465.61        547.44       237.68 o                         
 -21   5   4          1.78       -197.92       197.92 o                         
 -20   5   4       5641.66       5663.53       370.79 o                         
 -19   5   4        363.51         82.11       172.58 o                         
 -18   5   4          2.14        -74.95       153.27 o                         
 -17   5   4      11655.62      11323.60       505.98 o                         
 -16   5   4        171.83        -45.34       142.71 o                         
 -15   5   4      12582.96      12941.18       383.05 o                         
 -14   5   4       1704.80       1277.96       144.98 o                         
 -13   5   4       6079.80       5917.65       248.25 o                         
 -12   5   4      52048.66      52050.85       657.52 o                         
 -11   5   4      13066.73      12965.05       321.65 o                         
 -10   5   4      32402.91      32571.93       422.02 o                         
  -9   5   4       2905.85       3548.87       111.42 o                         
  -8   5   4       2608.81       2254.47       122.62 o                         
  -7   5   4      15932.06      14221.62       270.01 o                         
  -6   5   4     122993.58     117098.77       760.52 o                         
  -5   5   4     231958.55     224414.12       857.18 o                         
  -4   5   4     131434.17     123648.38       931.09 o                         
  -3   5   4     247463.22     252363.88      1396.01 o                         
  -2   5   4     152706.70     156108.25       983.31 o                         
  -1   5   4     257443.27     260549.56      1865.39 o                         
   0   5   4      82181.65      78426.22       433.32 o                         
   1   5   4      34579.56      34273.73       253.64 o                         
   2   5   4      13478.97      13931.64       205.54 o                         
   3   5   4        376.66        702.20       106.47 o                         
   4   5   4     352441.25     340472.28      1859.21 o                         
   5   5   4      51083.89      55792.25       342.19 o                         
   6   5   4      70698.98      72977.38       593.57 o                         
   7   5   4      30858.57      30593.26       370.02 o                         
   8   5   4       7908.49       9085.67       244.93 o                         
   9   5   4      41336.33      41243.46       555.82 o                         
  10   5   4       8582.66       8370.36       272.33 o                         
  11   5   4       7342.10       7292.05       269.82 o                         
  12   5   4      21259.54      21475.65       510.98 o                         
  13   5   4       1656.13       1167.19       153.67 o                         
  14   5   4       3971.34       3895.07       241.64 o                         
  15   5   4       5951.99       5458.56       286.91 o                         
  16   5   4         42.01         25.79       142.25 o                         
  17   5   4        222.40        109.21       212.64 o                         
  18   5   4         10.79         34.60       226.21 o                         
  19   5   4          1.52        224.73       256.38 o                         
  20   5   4         19.69        263.83       259.27 o                         
  21   5   4       3277.84       3182.16       379.13 o                         
  22   5   4        392.69        498.68       267.33 o                         
  23   5   4        655.37        250.05       423.02 o                         
  24   5   4          2.54       -345.47       345.47 o                         
  25   5   4        629.11        620.58       305.23 o                         
  26   5   4         48.83        455.90       504.74 o                         
 -27   6   4       2356.82       1610.94       333.38 o                         
 -26   6   4       1481.45       1421.49       312.80 o                         
 -25   6   4         84.43         23.48       248.56 o                         
 -24   6   4       2637.10       2216.13       349.81 o                         
 -23   6   4         25.42         82.30       223.91 o                         
 -22   6   4       3670.60       3344.61       374.49 o                         
 -21   6   4        186.92       -279.66       279.66 o                         
 -20   6   4       1273.70        856.11       199.45 o                         
 -19   6   4       4506.79       4384.48       324.03 o                         
 -18   6   4      27058.66      27993.68       660.92 o                         
 -17   6   4       1817.03       1651.45       198.54 o                         
 -16   6   4      12479.26      12513.17       392.87 o                         
 -15   6   4      38250.25      38203.76       642.93 o                         
 -14   6   4       5569.52       5345.37       269.89 o                         
 -13   6   4     169971.88     171669.81      1246.52 o                         
 -12   6   4      49493.14      48636.04       737.74 o                         
 -11   6   4      42623.40      41995.90       502.58 o                         
 -10   6   4      52388.73      51759.10       443.23 o                         
  -9   6   4      24373.45      25072.70       306.63 o                         
  -8   6   4      28238.81      33533.27       392.77 o                         
  -7   6   4     254842.11     258068.84      1062.56 o                         
  -6   6   4       2625.27       2700.61       116.51 o                         
  -5   6   4     136619.19     139346.11       822.02 o                         
  -4   6   4     207643.38     194619.48      1783.13 o                         
  -3   6   4      24265.12      24632.75       228.58 o                         
  -2   6   4     453685.03     432272.88      2874.88 o                         
  -1   6   4     200380.92     203988.45       614.01 o                         
   0   6   4      11459.23      12583.29       131.27 o                         
   1   6   4     115960.88     117975.65       636.93 o                         
   2   6   4       2957.93       2167.87       111.76 o                         
   3   6   4      29270.26      30289.73       309.21 o                         
   4   6   4      95964.62      96716.65       667.86 o                         
   5   6   4      82023.87      81453.17       687.48 o                         
   6   6   4     202532.28     202890.56      1297.67 o                         
   7   6   4     116274.95     115300.18      1073.57 o                         
   8   6   4      45915.57      45606.98       474.37 o                         
   9   6   4      65913.96      68628.71       627.03 o                         
  10   6   4       3169.72       3788.30       199.84 o                         
  11   6   4        177.68        243.22       104.77 o                         
  12   6   4      19098.17      19937.85       448.70 o                         
  13   6   4       8304.05       8199.89       366.78 o                         
  14   6   4       6846.06       7087.56       307.75 o                         
  15   6   4       1619.55       1417.63       218.76 o                         
  16   6   4       7734.52       7898.25       414.32 o                         
  17   6   4       5369.08       5035.30       417.18 o                         
  18   6   4      14401.87      13613.11       651.09 o                         
  19   6   4       1862.44       1322.55       300.03 o                         
  20   6   4       3243.70       2624.05       360.13 o                         
  21   6   4       2231.03       2191.81       345.47 o                         
  22   6   4       1850.60       1108.84       333.24 o                         
  23   6   4         33.12        135.97       259.12 o                         
  24   6   4       1735.10       1525.27       512.32 o                         
  25   6   4         89.99        961.01       315.23 o                         
  26   6   4        114.06        325.64       455.90 o                         
 -27   7   4       1758.50       1996.79       376.02 o                         
 -26   7   4         98.52        197.72       272.29 o                         
 -25   7   4         12.24          5.92       296.11 o                         
 -24   7   4        719.50       -261.18       261.18 o                         
 -23   7   4       1454.37       1696.31       324.52 o                         
 -22   7   4       1385.18       1123.94       286.72 o                         
 -21   7   4        175.99        108.66       229.21 o                         
 -20   7   4       5565.70       5808.50       399.54 o                         
 -19   7   4        245.96        479.59       225.43 o                         
 -18   7   4       7191.51       6658.96       348.00 o                         
 -17   7   4        319.82        233.45       153.27 o                         
 -16   7   4       1067.25        805.83       149.19 o                         
 -15   7   4      15027.64      14815.95       410.85 o                         
 -14   7   4      12487.10      13506.14       380.50 o                         
 -13   7   4      35128.30      34466.49       574.65 o                         
 -12   7   4        221.19        365.36       111.97 o                         
 -11   7   4      32562.46      32496.44       449.75 o                         
 -10   7   4       2473.98       2943.46       123.58 o                         
  -9   7   4      30603.56      30757.74       299.80 o                         
  -8   7   4      46772.12      51274.38       512.12 o                         
  -7   7   4      29501.40      29467.02       314.01 o                         
  -6   7   4      66047.38      64693.43       587.71 o                         
  -5   7   4     227044.02     226393.58      1169.85 o                         
  -4   7   4     150202.84     147624.86       652.23 o                         
  -3   7   4     250281.77     238760.81      1889.55 o                         
  -2   7   4      27749.22      27929.69       274.45 o                         
  -1   7   4     128877.35     132413.00       768.67 o                         
   0   7   4     113793.19     110701.58       552.46 o                         
   1   7   4      29457.12      28336.85       238.86 o                         
   2   7   4     108999.98     108219.27       569.76 o                         
   3   7   4      74574.99      75310.47       519.77 o                         
   4   7   4       3501.86       4587.18       147.63 o                         
   5   7   4      69430.73      70632.62       725.72 o                         
   6   7   4      42369.79      40884.51       527.02 o                         
   7   7   4       1191.00       1767.63       144.42 o                         
   8   7   4      52844.27      50401.57      1124.64 o                         
   9   7   4      33254.20      34617.77       422.88 o                         
  10   7   4      32515.76      34762.25       461.63 o                         
  11   7   4       6948.52       6731.00       227.59 o                         
  12   7   4      21900.18      22318.87       421.51 o                         
  13   7   4        222.91        281.78       105.15 o                         
  14   7   4          0.88        -11.85       133.30 o                         
  15   7   4       2606.54       2657.20       230.65 o                         
  16   7   4      16447.28      16912.73       595.48 o                         
  17   7   4       1369.98       1591.36       219.15 o                         
  18   7   4         31.40       -195.82       195.82 o                         
  19   7   4       1380.42       1014.94       224.34 o                         
  20   7   4        279.48        340.47       261.86 o                         
  21   7   4       1272.99       1071.29       284.17 o                         
  22   7   4       2686.91       2653.03       384.93 o                         
  23   7   4        251.43        408.76       280.41 o                         
  24   7   4         15.54        615.00       298.18 o                         
  25   7   4       1218.42       1777.97       334.64 o                         
 -27   8   4          7.41        295.23       304.94 o                         
 -26   8   4       4599.84       5324.96       501.91 o                         
 -25   8   4        362.07        438.73       286.71 o                         
 -24   8   4       4580.21       4759.08       643.93 o                         
 -23   8   4       1638.82       1155.26       287.46 o                         
 -22   8   4       8875.80       8688.07       561.94 o                         
 -21   8   4        377.93        556.81       222.21 o                         
 -20   8   4       1607.22       1710.80       284.82 o                         
 -19   8   4        223.91        300.13       189.69 o                         
 -18   8   4      28942.65      29125.94       776.81 o                         
 -17   8   4       1076.90        918.67       163.88 o                         
 -16   8   4      11684.94      11805.71       383.74 o                         
 -15   8   4       4104.24       4564.40       243.66 o                         
 -14   8   4      29725.20      29748.58       554.12 o                         
 -13   8   4       1830.95       1925.54       228.15 o                         
 -12   8   4      66270.70      69801.47       733.10 o                         
 -11   8   4       4503.23       4828.17       137.20 o                         
 -10   8   4      19659.94      21028.78       285.48 o                         
  -9   8   4     118521.67     117820.19       912.33 o                         
  -8   8   4       9694.44       9883.34       195.24 o                         
  -7   8   4      16541.64      17427.56       307.81 o                         
  -6   8   4      10831.46      10613.06       280.29 o                         
  -5   8   4      81040.12      76958.09       634.64 o                         
  -4   8   4      81292.41      80119.18       542.31 o                         
  -3   8   4       1143.20       1088.64       132.10 o                         
  -2   8   4     431243.16     428278.59      2414.63 o                         
  -1   8   4     164140.88     159933.03       754.38 o                         
   0   8   4      22285.57      21700.76       274.10 o                         
   1   8   4      50934.03      52610.09       309.52 o                         
   2   8   4      88177.05      90621.87       813.10 o                         
   3   8   4     140167.78     136884.39       865.15 o                         
   4   8   4      23479.74      25331.15       360.33 o                         
   5   8   4       7448.96       7145.99       141.62 o                         
   6   8   4      65254.60      68038.50       627.56 o                         
   7   8   4       5577.88       6708.27       274.28 o                         
   8   8   4     100816.88     103588.80      1468.45 o                         
   9   8   4         63.39        428.22       102.12 o                         
  10   8   4       4869.35       5230.16       153.96 o                         
  11   8   4       3048.28       3153.37       210.69 o                         
  12   8   4     103215.19     108891.71      1111.51 o                         
  13   8   4        231.29        443.95       143.26 o                         
  14   8   4      15900.47      16665.43       481.98 o                         
  15   8   4       1560.74       1294.22       189.22 o                         
  16   8   4      22487.26      22983.22       820.55 o                         
  17   8   4       1564.91       1106.53       181.85 o                         
  18   8   4       3248.13       3491.04       315.80 o                         
  19   8   4        162.91        212.42       239.35 o                         
  20   8   4      24688.40      24133.29       920.93 o                         
  21   8   4        233.71        865.43       314.87 o                         
  22   8   4         32.75        197.28       262.22 o                         
  23   8   4        939.96        414.41       317.49 o                         
  24   8   4        971.99        185.12       305.51 o                         
  25   8   4        155.76         38.45       296.97 o                         
 -26   9   4       1222.96        884.27       288.73 o                         
 -25   9   4       1158.32        447.94       331.31 o                         
 -24   9   4         19.98       -241.18       241.18 o                         
 -23   9   4        307.63         87.06       221.10 o                         
 -22   9   4        124.25       -249.37       249.37 o                         
 -21   9   4       8003.74       7879.95       519.34 o                         
 -20   9   4        244.01        144.41       190.82 o                         
 -19   9   4        721.87        931.94       222.77 o                         
 -18   9   4      16420.62      16685.13       724.95 o                         
 -17   9   4       6399.76       7210.49       364.01 o                         
 -16   9   4        286.79        609.46       164.78 o                         
 -15   9   4         84.77        -94.13       174.93 o                         
 -14   9   4       2426.03       2150.72       177.34 o                         
 -13   9   4      13972.34      14950.82       333.14 o                         
 -12   9   4         18.31        128.19        70.94 o                         
 -11   9   4        152.55        356.87        56.11 o                         
 -10   9   4      21176.83      21735.57       364.04 o                         
  -9   9   4         69.40        299.48        88.26 o                         
  -8   9   4       4128.29       4045.82       184.54 o                         
  -7   9   4     326635.72     319561.34      1572.20 o                         
  -6   9   4      14858.49      15863.96       325.78 o                         
  -5   9   4      48740.95      48623.42       497.18 o                         
  -4   9   4       5579.50       5731.92       161.85 o                         
  -3   9   4       9723.00      11325.07       258.76 o                         
  -2   9   4        102.71        344.74        59.54 o                         
  -1   9   4      90361.79      88796.22       522.02 o                         
   0   9   4       4177.58       4369.62       116.94 o                         
   1   9   4     556608.88     546919.31      2553.90 o                         
   2   9   4      65236.84      63487.68       740.21 o                         
   3   9   4       4149.34       3587.33       134.33 o                         
   4   9   4       7795.13       7197.40       196.66 o                         
   5   9   4       1862.05       1831.86       160.68 o                         
   6   9   4      31317.71      31878.59       395.18 o                         
   7   9   4       6459.18       7530.88       215.96 o                         
   8   9   4       5001.15       5645.13       216.70 o                         
   9   9   4       7230.54       8098.22       314.42 o                         
  10   9   4      81989.16      85683.84      1025.06 o                         
  11   9   4       6834.69       6651.32       291.10 o                         
  12   9   4       5038.64       5742.17       284.13 o                         
  13   9   4       2246.15       2495.84       206.65 o                         
  14   9   4          3.32        102.34       139.25 o                         
  15   9   4       3704.03       3884.22       272.68 o                         
  16   9   4       1394.15        798.29       177.10 o                         
  17   9   4        403.07        132.18       209.58 o                         
  18   9   4       3628.60       3661.14       336.68 o                         
  19   9   4        150.39         36.25       218.84 o                         
  20   9   4         33.33        521.48       254.48 o                         
  21   9   4         97.02        507.84       279.27 o                         
  22   9   4         53.83        345.10       261.23 o                         
  23   9   4        696.20        898.56       283.57 o                         
  24   9   4        517.18        753.29       277.58 o                         
  25   9   4        341.42        521.03       504.74 o                         
 -26  10   4       3037.29       3237.58       490.63 o                         
 -25  10   4        571.46       -133.99       253.96 o                         
 -24  10   4       2459.53       2422.61       391.48 o                         
 -23  10   4       1115.17       1023.12       241.38 o                         
 -22  10   4       1256.18       1167.47       247.06 o                         
 -21  10   4       2947.76       2943.87       335.54 o                         
 -20  10   4       1084.69       1251.60       249.67 o                         
 -19  10   4       2869.26       2616.53       294.62 o                         
 -18  10   4       5342.71       5585.28       378.91 o                         
 -17  10   4       5488.49       5785.84       334.39 o                         
 -16  10   4      39943.54      41539.36       798.96 o                         
 -15  10   4       6672.12       6772.98       332.20 o                         
 -14  10   4       4613.38       4859.23       244.60 o                         
 -13  10   4      57375.54      58751.38       751.80 o                         
 -12  10   4       2701.55       3250.77       150.12 o                         
 -11  10   4     104555.18     109861.50       930.80 o                         
 -10  10   4       9959.75      10924.82       273.51 o                         
  -9  10   4     295602.00     298677.00      1411.81 o                         
  -8  10   4      32249.46      31670.01       478.35 o                         
  -7  10   4      41203.67      41020.99       509.86 o                         
  -6  10   4      22580.77      21352.52       387.49 o                         
  -5  10   4      29030.01      28439.16       445.44 o                         
  -4  10   4      39557.66      41355.72       435.04 o                         
  -3  10   4         15.16        240.57        58.21 o                         
  -2  10   4       7695.92       8899.96       183.64 o                         
  -1  10   4       6717.57       5747.13       161.47 o                         
   0  10   4      27776.25      26775.12       254.31 o                         
   1  10   4     106490.86     106801.73       807.50 o                         
   2  10   4      54225.48      52292.97       541.65 o                         
   3  10   4     320231.75     317154.88      1797.85 o                         
   4  10   4      84125.29      85557.04       934.68 o                         
   5  10   4      56351.64      60327.00       526.56 o                         
   6  10   4       9611.88      10543.69       231.88 o                         
   7  10   4      13147.81      12689.43       258.40 o                         
   8  10   4       3283.33       3598.21       174.61 o                         
   9  10   4      10077.23       9389.01       263.03 o                         
  10  10   4      60318.51      60995.29       728.97 o                         
  11  10   4       6117.72       6150.85       253.37 o                         
  12  10   4      13191.86      13130.20       407.81 o                         
  13  10   4      12208.23      12690.70       415.56 o                         
  14  10   4       2298.19       2453.70       223.03 o                         
  15  10   4      14340.30      14285.67       551.41 o                         
  16  10   4         41.30        -20.85       189.17 o                         
  17  10   4        624.40        531.79       211.03 o                         
  18  10   4       5683.73       6266.36       425.10 o                         
  19  10   4       1973.35       1400.44       323.99 o                         
  20  10   4       8277.08       8365.92       503.30 o                         
  21  10   4       2685.69       2429.85       356.89 o                         
  22  10   4          1.55        485.86       274.96 o                         
  23  10   4         82.66        -25.77       239.91 o                         
  24  10   4        667.94        473.61       315.18 o                         
 -26  11   4       1042.77        960.64       586.15 o                         
 -25  11   4         20.89        429.55       296.98 o                         
 -24  11   4        687.55         45.11       376.02 o                         
 -23  11   4         23.54        423.95       208.65 o                         
 -22  11   4        658.00        396.42       207.52 o                         
 -21  11   4       8450.08       8620.79       627.73 o                         
 -20  11   4        227.14        515.57       220.83 o                         
 -19  11   4       3964.81       4236.93       348.13 o                         
 -18  11   4       2658.49       2396.97       278.77 o                         
 -17  11   4        322.24        203.68       169.54 o                         
 -16  11   4       1019.72        918.81       186.86 o                         
 -15  11   4       1712.00       1902.04       212.10 o                         
 -14  11   4       7636.55       7546.77       342.23 o                         
 -13  11   4       7753.02       8345.49       344.48 o                         
 -12  11   4      18271.13      18734.19       374.79 o                         
 -11  11   4       7021.58       7101.20       263.36 o                         
 -10  11   4       4014.90       3943.68       197.03 o                         
  -9  11   4       3027.35       2932.08       179.49 o
[truncated: 2,147,718 more chars]
