# Supplementary material for: Crystal structures of an imidazo[1,5-a]pyridinium-based ligand and its (C13H12N3)2[CdI4] hybrid salt
Source: Acta Crystallogr E Crystallogr Commun. 2019 Jul 19;75(Pt 8):1209–14. doi: 10.1107/S2056989019009964 (PMC6690455; doi:10.1107/S2056989019009964)
Supplement: Supplementary file 3 [file e-75-01209-IIsup3.hkl]

data_II                                                                         
_shelx_title ' lv739f in P-1'                                                   
_shelx_refln_list_code          4                                               
_shelx_F_calc_maximum      185.47                                               
_exptl_crystal_F_000       586.00                                               
_reflns_d_resolution_high  0.8356                                               
                                                                                
loop_                                                                           
 _space_group_symop_operation_xyz                                               
 'x, y, z'                                                                      
 '-x, -y, -z'                                                                   
                                                                                
_cell_length_a     7.3959                                                       
_cell_length_b    10.2889                                                       
_cell_length_c    18.5155                                                       
_cell_angle_alpha  88.208                                                       
_cell_angle_beta   95.033                                                       
_cell_angle_gamma 108.916                                                       
                                                                                
_shelx_F_squared_multiplier     1.000                                           
                                                                                
loop_                                                                           
 _refln_index_h                                                                 
 _refln_index_k                                                                 
 _refln_index_l                                                                 
 _refln_F_squared_calc                                                          
 _refln_F_squared_meas                                                          
 _refln_F_squared_sigma                                                         
 _refln_observed_status                                                         
   1   0   0        159.05        154.94         6.41 o                         
   2   0   0       8355.48       8608.93        63.24 o                         
   3   0   0         90.88         97.21         9.70 o                         
   4   0   0        228.24        206.70        11.07 o                         
   5   0   0          0.63         15.01         6.71 o                         
   6   0   0         56.44         48.36        11.90 o                         
   7   0   0          1.03          4.13         8.73 o                         
   8   0   0          3.85          8.87         6.83 o                         
  -8   1   0         10.91         14.79         8.27 o                         
  -7   1   0          0.20         10.07        11.66 o                         
  -6   1   0         58.04         52.84        11.01 o                         
  -5   1   0        780.17        793.78        23.28 o                         
  -4   1   0        932.26        995.96        32.59 o                         
  -3   1   0       1563.19       1568.14        35.01 o                         
  -2   1   0       7740.87       7221.84        61.24 o                         
  -1   1   0         11.71          9.81         3.66 o                         
   1   1   0        267.22        212.28         6.19 o                         
   2   1   0      11359.39      10996.19        71.36 o                         
   3   1   0        172.15        146.47        11.30 o                         
   4   1   0        581.77        545.48        19.32 o                         
   5   1   0         20.52         15.98         5.84 o                         
   6   1   0        101.67         83.69        13.28 o                         
   7   1   0          0.69          3.15         8.09 o                         
   8   1   0         15.59          9.42         6.72 o                         
  -8   2   0        191.04        220.70        12.48 o                         
  -7   2   0         99.83        104.82        15.07 o                         
  -6   2   0          3.72          2.30         8.37 o                         
  -5   2   0          0.33          5.67         4.09 o                         
  -4   2   0         15.74         19.70         7.56 o                         
  -3   2   0        264.74        271.15        16.36 o                         
  -2   2   0      10542.91      10633.31        84.76 o                         
  -1   2   0         96.11        107.21         9.13 o                         
   0   2   0       1934.00       1855.90        28.41 o                         
   1   2   0         65.31         86.62         4.99 o                         
   2   2   0        501.30        455.32        18.47 o                         
   3   2   0          9.04          4.02         9.05 o                         
   4   2   0       1466.52       1449.86        27.98 o                         
   5   2   0         35.69         41.12         8.45 o                         
   6   2   0        172.39        166.42        16.04 o                         
   7   2   0         81.58         81.53        12.17 o                         
  -8   3   0         38.66         31.02         6.27 o                         
  -7   3   0         77.36         49.39        11.87 o                         
  -6   3   0         10.95          4.80         5.10 o                         
  -5   3   0        702.29        715.83        19.00 o                         
  -4   3   0       1687.61       1822.32        49.41 o                         
  -3   3   0        871.50        879.52        31.55 o                         
  -2   3   0       1484.87       1513.81        36.99 o                         
  -1   3   0       1215.73       1202.66        20.30 o                         
   0   3   0        272.27        255.45        14.25 o                         
   1   3   0       1607.46       1667.23        38.90 o                         
   2   3   0         46.39         56.92        11.70 o                         
   3   3   0         75.48         62.27        14.13 o                         
   4   3   0         80.30         75.54         7.61 o                         
   5   3   0          1.99          3.42         5.39 o                         
   6   3   0        231.76        227.90        18.70 o                         
   7   3   0          4.28          5.50         7.22 o                         
  -8   4   0        153.01        168.03        10.75 o                         
  -7   4   0         36.96         34.77         9.79 o                         
  -6   4   0         35.54         53.22        16.38 o                         
  -5   4   0          5.83         16.58         4.02 o                         
  -4   4   0       4944.79       5185.24        89.76 o                         
  -3   4   0        570.29        575.60        28.28 o                         
  -2   4   0        710.77        712.57        29.28 o                         
  -1   4   0        341.12        363.86        13.66 o                         
   0   4   0        275.58        263.74        11.13 o                         
   1   4   0        106.44        112.30        12.87 o                         
   2   4   0        764.69        710.87        33.13 o                         
   3   4   0        108.67        110.67        11.30 o                         
   4   4   0        167.31        162.71        15.55 o                         
   5   4   0        208.27        186.78        12.74 o                         
   6   4   0         30.75         33.36        10.21 o                         
  -8   5   0         34.32         47.77        10.56 o                         
  -7   5   0          5.48         13.49         8.76 o                         
  -6   5   0         32.19         37.67        10.37 o                         
  -5   5   0          0.02          1.95         5.06 o                         
  -4   5   0       1456.77       1546.16        24.28 o                         
  -3   5   0        447.22        479.28        28.21 o                         
  -2   5   0         18.44         20.66         9.24 o                         
  -1   5   0       1189.78       1288.37        27.99 o                         
   0   5   0        612.61        695.10        19.37 o                         
   1   5   0        225.26        229.35        13.42 o                         
   2   5   0        547.68        504.18        26.46 o                         
   3   5   0         22.07         21.45         9.54 o                         
   4   5   0        309.98        285.80        21.17 o                         
   5   5   0          5.69          1.74         6.19 o                         
  -8   6   0         24.76         33.39         7.95 o                         
  -7   6   0          0.57         11.68         5.63 o                         
  -6   6   0       1527.94       1633.51        69.94 o                         
  -5   6   0        255.87        276.21        12.37 o                         
  -4   6   0        385.98        393.56        13.68 o                         
  -3   6   0         67.90         66.79        13.60 o                         
  -2   6   0        257.68        231.32        21.98 o                         
  -1   6   0        753.56        744.30        38.62 o                         
   0   6   0         11.04          7.43         7.53 o                         
   1   6   0         30.77         29.87         5.06 o                         
   2   6   0         44.21         46.64         9.14 o                         
   3   6   0        114.33         91.90        13.10 o                         
   4   6   0         65.01         44.30        10.71 o                         
   5   6   0         12.88         20.24         6.62 o                         
  -8   7   0        215.81        231.69        10.55 o                         
  -7   7   0         81.29         82.78        12.18 o                         
  -6   7   0         86.29         82.96        12.22 o                         
  -5   7   0          0.07          0.23         5.26 o                         
  -4   7   0        264.08        253.10        11.91 o                         
  -3   7   0          0.38          2.52         4.14 o                         
  -2   7   0          3.69         -1.11         4.78 o                         
  -1   7   0          8.97          6.84         4.22 o                         
   0   7   0         32.20         65.79         6.45 o                         
   1   7   0          4.10         16.51         8.55 o                         
   2   7   0         55.64         60.08         6.86 o                         
   3   7   0        317.16        282.68        15.39 o                         
   4   7   0          4.13         -4.54         4.54 o                         
   5   7   0        334.33        383.83        16.82 o                         
  -8   8   0          9.59         12.55         4.45 o                         
  -7   8   0        126.87        137.63        13.92 o                         
  -6   8   0          3.97          0.04         7.33 o                         
  -5   8   0          7.93          8.84         9.36 o                         
  -4   8   0          8.35         10.98         5.86 o                         
  -3   8   0         65.27         51.88         7.11 o                         
  -2   8   0        274.37        257.68        15.77 o                         
  -1   8   0         91.88         91.67        10.46 o                         
   0   8   0        281.08        294.81        14.25 o                         
   1   8   0         34.06         41.78         6.28 o                         
   2   8   0         26.51         35.20         7.61 o                         
   3   8   0        109.89        101.94         7.60 o                         
   4   8   0         52.30         58.26         7.07 o                         
  -7   9   0          0.16          7.45         7.32 o                         
  -6   9   0         51.22         53.36        11.35 o                         
  -5   9   0          0.21         -3.86         5.47 o                         
  -4   9   0         94.33        108.26        10.15 o                         
  -3   9   0          1.70          5.45         6.12 o                         
  -2   9   0        178.06        164.25        11.64 o                         
  -1   9   0        102.08        103.82        14.57 o                         
   0   9   0        528.44        521.78        26.44 o                         
   1   9   0          7.02          5.20         6.26 o                         
   2   9   0         24.11         28.87         6.79 o                         
   3   9   0         35.36         37.09         6.82 o                         
  -7  10   0          0.01         -3.96         5.70 o                         
  -6  10   0          7.92         -1.63         6.71 o                         
  -5  10   0          3.09          7.42         5.61 o                         
  -4  10   0          8.94         12.34        14.88 o                         
  -3  10   0         15.69          8.57         5.67 o                         
  -2  10   0        386.93        382.36        13.37 o                         
  -1  10   0         34.54         31.91        10.51 o                         
   0  10   0        220.51        235.87        18.50 o                         
   1  10   0         18.43         21.97         8.78 o                         
   2  10   0         51.22         53.83         9.85 o                         
  -6  11   0         20.07         14.84         9.15 o                         
  -5  11   0         13.96         19.72         5.07 o                         
  -4  11   0         20.97         23.40         5.95 o                         
  -3  11   0         15.48         20.82         5.90 o                         
  -2  11   0          4.59          4.72         5.95 o                         
  -1  11   0          6.88         15.45         5.72 o                         
   0  11   0         64.76         60.70         5.66 o                         
  -4  12   0          0.03         -3.85         3.85 o                         
  -3  12   0         63.69         58.48         6.28 o                         
  -2  12   0          0.05         -5.44         5.44 o                         
   2 -12   1         83.32         77.76        10.18 o                         
   3 -12   1         20.76         16.29         4.58 o                         
   4 -12   1         21.96         19.80         4.58 o                         
   0 -11   1         36.70         24.22         7.62 o                         
   1 -11   1          0.79          3.43         4.44 o                         
   2 -11   1        123.05         96.33         8.60 o                         
   3 -11   1         37.17         18.70         6.30 o                         
   4 -11   1          2.04          6.19         7.12 o                         
   5 -11   1          0.04         -4.75         4.75 o                         
   6 -11   1         22.21         28.98        21.30 o                         
  -1 -10   1          0.05          5.51         5.55 o                         
   0 -10   1         49.71         37.47        10.36 o                         
   1 -10   1         84.48         70.83        12.51 o                         
   2 -10   1         38.11         34.79         7.36 o                         
   3 -10   1         91.44         85.42        11.24 o                         
   4 -10   1          0.43          3.15         5.66 o                         
   5 -10   1         20.94         30.84         7.05 o                         
   6 -10   1          2.86          5.03         6.95 o                         
   7 -10   1         30.61         41.46         5.31 o                         
  -3  -9   1        276.97        292.54        12.16 o                         
  -2  -9   1        189.04        192.28        11.15 o                         
  -1  -9   1          1.84          7.92         6.79 o                         
   0  -9   1          9.20          8.73         9.34 o                         
   1  -9   1         71.21         74.24        13.62 o                         
   2  -9   1         20.72         13.85         6.85 o                         
   3  -9   1         10.73         12.35         8.01 o                         
   4  -9   1        223.21        188.11        24.56 o                         
   5  -9   1         16.08         21.58        10.45 o                         
   6  -9   1         48.33         42.14         9.74 o                         
   7  -9   1         16.95          8.84         7.12 o                         
  -4  -8   1          8.02         15.38         4.81 o                         
  -3  -8   1          3.82          6.67         6.41 o                         
  -2  -8   1        678.02        686.62        20.97 o                         
  -1  -8   1         82.52         79.59         9.44 o                         
   0  -8   1        274.34        266.52        13.74 o                         
   1  -8   1         65.79         53.72         8.92 o                         
   2  -8   1         39.71         35.03        10.07 o                         
   3  -8   1        199.95        184.08        11.00 o                         
   4  -8   1         11.42         11.80         6.43 o                         
   5  -8   1          7.47          2.29         5.39 o                         
   6  -8   1          6.65          6.72         7.01 o                         
   7  -8   1        100.44        138.27        13.71 o                         
   8  -8   1        438.99        454.18        90.24 o                         
  -5  -7   1          3.06         -3.55         5.91 o                         
  -4  -7   1          3.51          1.46         3.64 o                         
  -3  -7   1         19.27         18.04         7.00 o                         
  -2  -7   1        496.97        524.05        18.60 o                         
  -1  -7   1        101.35         79.37         8.68 o                         
   0  -7   1         36.18         35.40         4.84 o                         
   1  -7   1        110.00        111.25         8.22 o                         
   2  -7   1       1508.30       1493.81        43.48 o                         
   3  -7   1        280.74        268.20        12.05 o                         
   4  -7   1        296.74        282.44        12.55 o                         
   5  -7   1         26.49         30.07         8.41 o                         
   6  -7   1         59.72         63.51        12.05 o                         
   7  -7   1          0.43          5.08         7.97 o                         
   8  -7   1        301.75        341.24        17.15 o                         
  -5  -6   1         13.88         10.79         4.63 o                         
  -4  -6   1        335.70        304.47        15.07 o                         
  -3  -6   1          4.88         -1.66         8.09 o                         
  -2  -6   1        147.70        145.11        10.19 o                         
  -1  -6   1        849.88        854.25        18.57 o                         
   0  -6   1        374.90        446.79        27.51 o                         
   1  -6   1        600.03        693.05        23.71 o                         
   2  -6   1         41.17         40.49        10.58 o                         
   3  -6   1         14.05         11.72         6.08 o                         
   4  -6   1        153.91        153.54         8.84 o                         
   5  -6   1          0.33         -6.74         6.74 o                         
   6  -6   1         16.35         10.49         5.53 o                         
   7  -6   1         33.25         33.44         6.97 o                         
   8  -6   1         15.05         29.31         5.19 o                         
  -6  -5   1         38.48         50.39         6.17 o                         
  -5  -5   1         35.02         20.41         6.75 o                         
  -4  -5   1          8.60          7.91         6.77 o                         
  -3  -5   1         10.06         22.83        21.01 o                         
  -2  -5   1          2.60         17.05         9.07 o                         
  -1  -5   1        322.61        465.26        26.84 o                         
   0  -5   1        286.00        312.38        14.09 o                         
   1  -5   1        120.35        169.01        15.74 o                         
   2  -5   1       1125.31       1140.08        41.10 o                         
   3  -5   1        269.96        208.75        19.20 o                         
   4  -5   1        620.92        617.15        50.42 o                         
   5  -5   1        166.52        164.19         9.46 o                         
   6  -5   1       1473.09       1615.05        45.14 o                         
   7  -5   1         51.20         51.11        11.18 o                         
   8  -5   1         31.40         50.41        10.03 o                         
  -6  -4   1         14.13         20.05         9.00 o                         
  -5  -4   1          0.31         -6.57         6.57 o                         
  -4  -4   1          7.65          1.54         5.74 o                         
  -3  -4   1          2.13          9.99         6.26 o                         
  -2  -4   1          3.15         47.38        11.28 o                         
  -1  -4   1       1362.68       1458.31        41.87 o                         
   0  -4   1        373.90        355.52        19.64 o                         
   1  -4   1        230.24        233.23        17.02 o                         
   2  -4   1         76.12         77.91        11.61 o                         
   3  -4   1        532.06        497.77        26.42 o                         
   4  -4   1       5910.05       6223.10        97.67 o                         
   5  -4   1         18.22         19.51         6.14 o                         
   6  -4   1          0.69          7.21         8.84 o                         
   7  -4   1          0.59         -4.05         8.49 o                         
   8  -4   1         11.08         12.10         7.93 o                         
  -7  -3   1          3.06          5.67         4.69 o                         
  -6  -3   1        206.70        193.03        17.82 o                         
  -5  -3   1         90.05         75.76         9.41 o                         
  -4  -3   1        373.54        344.88        13.57 o                         
  -3  -3   1        188.97        227.48        21.62 o                         
  -2  -3   1        659.31        684.88        30.39 o                         
  -1  -3   1         78.29         97.70        12.05 o                         
   0  -3   1         52.51         24.69         8.04 o                         
   1  -3   1        470.93        414.46        18.36 o                         
   2  -3   1         12.06         12.96         7.75 o                         
   3  -3   1         22.24         16.17         7.50 o                         
   4  -3   1        748.27        812.15        32.46 o                         
   5  -3   1          0.05         -6.32         8.33 o                         
   6  -3   1         28.50         19.46         9.41 o                         
   7  -3   1          2.11         -3.85         7.89 o                         
   8  -3   1          4.50          9.69         5.22 o                         
  -7  -2   1        377.43        369.73        21.50 o                         
  -6  -2   1          0.93         14.73         8.65 o                         
  -5  -2   1         85.33         74.74        11.62 o                         
  -4  -2   1        453.17        457.29        14.69 o                         
  -3  -2   1        714.25        697.11        33.28 o                         
  -2  -2   1        141.04        117.91         6.06 o                         
  -1  -2   1       1005.72       1002.01        27.52 o                         
   0  -2   1       5249.09       4744.66        49.43 o                         
   1  -2   1       4011.25       3633.50        42.65 o                         
   2  -2   1      34397.70      33356.98       148.11 o                         
   3  -2   1        398.63        417.95        19.54 o                         
   4  -2   1          2.70          1.82         5.61 o                         
   5  -2   1          1.62          2.90         5.48 o                         
   6  -2   1        122.58        117.03        13.96 o                         
   7  -2   1         80.19         74.72        13.17 o                         
   8  -2   1         15.89         18.16         8.20 o                         
  -8  -1   1          6.30         -5.85         5.85 o                         
  -7  -1   1         44.74         50.78        11.08 o                         
  -6  -1   1          0.20         10.01         9.39 o                         
  -5  -1   1        454.07        453.50        16.71 o                         
  -4  -1   1        319.29        315.53        15.28 o                         
  -3  -1   1       1978.37       2153.30        91.35 o                         
  -2  -1   1        987.59        925.09        16.61 o                         
  -1  -1   1       1263.41       1248.24        11.65 o                         
   0  -1   1       4744.59       4587.92        36.33 o                         
   1  -1   1        552.03        520.37        13.06 o                         
   2  -1   1       8198.04       8260.15        61.86 o                         
   3  -1   1       3420.88       3573.56        49.43 o                         
   4  -1   1        645.14        593.16        28.64 o                         
   5  -1   1         43.21         59.29        20.33 o                         
   6  -1   1          7.42          4.51         7.85 o                         
   7  -1   1         17.73          1.05         8.67 o                         
   8  -1   1          7.52          7.84         7.50 o                         
  -8   0   1         24.79         33.38         8.58 o                         
  -7   0   1          5.25         10.77         8.76 o                         
  -6   0   1          0.92         10.05         9.11 o                         
  -5   0   1        846.27        849.90        25.97 o                         
  -4   0   1        945.02       1074.80        23.26 o                         
  -3   0   1        128.26         93.31        10.51 o                         
  -2   0   1         39.58         34.90         6.64 o                         
  -1   0   1         14.61         12.13         3.91 o                         
   0   0   1          1.00          4.07         1.09 o                         
   1   0   1          0.76          0.36         1.67 o                         
   2   0   1        544.69        606.94        12.02 o                         
   3   0   1        325.24        294.28        10.79 o                         
   4   0   1          1.93         10.22         5.50 o                         
   5   0   1        573.25        549.84        44.58 o                         
   6   0   1        687.64        654.01        30.44 o                         
   7   0   1        282.54        284.98        20.69 o                         
   8   0   1         23.93         13.25         8.13 o                         
  -8   1   1         80.29         71.22        11.40 o                         
  -7   1   1        146.92        140.67        12.83 o                         
  -6   1   1        112.90         92.06        12.92 o                         
  -5   1   1        295.94        283.15        11.16 o                         
  -4   1   1        654.19        725.49        29.26 o                         
  -3   1   1         14.15         14.66         6.71 o                         
  -2   1   1       9970.68       9391.96        74.37 o                         
  -1   1   1          2.15          1.51         3.75 o                         
   0   1   1       3271.76       3189.38        19.70 o                         
   1   1   1       6800.97       6410.74        45.96 o                         
   2   1   1       2445.93       2287.52        36.24 o                         
   3   1   1         51.83         58.03         9.23 o                         
   4   1   1         52.05         65.08         8.73 o                         
   5   1   1        349.22        310.89        13.19 o                         
   6   1   1          6.14         -4.91         8.59 o                         
   7   1   1        127.38        120.98        14.04 o                         
   8   1   1         22.25         23.02         6.87 o                         
  -8   2   1          6.61         15.37         5.29 o                         
  -7   2   1          1.25         -7.61         7.61 o                         
  -6   2   1          1.07          9.70         8.81 o                         
  -5   2   1        185.72        182.99        10.54 o                         
  -4   2   1        240.25        231.19        18.20 o                         
  -3   2   1        554.45        592.44        24.27 o                         
  -2   2   1      27014.53      26244.95       136.09 o                         
  -1   2   1        324.47        388.18        15.18 o                         
   0   2   1        633.48        610.87        10.80 o                         
   1   2   1        886.26        891.90        15.21 o                         
   2   2   1       1278.27       1383.60        22.94 o                         
   3   2   1         47.47         27.94        11.58 o                         
   4   2   1          1.07          5.87         4.38 o                         
   5   2   1          8.54          7.36         6.05 o                         
   6   2   1         64.46         53.57        11.77 o                         
   7   2   1        147.52        129.29        13.40 o                         
  -8   3   1         30.22         38.88         7.59 o                         
  -7   3   1         77.87         85.37        12.89 o                         
  -6   3   1         22.63         20.77         5.58 o                         
  -5   3   1         23.28         19.85         4.69 o                         
  -4   3   1       1346.04       1369.60        43.72 o                         
  -3   3   1        485.44        512.91        24.70 o                         
  -2   3   1       8550.66       8468.36        87.30 o                         
  -1   3   1         42.91         36.02         4.89 o                         
   0   3   1       1333.34       1183.71        18.99 o                         
   1   3   1         28.68         44.76         5.43 o                         
   2   3   1         13.85         -3.68         8.65 o                         
   3   3   1        114.91        102.63        16.53 o                         
   4   3   1         61.92         70.11        10.63 o                         
   5   3   1         12.99         14.36         6.80 o                         
   6   3   1         59.67         75.49        12.11 o                         
   7   3   1         33.61         33.48         8.28 o                         
  -8   4   1          0.26         -5.05         5.51 o                         
  -7   4   1          9.08         10.38         9.07 o                         
  -6   4   1          1.37         -4.66         4.66 o                         
  -5   4   1        112.56        116.65         6.58 o                         
  -4   4   1        563.47        573.24        31.10 o                         
  -3   4   1          1.26          1.51         7.05 o                         
  -2   4   1         21.99          6.41         7.06 o                         
  -1   4   1       2621.45       2455.07        31.82 o                         
   0   4   1        196.78        187.06        14.50 o                         
   1   4   1          0.63          1.68         4.94 o                         
   2   4   1        297.57        295.97        22.04 o                         
   3   4   1        655.84        713.22        16.93 o                         
   4   4   1         38.67         36.23         6.66 o                         
   5   4   1          3.00          0.92         5.84 o                         
   6   4   1          0.35         -2.43         7.30 o                         
  -8   5   1         14.55          5.41         6.87 o                         
  -7   5   1         35.53         25.74         6.34 o                         
  -6   5   1         73.23         70.06        11.42 o                         
  -5   5   1         12.91         12.32         3.76 o                         
  -4   5   1        177.83        205.64         9.76 o                         
  -3   5   1       1262.33       1345.93        46.71 o                         
  -2   5   1          0.36          5.49         7.64 o                         
  -1   5   1       1798.40       1680.97        31.86 o                         
   0   5   1        358.02        418.90        13.15 o                         
   1   5   1        533.13        541.38        27.37 o                         
   2   5   1          8.83         14.56         7.04 o                         
   3   5   1         25.96         17.30         7.29 o                         
   4   5   1        145.47        142.06        16.34 o                         
   5   5   1          2.89         -2.24         6.89 o                         
   6   5   1        132.73        163.94        12.70 o                         
  -8   6   1          8.36          5.99         6.81 o                         
  -7   6   1          1.34          8.63         8.85 o                         
  -6   6   1        872.63        892.78        35.44 o                         
  -5   6   1        134.32        139.71         7.65 o                         
  -4   6   1        222.59        227.09         8.95 o                         
  -3   6   1         21.38         26.88         6.50 o                         
  -2   6   1        181.02        185.74        19.65 o                         
  -1   6   1        341.99        365.75        25.82 o                         
   0   6   1        122.77        127.00        16.13 o                         
   1   6   1         75.60         83.71         6.12 o                         
   2   6   1        675.65        689.81        22.78 o                         
   3   6   1        426.84        402.57        22.38 o                         
   4   6   1        155.94        123.51        12.43 o                         
   5   6   1        215.23        193.79        11.30 o                         
  -8   7   1          5.86          1.95         7.51 o                         
  -7   7   1         48.12         60.80        11.29 o                         
  -6   7   1        140.72        125.40        15.53 o                         
  -5   7   1        158.29        172.00         9.42 o                         
  -4   7   1          0.92          4.98         4.09 o                         
  -3   7   1         76.07         69.86         6.17 o                         
  -2   7   1         58.22         62.04         7.20 o                         
  -1   7   1         25.14         30.21         5.93 o                         
   0   7   1        742.82        784.88        15.67 o                         
   1   7   1        253.45        288.00        11.11 o                         
   2   7   1          4.45          0.13         4.64 o                         
   3   7   1         42.20         36.86         5.41 o                         
   4   7   1          0.43         -5.95         6.89 o                         
   5   7   1          3.00          7.34         6.30 o                         
  -8   8   1        100.90        106.99        10.95 o                         
  -7   8   1         47.10         61.19        11.05 o                         
  -6   8   1          8.91          8.79         7.90 o                         
  -5   8   1        320.16        317.30        16.12 o                         
  -4   8   1         23.75         27.43         5.76 o                         
  -3   8   1        283.86        299.48        16.92 o                         
  -2   8   1         25.44         26.77         6.03 o                         
  -1   8   1         83.96         86.97         8.15 o                         
   0   8   1        166.06        147.17        11.01 o                         
   1   8   1          5.37          6.78         5.22 o                         
   2   8   1        108.10         90.12         7.51 o                         
   3   8   1          4.36          7.71         6.60 o                         
   4   8   1          8.29         22.84         8.22 o                         
  -7   9   1          6.44          7.16         7.32 o                         
  -6   9   1          0.36          9.07         9.21 o                         
  -5   9   1         62.32         69.12         8.88 o                         
  -4   9   1         29.41         28.57         5.58 o                         
  -3   9   1         52.79         50.46         7.97 o                         
  -2   9   1         59.34         52.08         6.70 o                         
  -1   9   1         95.53        120.05        15.11 o                         
   0   9   1         48.86         63.69        12.31 o                         
   1   9   1         49.82         44.02        11.22 o                         
   2   9   1          3.41          1.73        10.52 o                         
   3   9   1         47.12         54.15         9.90 o                         
  -7  10   1         50.64         45.07         8.22 o                         
  -6  10   1          0.23         -4.37         8.30 o                         
  -5  10   1        188.98        194.07        12.18 o                         
  -4  10   1         29.18         27.26         6.69 o                         
  -3  10   1         53.43         58.01         8.02 o                         
  -2  10   1        184.85        179.98         9.60 o                         
  -1  10   1          1.10         -2.48         9.80 o                         
   0  10   1         53.91         44.28        11.10 o                         
   1  10   1         38.20         48.97        10.32 o                         
   2  10   1          3.10          3.14         7.18 o                         
  -6  11   1          0.24         -1.19         4.08 o                         
  -5  11   1         23.71         32.67         4.78 o                         
  -4  11   1         60.64         60.58         9.87 o                         
  -3  11   1          0.04          8.57         5.34 o                         
  -2  11   1         15.32         18.41         6.60 o                         
  -1  11   1          0.90         -2.28         3.97 o                         
   0  11   1          1.10          3.67         3.66 o                         
  -4  12   1        194.49        191.33        15.84 o                         
  -3  12   1         33.64         43.89         5.82 o                         
  -2  12   1         30.81         26.75         5.30 o                         
   2 -12   2          4.13          4.87         6.03 o                         
   3 -12   2          0.78          0.49         6.20 o                         
   4 -12   2         32.04         55.85         8.29 o                         
  -1 -11   2          7.56          5.40         6.05 o                         
   0 -11   2          0.18         13.48         4.99 o                         
   1 -11   2         74.20         65.48         7.53 o                         
   2 -11   2          1.35         -5.55         5.55 o                         
   3 -11   2         25.13         26.36         6.21 o                         
   4 -11   2         15.16         14.16         5.07 o                         
   5 -11   2         52.47         47.35         7.87 o                         
   6 -11   2         97.67        106.91        10.31 o                         
  -2 -10   2        169.85        216.97        13.38 o                         
  -1 -10   2         27.62         25.76        10.90 o                         
   0 -10   2        307.85        315.03        13.68 o                         
   1 -10   2          1.06          7.04         5.81 o                         
   2 -10   2          3.78          9.96         5.86 o                         
   3 -10   2         14.84          8.64         5.79 o                         
   4 -10   2          0.60         -1.20         7.28 o                         
   5 -10   2          5.10          0.62         5.30 o                         
   6 -10   2          5.85         -6.97         6.97 o                         
  -3  -9   2          1.38         -5.32         5.32 o                         
  -2  -9   2          1.77          7.09         7.69 o                         
  -1  -9   2          0.08          2.15         9.00 o                         
   0  -9   2         21.62         19.68        10.76 o                         
   1  -9   2         12.19          5.69         6.14 o                         
   2  -9   2        193.01        185.59        11.96 o                         
   3  -9   2         33.13         32.58         7.45 o                         
   4  -9   2        136.03        129.95        10.82 o                         
   5  -9   2          0.91          7.68         5.51 o                         
   6  -9   2         18.99         12.71         8.19 o                         
   7  -9   2          3.68          2.57         6.84 o                         
  -4  -8   2          3.61         -4.57         5.62 o                         
  -3  -8   2        120.39        134.76        12.38 o                         
  -2  -8   2        467.58        500.68        17.96 o                         
  -1  -8   2        122.80        141.89        11.15 o                         
   0  -8   2          0.15          2.90         6.03 o                         
   1  -8   2         31.22         41.82         8.75 o                         
   2  -8   2         49.06         44.26         5.73 o                         
   3  -8   2         12.33          9.71         7.17 o                         
   4  -8   2         55.95         61.12         8.75 o                         
   5  -8   2        149.40        160.01        18.13 o                         
   6  -8   2          3.73          7.03         7.68 o                         
   7  -8   2         24.40         49.04        10.37 o                         
   8  -8   2         94.39        118.66        10.32 o                         
  -5  -7   2        136.93        143.26        11.44 o                         
  -4  -7   2         29.65         22.40         4.23 o                         
  -3  -7   2        234.20        245.97        15.76 o                         
  -2  -7   2         12.58         14.95         6.55 o                         
  -1  -7   2       1219.54       1254.86        24.10 o                         
   0  -7   2          2.61         -6.84         6.84 o                         
   1  -7   2        187.05        214.67         9.42 o                         
   2  -7   2        354.59        339.05        14.94 o                         
   3  -7   2         49.42         63.02         5.90 o                         
   4  -7   2          0.08         -5.71         5.95 o                         
   5  -7   2         65.94         72.65         8.89 o                         
   6  -7   2        229.99        254.30        18.78 o                         
   7  -7   2         38.17         44.82        25.87 o                         
   8  -7   2        176.85        224.84        14.14 o                         
  -5  -6   2          0.19         -2.42         4.50 o                         
  -4  -6   2         54.50         38.44         7.99 o                         
  -3  -6   2         33.48         27.59        10.44 o                         
  -2  -6   2        135.81        141.72         9.33 o                         
  -1  -6   2        321.72        356.14        12.70 o                         
   0  -6   2         39.97         33.86        10.23 o                         
   1  -6   2        470.07        452.95        28.24 o                         
   2  -6   2         51.08         34.62        10.88 o                         
   3  -6   2        121.62         97.14         7.57 o                         
   4  -6   2         74.56         68.16         7.73 o                         
   5  -6   2        507.71        560.03        14.10 o                         
   6  -6   2        543.80        513.99        26.41 o                         
   7  -6   2          8.44          1.50         6.92 o                         
   8  -6   2          1.70          4.55         6.03 o                         
  -6  -5   2          4.47          7.63         5.66 o                         
  -5  -5   2         82.24         87.50         9.40 o                         
  -4  -5   2         27.46         43.76         7.86 o                         
  -3  -5   2        265.22        240.74        27.02 o                         
  -2  -5   2        358.78        433.45        17.71 o                         
  -1  -5   2        344.85        420.41        26.48 o                         
   0  -5   2        955.78       1002.92        37.35 o                         
   1  -5   2       1200.29       1183.61        40.54 o                         
   2  -5   2        173.90        198.36        18.49 o                         
   3  -5   2        227.50        186.08        18.88 o                         
   4  -5   2        148.82        190.15        15.31 o                         
   5  -5   2         43.59         41.95         6.98 o                         
   6  -5   2       1302.15       1342.39        42.05 o                         
   7  -5   2         19.35         25.06         9.88 o                         
   8  -5   2          3.19          8.67         8.12 o                         
  -6  -4   2        507.04        481.22        24.31 o                         
  -5  -4   2          9.95          2.61         6.37 o                         
  -4  -4   2         79.10         81.36         9.52 o                         
  -3  -4   2       1743.84       1769.11        35.47 o                         
  -2  -4   2        124.30        117.01        16.30 o                         
  -1  -4   2       2677.43       2786.42        59.54 o                         
   0  -4   2         90.01         74.82        11.29 o                         
   1  -4   2         39.54         33.49        10.05 o                         
   2  -4   2         12.90         15.19         8.63 o                         
   3  -4   2         21.89         33.25         8.99 o                         
   4  -4   2         64.62         54.60        11.15 o                         
   5  -4   2          4.55          3.22         5.00 o                         
   6  -4   2        305.14        312.78        21.68 o                         
   7  -4   2         11.44          2.97         6.77 o                         
   8  -4   2         23.11         15.71         8.37 o                         
  -7  -3   2         15.17         16.31         5.15 o                         
  -6  -3   2          9.68          7.20         7.55 o                         
  -5  -3   2         18.04         14.65         6.79 o                         
  -4  -3   2        564.16        527.45        26.42 o                         
  -3  -3   2        281.28        334.97        25.46 o                         
  -2  -3   2         36.76         20.01         9.92 o                         
  -1  -3   2        426.08        503.12        23.61 o                         
   0  -3   2       1785.66       1930.82        40.32 o                         
   1  -3   2       4725.28       4638.27        61.01 o                         
   2  -3   2          1.37         -0.51         6.45 o                         
   3  -3   2        304.64        298.55        18.64 o                         
   4  -3   2       2692.44       2956.81        60.54 o                         
   5  -3   2        144.23        142.44        11.57 o                         
   6  -3   2        254.04        247.49        19.36 o                         
   7  -3   2         41.26         32.24        10.24 o                         
   8  -3   2          7.14          1.47         8.19 o                         
  -7  -2   2          4.46          9.24         7.72 o                         
  -6  -2   2         49.16         47.22        11.55 o                         
  -5  -2   2        147.43        152.39        10.17 o                         
  -4  -2   2        628.72        623.08        16.83 o                         
  -3  -2   2        244.21        200.40        19.43 o                         
  -2  -2   2       3015.42       2832.02        56.12 o                         
  -1  -2   2          5.11         12.78         7.83 o                         
   0  -2   2        164.78        222.06        12.77 o                         
   1  -2   2        846.69        847.67        23.05 o                         
   2  -2   2      14954.22      14629.75        97.36 o                         
   3  -2   2       1324.53       1254.29        31.94 o                         
   4  -2   2        288.77        300.74        21.98 o                         
   5  -2   2        110.49        141.52        11.55 o                         
   6  -2   2          0.15          3.29         7.47 o                         
   7  -2   2         84.43         73.20        13.63 o                         
   8  -2   2         16.82         11.38         8.41 o                         
  -8  -1   2         27.81         22.87         7.53 o                         
  -7  -1   2        302.38        294.50        20.22 o                         
  -6  -1   2        230.96        216.36        18.36 o                         
  -5  -1   2          3.28         -0.22         5.45 o                         
  -4  -1   2        729.94        719.41        25.56 o                         
  -3  -1   2        366.49        461.40        28.88 o                         
  -2  -1   2      10358.43       9733.64        94.04 o                         
  -1  -1   2       1330.84       1220.95        26.84 o                         
   0  -1   2       2162.34       2294.28        16.85 o                         
   1  -1   2        295.31        243.45         7.65 o                         
   2  -1   2         10.32         11.99         4.68 o                         
   3  -1   2        381.37        421.30        13.08 o                         
   4  -1   2        943.23        897.83        35.87 o                         
   5  -1   2        164.10        169.12        11.91 o                         
   6  -1   2          1.34         -0.93         8.85 o                         
   7  -1   2        202.11        218.01        18.68 o                         
   8  -1   2         32.55         28.70         8.37 o                         
  -8   0   2         20.82         22.41         8.42 o                         
  -7   0   2        191.78        191.22        17.44 o                         
  -6   0   2        258.60        249.21        18.67 o                         
  -5   0   2       1457.65       1634.63        49.34 o                         
  -4   0   2       1987.81       2119.20        67.10 o                         
  -3   0   2        858.33        868.66        28.65 o                         
  -2   0   2       1737.78       1865.17        34.89 o                         
  -1   0   2       4146.69       4070.25        28.33 o                         
   1   0   2        264.29        205.11        10.19 o                         
   2   0   2      17041.89      16087.39        70.11 o                         
   3   0   2        133.44        129.25        12.61 o                         
   4   0   2        870.86        913.78        35.61 o                         
   5   0   2         23.08         24.48         9.98 o                         
   6   0   2          3.19          6.36         9.74 o                         
   7   0   2         33.44         39.56        11.08 o                         
   8   0   2         38.58         26.83         7.81 o                         
  -8   1   2         45.77         46.21         9.76 o                         
  -7   1   2        424.07        432.54        17.18 o                         
  -6   1   2         23.84         21.03         9.97 o                         
  -5   1   2        440.85        426.27        13.79 o                         
  -4   1   2       1058.51       1105.49        37.50 o                         
  -3   1   2        777.83        781.23        27.48 o                         
  -2   1   2        723.88        827.19        23.89 o                         
  -1   1   2        129.87        150.89         9.23 o                         
   0   1   2       1087.81       1026.89        12.05 o                         
   1   1   2          3.29          2.68         4.58 o                         
   2   1   2        252.42        251.90        14.13 o                         
   3   1   2        216.27        298.30        17.64 o                         
   4   1   2        691.71        672.57        26.50 o                         
   5   1   2          4.30          4.16        12.27 o                         
   6   1   2        116.42        105.35        13.86 o                         
   7   1   2         60.17         62.30        11.62 o                         
  -8   2   2         34.12         36.91         6.44 o                         
  -7   2   2        395.44        410.55        16.96 o                         
  -6   2   2         17.79          8.01         6.75 o                         
  -5   2   2        265.07        265.88        10.78 o                         
  -4   2   2        218.29        209.31        17.97 o                         
  -3   2   2       1042.65       1030.55        32.76 o                         
  -2   2   2        135.32        144.13        12.16 o                         
  -1   2   2         48.41         36.61         7.11 o                         
   0   2   2       4518.48       4147.68        22.13 o                         
   1   2   2       1342.76       1407.57        20.31 o                         
   2   2   2        636.03        644.62        16.96 o                         
   3   2   2        759.39        716.79        33.45 o                         
   4   2   2         13.08         24.15         5.37 o                         
   5   2   2         10.22         11.33         8.52 o                         
   6   2   2          8.25         14.32         8.79 o                         
   7   2   2         48.53         50.66        10.42 o                         
  -8   3   2         12.71         15.51         6.06 o                         
  -7   3   2        139.68        126.05        14.77 o                         
  -6   3   2        198.86        211.08        12.25 o                         
  -5   3   2         15.88         30.25         4.19 o                         
  -4   3   2          4.33         -2.98         6.81 o                         
  -3   3   2        980.17        999.37        34.47 o                         
  -2   3   2         25.04         27.41         8.44 o                         
  -1   3   2       7258.11       7231.41        74.14 o                         
   0   3   2       1989.54       2000.05        17.49 o                         
   1   3   2         56.60         59.77         5.10 o                         
   2   3   2        397.33        404.36        23.14 o                         
   3   3   2        101.34         93.58         9.52 o                         
   4   3   2          7.85          8.80         4.02 o                         
   5   3   2         12.68         15.63         6.45 o                         
   6   3   2         46.32         41.33        10.83 o                         
   7   3   2         71.95         81.45         7.00 o                         
  -8   4   2         50.04         50.12        14.08 o                         
  -7   4   2         17.65         28.66         6.30 o                         
  -6   4   2        536.64        568.40        17.49 o                         
  -5   4   2         98.20        113.50         6.05 o                         
  -4   4   2       3390.68       3503.31        76.05 o                         
  -3   4   2          3.62          6.88         7.42 o                         
  -2   4   2        124.89         93.17        12.80 o                         
  -1   4   2       1417.36       1377.23        34.60 o                         
   0   4   2        342.79        390.71        11.88 o                         
   1   4   2       1216.54       1267.14        35.96 o                         
   2   4   2         36.84         29.14         7.24 o                         
   3   4   2          0.32          3.10         4.99 o                         
   4   4   2         36.05         42.47         7.89 o                         
   5   4   2         95.53         91.74         9.68 o                         
   6   4   2          1.76         -4.72         7.27 o                         
  -8   5   2         10.59         22.08         8.22 o                         
  -7   5   2          1.58          1.98         5.38 o                         
  -6   5   2         11.38          1.38         5.98 o                         
  -5   5   2          7.11         11.95         3.83 o                         
  -4   5   2          8.58         13.79         4.64 o                         
  -3   5   2        240.28        274.54        22.13 o                         
  -2   5   2       1422.50       1438.21        45.30 o                         
  -1   5   2         83.78         86.33        13.00 o                         
   0   5   2         37.44         23.35         4.55 o                         
   1   5   2       1087.64       1180.39        32.97 o                         
   2   5   2         29.28         34.53         5.28 o                         
   3   5   2        365.88        370.34        13.91 o                         
   4   5   2       1438.68       1379.31        43.67 o                         
   5   5   2         22.51         25.16        13.00 o                         
   6   5   2        101.76         97.76        12.68 o                         
  -8   6   2          3.57          5.86         6.90 o                         
  -7   6   2          4.46         -2.65         9.28 o                         
  -6   6   2        137.76        119.93        10.21 o                         
  -5   6   2         92.45         82.51         6.26 o                         
  -4   6   2         32.00         32.93         4.59 o                         
  -3   6   2        618.11        645.49        13.72 o                         
  -2   6   2        191.44        171.05        18.57 o                         
  -1   6   2        148.57        117.66        16.45 o                         
   0   6   2        453.84        437.17        27.85 o                         
   1   6   2        947.49       1035.99        17.23 o                         
   2   6   2          9.92         12.96         6.87 o                         
   3   6   2         21.10         23.05         5.55 o                         
   4   6   2         39.83         39.09         7.29 o                         
   5   6   2          0.36         -6.10        18.09 o                         
  -8   7   2          1.65         20.21        12.08 o                         
  -7   7   2          3.99          9.52         7.82 o                         
  -6   7   2          1.39         -1.06         5.36 o                         
  -5   7   2         64.59         62.29         6.14 o                         
  -4   7   2          4.74         12.49         4.36 o                         
  -3   7   2        306.72        306.36         9.53 o                         
  -2   7   2        196.16        186.13        10.18 o                         
  -1   7   2        174.29        180.68         9.70 o                         
   0   7   2        344.07        344.15        11.64 o                         
   1   7   2         84.15         72.83         7.26 o                         
   2   7   2        410.91        434.86        14.02 o                         
   3   7   2         57.91         44.51         6.41 o                         
   4   7   2         94.09         83.82         6.75 o                         
   5   7   2        151.69        183.72        12.96 o                         
  -8   8   2         48.68         65.81         6.45 o                         
  -7   8   2          0.27          7.49         9.14 o                         
  -6   8   2         12.05         13.77         5.78 o                         
  -5   8   2         75.36         60.51         8.03 o                         
  -4   8   2         57.11         53.92         6.60 o                         
  -3   8   2         31.33         23.60         5.25 o                         
  -2   8   2        403.65        396.62        15.56 o                         
  -1   8   2         25.25         25.82         5.87 o                         
   0   8   2        377.44        374.33        15.96 o                         
   1   8   2        264.00        252.25        11.06 o                         
   2   8   2         50.55         43.58         6.29 o                         
   3   8   2        176.28        161.84         8.98 o                         
   4   8   2        164.43        175.99        13.34 o                         
  -7   9   2         33.64         41.20         8.57 o                         
  -6   9   2          5.67         14.82         5.97 o                         
  -5   9   2         12.59         16.11         5.38 o                         
  -4   9   2         81.37         87.42         7.79 o                         
  -3   9   2         21.70         21.89         7.56 o                         
  -2   9   2        170.92        182.59         9.96 o                         
  -1   9   2         44.66         40.61        11.52 o                         
   0   9   2        131.12        112.52        14.37 o                         
   1   9   2          0.38         15.17         9.56 o                         
   2   9   2         10.33         13.06         8.50 o                         
   3   9   2         40.98         39.65         8.94 o                         
  -7  10   2         74.55        103.09        10.39 o                         
  -6  10   2          8.13         12.46        10.03 o                         
  -5  10   2         66.48         65.34         8.22 o                         
  -4  10   2          0.03          1.87         4.00 o                         
  -3  10   2          9.90          1.80         5.52 o                         
  -2  10   2         19.13         21.21         5.78 o                         
  -1  10   2         15.94         16.19         6.28 o                         
   0  10   2        120.66        140.64        15.23 o                         
   1  10   2         11.70          7.37         8.60 o                         
   2  10   2         68.20         63.61        18.19 o                         
  -6  11   2          1.70         -7.90         7.90 o                         
  -5  11   2         34.03         30.50         4.75 o                         
  -4  11   2         21.02         17.98         4.48 o                         
  -3  11   2        142.75        136.87         7.98 o                         
  -2  11   2        300.61        277.27        16.15 o                         
  -1  11   2         64.85         59.22         6.00 o                         
   0  11   2         48.68         42.66         5.59 o                         
  -4  12   2        130.38        121.46        17.48 o                         
  -3  12   2          9.48          6.48         4.60 o                         
  -2  12   2          8.98         18.90         8.00 o                         
   2 -12   3          6.34          5.42         6.22 o                         
   3 -12   3          0.44          6.05         5.85 o                         
   0 -11   3          2.50          2.93         5.27 o                         
   1 -11   3          1.75         13.98         5.03 o                         
   2 -11   3         51.45         48.05         6.90 o                         
   3 -11   3         35.68         32.09         6.59 o                         
   4 -11   3         40.16         36.32         6.19 o                         
   5 -11   3         48.70         51.61         8.83 o                         
  -2 -10   3         28.03         35.73         8.00 o                         
  -1 -10   3         13.07         11.10         7.76 o                         
   0 -10   3         36.69         23.11         6.52 o                         
   1 -10   3          9.87          9.80         5.80 o                         
   2 -10   3          1.41          7.74         5.88 o                         
   3 -10   3         19.84         25.50        13.08 o                         
   4 -10   3         10.22         16.06         9.02 o                         
   5 -10   3         50.28         55.79         7.71 o                         
   6 -10   3          0.34          0.38         4.06 o                         
  -3  -9   3          0.27          2.84         7.05 o                         
  -2  -9   3         68.18         74.42         8.95 o                         
  -1  -9   3        325.74        357.62        15.22 o                         
   0  -9   3        474.37        489.60        17.83 o                         
   1  -9   3        539.21        583.96        19.35 o                         
   2  -9   3        106.56         93.18         9.50 o                         
   3  -9   3         77.61         96.81         9.37 o                         
   4  -9   3         76.27         63.74        11.19 o                         
   5  -9   3         80.21         84.92         9.23 o                         
   6  -9   3          0.00          7.07         6.69 o                         
   7  -9   3          2.77          6.12         4.79 o                         
  -4  -8   3        196.39        171.28        16.16 o                         
  -3  -8   3        139.60        136.06        14.62 o                         
  -2  -8   3        102.07         99.21        14.01 o                         
  -1  -8   3          8.56          4.20         6.71 o                         
   0  -8   3        312.86        317.94        11.93 o                         
   1  -8   3         99.61         82.25         9.97 o                         
   2  -8   3         30.19          5.75         4.63 o                         
   3  -8   3        757.69        795.92        28.05 o                         
   4  -8   3         32.80         43.99         6.26 o                         
   5  -8   3        233.86        247.74        14.18 o                         
   6  -8   3         23.74         31.31         9.27 o                         
   7  -8   3         35.35         42.18         6.40 o                         
  -5  -7   3          2.49         -0.17         5.99 o                         
  -4  -7   3         63.09         56.64         6.11 o                         
  -3  -7   3         41.10         44.91         7.10 o                         
  -2  -7   3         85.34         88.69         9.38 o                         
  -1  -7   3         16.81         23.46         6.16 o                         
   0  -7   3        968.90       1024.70        21.17 o                         
   1  -7   3          2.90          8.21         4.17 o                         
   2  -7   3         34.76         32.48         5.09 o                         
   3  -7   3          1.05          6.25         4.15 o                         
   4  -7   3         61.05         64.73         6.73 o                         
   5  -7   3        170.28        186.34         9.90 o                         
   6  -7   3        167.34        149.68        11.07 o                         
   7  -7   3          9.03          8.16         5.52 o                         
   8  -7   3        257.49        318.44        16.08 o                         
  -5  -6   3        113.92        108.58         7.44 o                         
  -4  -6   3        490.41        480.47        18.47 o                         
  -3  -6   3        238.77        295.50        19.61 o                         
  -2  -6   3         17.03         20.54         5.60 o                         
  -1  -6   3        176.51        195.87        11.38 o                         
   0  -6   3        108.72        103.30        12.89 o                         
   1  -6   3          3.70         19.79        10.13 o                         
   2  -6   3          0.36         -0.75         8.50 o                         
   3  -6   3          8.25         12.86         4.30 o                         
   4  -6   3        131.35        125.84         7.38 o                         
   5  -6   3         50.65         63.25         6.50 o                         
   6  -6   3        103.85        106.60        14.22 o                         
   7  -6   3          2.84         -5.40         7.93 o                         
   8  -6   3          9.34          0.88         4.77 o                         
  -6  -5   3         31.43         31.17         5.60 o                         
  -5  -5   3          2.46          0.83         8.96 o                         
  -4  -5   3        102.29         75.39         9.26 o                         
  -3  -5   3        905.26        908.11        27.41 o                         
  -2  -5   3        178.06        178.69        15.41 o                         
  -1  -5   3        154.64        214.58        20.01 o                         
   0  -5   3         16.54          4.92         9.24 o                         
   1  -5   3        135.50        161.33        17.23 o                         
   2  -5   3        121.13        122.50        15.43 o                         
   3  -5   3        116.73        100.60        15.16 o                         
   4  -5   3          1.06          2.34         3.89 o                         
   5  -5   3        176.74        188.05        19.59 o                         
   6  -5   3        100.50         97.44        13.82 o                         
   7  -5   3         40.90         37.84         7.20 o                         
   8  -5   3          0.04         -7.82         7.82 o                         
  -6  -4   3          3.56          8.32         5.19 o                         
  -5  -4   3        432.79        407.16        17.94 o                         
  -4  -4   3          2.14          1.25         5.84 o                         
  -3  -4   3        307.63        333.21        16.49 o                         
  -2  -4   3        173.28        174.95        19.41 o                         
  -1  -4   3        841.74        811.96        33.88 o                         
   0  -4   3        168.19        168.02        15.95 o                         
   1  -4   3       1159.24       1136.09        37.62 o                         
   2  -4   3          0.38          6.74         8.00 o                         
   3  -4   3        955.52        983.29        36.80 o                         
   4  -4   3       1580.81       1758.49        51.61 o                         
   5  -4   3         70.39         82.45         7.43 o                         
   6  -4   3          1.38          9.01         8.34 o                         
   7  -4   3          9.93          5.50         5.85 o                         
   8  -4   3          4.45          3.62         8.01 o                         
  -7  -3   3         22.52         19.23         5.08 o                         
  -6  -3   3         54.69         59.10        11.77 o                         
  -5  -3   3        222.60        210.21        13.84 o                         
  -4  -3   3        422.98        391.14        14.52 o                         
  -3  -3   3        151.07        105.95        16.77 o                         
  -2  -3   3       1816.65       1705.87        48.82 o                         
  -1  -3   3         21.95         11.96         8.14 o                         
   0  -3   3         12.43          8.23         3.23 o                         
   1  -3   3        448.86        462.35        21.89 o                         
   2  -3   3       1326.76       1331.33        36.05 o                         
   3  -3   3         61.33         46.28         9.26 o                         
   4  -3   3        867.44        851.01        37.57 o                         
   5  -3   3          1.54         -3.59         6.97 o                         
   6  -3   3        195.38        169.88        16.62 o                         
   7  -3   3         28.79         26.31        10.92 o                         
   8  -3   3          8.92         14.65         7.46 o                         
  -7  -2   3          1.65         -0.36         4.94 o                         
  -6  -2   3          0.14         -5.71         9.65 o                         
  -5  -2   3        508.08        478.39        27.78 o                         
  -4  -2   3         28.24         35.13         6.01 o                         
  -3  -2   3       1781.06       1838.18        53.87 o                         
  -2  -2   3       1078.02       1045.46        35.46 o                         
  -1  -2   3        411.56        421.63        19.99 o                         
   0  -2   3         71.95         67.18         4.77 o                         
   1  -2   3       2918.97       2679.50        43.10 o                         
   2  -2   3        175.15        183.22         7.04 o                         
   3  -2   3        285.15        314.42         9.79 o                         
   4  -2   3        649.24        624.41        31.67 o                         
   5  -2   3        204.15        195.09        12.89 o                         
   6  -2   3         66.87         75.18        12.56 o                         
   7  -2   3         94.01         86.38        13.03 o                         
   8  -2   3          8.00         12.87         7.70 o                         
  -8  -1   3         25.62         16.06         7.22 o                         
  -7  -1   3          1.28         14.47         5.48 o                         
  -6  -1   3          3.27         21.08         9.30 o                         
  -5  -1   3        859.09        928.98        21.70 o                         
  -4  -1   3         10.95         10.06         6.56 o                         
  -3  -1   3        622.39        652.27        30.72 o                         
  -2  -1   3       1038.81       1054.14        32.27 o                         
  -1  -1   3       3241.80       3216.37        44.80 o                         
   0  -1   3        203.74        191.64         6.64 o                         
   1  -1   3          7.08         11.62         5.95 o                         
   2  -1   3       3515.76       3360.09        35.10 o                         
   3  -1   3          1.21          7.04         7.61 o                         
   4  -1   3         94.09         73.01        12.62 o                         
   5  -1   3       1260.67       1283.64        30.53 o                         
   6  -1   3          6.60          7.52         8.56 o                         
   7  -1   3         36.22         35.55        10.16 o                         
   8  -1   3         23.19         14.79         7.90 o                         
  -8   0   3          0.75         -7.32         7.32 o                         
  -7   0   3        263.04        279.15        20.34 o                         
  -6   0   3          1.93          6.53         5.86 o                         
  -5   0   3         38.78         44.40         6.49 o                         
  -4   0   3         51.03         63.29         8.21 o                         
  -3   0   3         15.87          5.50         5.33 o                         
  -2   0   3       4360.23       4304.16        40.45 o                         
  -1   0   3        406.41        364.63         7.65 o                         
   0   0   3         52.24         41.23         2.86 o                         
   1   0   3          9.09          2.21         3.60 o                         
   2   0   3        473.31        401.95        18.37 o                         
   3   0   3        391.05        375.77        20.86 o                         
   4   0   3         73.35         69.27        13.08 o                         
   5   0   3        224.46        238.60        15.96 o                         
   6   0   3          2.63         -3.83         8.46 o                         
   7   0   3        175.66        157.06        16.22 o                         
   8   0   3          5.03         11.84         6.82 o                         
  -8   1   3          1.32          7.30         7.49 o                         
  -7   1   3         90.30         83.23         8.57 o                         
  -6   1   3        270.44        257.09        15.85 o                         
  -5   1   3        118.49        109.96         7.21 o                         
  -4   1   3          4.54         16.46         6.26 o                         
  -3   1   3        120.95        127.57        12.83 o                         
  -2   1   3       4337.59       4545.62        58.26 o                         
  -1   1   3         45.40         46.38         3.50 o                         
   0   1   3        623.84        573.03        11.79 o                         
   1   1   3       2501.10       2367.73        26.91 o                         
   2   1   3        694.17        684.29        23.90 o                         
   3   1   3       1980.15       2053.24        47.24 o                         
   4   1   3        423.99        439.90        13.24 o                         
   5   1   3        669.85        664.83        16.33 o                         
   6   1   3        173.86        169.33        16.86 o                         
   7   1   3          5.15          7.97         7.69 o                         
  -8   2   3         29.42         33.27         6.17 o                         
  -7   2   3         88.70         76.99         8.89 o                         
  -6   2   3        129.16        124.69         8.90 o                         
  -5   2   3        387.40        390.46        11.89 o                         
  -4   2   3        186.09        186.22        17.11 o                         
  -3   2   3       1881.11       1918.07        46.18 o                         
  -2   2   3        126.78        145.62        12.51 o                         
  -1   2   3        164.07        149.49         8.13 o                         
   0   2   3       2039.62       2059.10        16.74 o                         
   1   2   3        755.60        688.51         9.85 o                         
   2   2   3        634.79        684.87        41.42 o                         
   3   2   3        437.24        473.94        20.57 o                         
   4   2   3         22.77         10.62         3.88 o                         
   5   2   3        203.80        210.87        18.05 o                         
   6   2   3         49.80         62.72        11.66 o                         
   7   2   3          8.67         13.94         8.15 o                         
  -8   3   3         26.94         29.66         6.10 o                         
  -7   3   3         41.06         52.85        12.66 o                         
  -6   3   3        306.27        301.39        10.55 o                         
  -5   3   3        388.73        412.24         9.79 o                         
  -4   3   3        165.47        169.92        17.52 o                         
  -3   3   3       1041.65       1048.28        36.02 o                         
  -2   3   3         23.53         22.57         7.79 o                         
  -1   3   3        708.47        742.81        24.62 o                         
   0   3   3       1997.51       1991.07        17.43 o                         
   1   3   3        128.50        164.05         6.21 o                         
   2   3   3        412.96        412.15        12.98 o                         
   3   3   3        934.64        940.26        21.14 o                         
   4   3   3       1055.60       1026.95        17.26 o                         
   5   3   3        310.98        304.51        21.23 o                         
   6   3   3        941.15        982.13        33.61 o                         
   7   3   3          0.75         -4.66         6.46 o                         
  -8   4   3         29.50         29.49         6.09 o                         
  -7   4   3          0.15          4.78         5.99 o                         
  -6   4   3         15.63         20.18         5.53 o                         
  -5   4   3        110.12        109.23         6.62 o                         
  -4   4   3          7.81         -3.10         7.75 o                         
  -3   4   3        305.91        296.66        21.31 o                         
  -2   4   3          3.97          1.13         7.54 o                         
  -1   4   3         59.17         71.22        10.84 o                         
   0   4   3        800.51        817.83        14.80 o                         
   1   4   3       2535.36       2737.20        28.82 o                         
   2   4   3        612.38        662.44        22.99 o                         
   3   4   3         26.81         26.47         5.72 o                         
   4   4   3         35.57         31.81         7.64 o                         
   6   4   3          5.68          9.38         7.31 o                         
  -8   5   3         16.69          9.71         7.63 o                         
  -7   5   3          0.54          5.62        19.63 o                         
  -6   5   3         10.84         14.65         6.81 o                         
  -5   5   3        130.43        125.65         7.14 o                         
  -4   5   3        672.65        728.91        12.70 o                         
  -3   5   3        214.61        198.53        19.61 o                         
  -2   5   3        113.55        102.52        14.71 o                         
  -1   5   3        589.65        730.63        31.47 o                         
   0   5   3         15.76         20.47         7.84 o                         
   1   5   3        818.85        842.65        36.77 o                         
   2   5   3         59.77         63.26         6.55 o                         
   3   5   3        236.27        259.18        13.04 o                         
   4   5   3          0.01          2.04         9.33 o                         
   5   5   3         73.07         71.27        11.39 o                         
   6   5   3          0.59         -1.01         4.15 o                         
  -8   6   3          1.91         11.01         7.72 o                         
  -7   6   3         27.51         26.27         6.78 o                         
  -6   6   3         69.07         74.10         6.93 o                         
  -5   6   3          0.57          0.42         3.82 o                         
  -4   6   3         82.05         94.47         5.74 o                         
  -3   6   3          6.57          8.62         4.30 o                         
  -2   6   3        173.34        154.18        18.58 o                         
  -1   6   3        626.21        612.11        32.16 o                         
   0   6   3        354.20        442.73        13.28 o                         
   1   6   3          6.37         21.92         5.20 o                         
   2   6   3        293.89        304.01        15.87 o                         
   3   6   3          1.70         -0.26         5.94 o                         
   4   6   3        151.86        128.16        10.41 o                         
   5   6   3         25.50         35.55         6.44 o                         
  -8   7   3          0.83         10.22         4.96 o                         
  -7   7   3          0.41         -2.16         6.07 o                         
  -6   7   3          0.52          8.66         4.27 o                         
  -5   7   3          6.52          9.64         5.19 o                         
  -4   7   3        301.41        284.44         9.39 o                         
  -3   7   3         38.79         27.98         4.34 o                         
  -2   7   3         28.64         28.67         5.11 o                         
  -1   7   3        348.86        376.40        11.14 o                         
   0   7   3        125.38        125.44         7.00 o                         
   1   7   3        496.61        553.94        14.96 o                         
   2   7   3       1232.65       1277.68        28.37 o                         
   3   7   3          4.60          0.40         5.23 o                         
   4   7   3         20.25          8.36         4.58 o                         
   5   7   3         14.04         18.20         7.22 o                         
  -8   8   3          5.41         19.23         6.76 o                         
  -7   8   3         43.94         50.95         6.95 o                         
  -6   8   3          8.70         13.49         4.84 o                         
  -5   8   3        220.23        201.79        10.42 o                         
  -4   8   3        207.80        196.05        10.48 o                         
  -3   8   3          2.95          1.25         4.03 o                         
  -2   8   3        168.58        170.51         8.67 o                         
  -1   8   3         39.90         42.55         7.61 o                         
   0   8   3         77.32         70.25         8.94 o                         
   1   8   3         43.78         23.11         7.83 o                         
   2   8   3        127.61        120.55        10.39 o                         
   3   8   3         23.49         31.56         7.15 o                         
   4   8   3         22.06         15.11         7.69 o                         
  -7   9   3         49.26         64.71         9.94 o                         
  -6   9   3         12.99         14.96         4.77 o                         
  -5   9   3         26.81         27.25         5.64 o                         
  -4   9   3          0.25         -3.22         4.83 o                         
  -3   9   3        122.77         98.14         9.56 o                         
  -2   9   3        140.35        134.35         7.70 o                         
  -1   9   3         67.57         58.46         8.51 o                         
   0   9   3        518.84        539.52        27.15 o                         
   1   9   3          4.34          5.91         9.45 o                         
   2   9   3         12.88          8.25         7.83 o                         
   3   9   3         36.79         45.78         8.94 o                         
  -7  10   3          2.04          8.26         6.10 o                         
  -6  10   3          7.96          6.18         4.86 o                         
  -5  10   3         58.50         66.30         6.78 o                         
  -4  10   3        147.78        125.38         8.21 o                         
  -3  10   3         32.58         19.24         6.53 o                         
  -2  10   3        369.83        339.67        12.67 o                         
  -1  10   3          4.77          4.85         5.82 o                         
   0  10   3         19.62         41.22         6.87 o                         
   1  10   3          0.03          8.71         7.42 o                         
   2  10   3         70.33         76.06        10.21 o                         
  -6  11   3          4.48          0.45         4.03 o                         
  -5  11   3          6.52         10.45         4.24 o                         
  -4  11   3         28.72         23.18         4.59 o                         
  -3  11   3         38.21         28.95         5.02 o                         
  -2  11   3        136.14        121.15         9.53 o                         
  -1  11   3          3.45          6.44         4.25 o                         
   0  11   3          3.55          4.09         4.45 o                         
  -4  12   3         20.21         22.50         4.69 o                         
  -3  12   3          0.35         -4.32         4.32 o                         
  -2  12   3         34.48         31.17         7.08 o                         
   0 -11   4         40.07         39.58         7.87 o                         
   1 -11   4         20.13         15.40         7.06 o                         
   2 -11   4        100.32        110.67         8.51 o                         
   3 -11   4          6.02         13.19         5.09 o                         
   4 -11   4         41.87         38.67         6.35 o                         
   5 -11   4         26.48         25.01         6.84 o                         
  -2 -10   4          0.57         15.95         6.46 o                         
  -1 -10   4        193.22        212.66        15.41 o                         
   0 -10   4          0.73         -8.36         8.36 o                         
   1 -10   4          3.87         -1.53         5.51 o                         
   2 -10   4         43.57         49.19         5.87 o                         
   3 -10   4         36.28         28.50         6.31 o                         
   4 -10   4          0.18         17.81         8.77 o                         
   5 -10   4         36.61         42.35         5.04 o                         
   6 -10   4          0.27         10.48         5.45 o                         
  -3  -9   4         24.65         28.60         6.72 o                         
  -2  -9   4         46.02         39.92         6.63 o                         
  -1  -9   4          8.14          3.75         6.91 o                         
   0  -9   4         78.15         68.20        13.13 o                         
   1  -9   4        186.94        164.52        11.45 o                         
   2  -9   4         33.79         20.82         6.18 o                         
   3  -9   4         99.44        100.29        10.49 o                         
   4  -9   4        102.05         94.74         9.61 o                         
   5  -9   4         70.48         55.92        10.84 o                         
   6  -9   4         38.82         42.78         6.49 o                         
   7  -9   4          1.63          2.41         4.79 o                         
  -4  -8   4         18.25          1.47         5.02 o                         
  -3  -8   4          0.81          4.53         8.92 o                         
  -2  -8   4         69.40         61.07        12.04 o                         
  -1  -8   4          5.55          6.56         9.49 o                         
   0  -8   4         85.74         90.03         9.17 o                         
   1  -8   4        222.97        221.72        10.20 o                         
   2  -8   4         10.81         10.26         5.73 o                         
   3  -8   4        449.05        421.98        13.77 o                         
   4  -8   4         80.33         79.79         7.22 o                         
   5  -8   4          0.11          2.38         4.69 o                         
   6  -8   4        133.08        145.76        16.77 o                         
   7  -8   4         63.07         64.34         9.64 o                         
  -5  -7   4         30.25         14.77         7.26 o                         
  -4  -7   4          2.96         -2.52         4.41 o                         
  -3  -7   4         66.21         63.28         7.95 o                         
  -2  -7   4        631.14        615.24        28.72 o                         
  -1  -7   4        138.25        171.80        34.78 o                         
   0  -7   4         58.93         44.63        16.58 o                         
   1  -7   4        775.99        806.60        15.83 o                         
   2  -7   4         42.19         32.84         8.86 o                         
   3  -7   4        384.52        398.40        12.14 o                         
   4  -7   4         60.70         55.49         7.52 o                         
   5  -7   4        118.95        111.00         8.04 o                         
   6  -7   4         19.17          7.03         8.96 o                         
   7  -7   4        160.56        198.20        11.26 o                         
   8  -7   4         37.56         51.44         8.25 o                         
  -5  -6   4         44.15         43.97         5.68 o                         
  -4  -6   4          1.35         -0.97         6.65 o                         
  -3  -6   4        119.74        117.72        12.87 o                         
  -2  -6   4          2.55         -4.83         4.83 o                         
  -1  -6   4          6.40         21.78         6.55 o                         
   0  -6   4         25.43         22.57         6.68 o                         
   1  -6   4       1132.13       1170.59        47.11 o                         
   2  -6   4        140.90        134.26        17.83 o                         
   3  -6   4        231.74        241.88         8.33 o                         
   4  -6   4        236.23        238.10         8.79 o                         
   5  -6   4         46.68         47.22        10.37 o                         
   6  -6   4          7.79          3.59         8.07 o                         
   7  -6   4         26.71         30.46         7.01 o                         
   8  -6   4          4.77          1.73         8.82 o                         
  -6  -5   4         82.68         79.89        18.16 o                         
  -5  -5   4          0.12          3.42         5.12 o                         
  -4  -5   4        117.40        102.32        10.45 o                         
  -3  -5   4         94.28         97.76        11.84 o                         
  -2  -5   4        759.71        757.10        40.57 o                         
  -1  -5   4         80.92         39.57        12.92 o                         
   0  -5   4          0.28          7.68         9.32 o                         
   1  -5   4        113.57        133.03        16.76 o                         
   2  -5   4        245.55        237.19        21.24 o                         
   3  -5   4         44.88         48.36        12.47 o                         
   4  -5   4        522.31        565.74        14.10 o                         
   5  -5   4         10.93          9.42         4.74 o                         
   6  -5   4        227.25        222.47        19.24 o                         
   7  -5   4          3.19          4.38         5.63 o                         
   8  -5   4         30.45         19.85         8.96 o                         
  -6  -4   4         60.53         49.57         7.06 o                         
  -5  -4   4          4.05          8.76         6.91 o                         
  -4  -4   4        261.40        256.84        14.63 o                         
  -3  -4   4         15.39         16.35         8.01 o                         
  -2  -4   4        949.92        913.61        40.45 o                         
  -1  -4   4       1400.12       1414.79        45.38 o                         
   0  -4   4       1585.14       1570.42        45.24 o                         
   1  -4   4        616.11        633.01        17.64 o                         
   3  -4   4        331.14        367.55        23.84 o                         
   4  -4   4        161.40        170.74        11.77 o                         
   5  -4   4          6.98         11.94         9.37 o                         
   6  -4   4         25.16         19.64        10.33 o                         
   7  -4   4         46.30         49.70         8.94 o                         
   8  -4   4        152.22        138.26        14.00 o                         
  -7  -3   4         66.57         68.29         6.80 o                         
  -6  -3   4        216.49        201.33        10.34 o                         
  -5  -3   4        495.42        527.62        20.19 o                         
  -4  -3   4          0.22         -2.63         5.54 o                         
  -3  -3   4        108.35        158.95        11.33 o                         
  -2  -3   4       1040.28       1012.83        38.86 o                         
  -1  -3   4         28.71         41.86        10.14 o                         
   0  -3   4        674.35        605.42        23.36 o                         
   1  -3   4        397.14        355.45        12.62 o                         
   2  -3   4       1275.42       1238.59        24.86 o                         
   3  -3   4       2287.08       2382.99        37.20 o                         
   4  -3   4       1859.16       1858.65        56.09 o                         
   5  -3   4        144.96        151.20        12.15 o                         
   6  -3   4          7.17          7.66         4.84 o                         
   7  -3   4        164.68        165.42        16.93 o                         
   8  -3   4         89.58        111.51        12.85 o                         
  -7  -2   4          4.19          4.02         9.84 o                         
  -6  -2   4         58.30         47.43        11.48 o                         
  -5  -2   4          5.01          4.74         5.67 o                         
  -4  -2   4        141.77        144.07         9.43 o                         
  -3  -2   4       1363.13       1469.75        49.43 o                         
  -2  -2   4          4.28         10.26         9.68 o                         
  -1  -2   4       2972.39       2863.46        51.38 o                         
   0  -2   4       6692.92       6165.54        39.73 o                         
   1  -2   4        443.10        489.79        13.55 o                         
   2  -2   4          6.39         12.16         4.60 o                         
   3  -2   4         56.92         52.21         4.95 o                         
   4  -2   4        361.48        353.14        24.68 o                         
   5  -2   4         60.33         50.05         8.32 o                         
   6  -2   4        138.26        138.84        16.05 o                         
   7  -2   4         45.88         52.57        11.09 o                         
   8  -2   4          0.13          4.52         6.59 o                         
  -8  -1   4         50.86         53.97         8.75 o                         
  -7  -1   4         74.53         78.31         8.16 o                         
  -6  -1   4        176.11        177.15        17.44 o                         
  -5  -1   4        300.09        309.38        20.31 o                         
  -4  -1   4       1403.03       1424.06        27.00 o                         
  -3  -1   4        404.97        393.23        24.73 o                         
  -2  -1   4          4.49          2.22         8.07 o                         
  -1  -1   4         98.09         87.67         5.72 o                         
   0  -1   4       8376.37       7716.64        43.18 o                         
   1  -1   4          2.61          1.94         5.44 o                         
   2  -1   4        126.20        103.49         5.21 o                         
   3  -1   4         65.98         60.78         8.10 o                         
   4  -1   4        129.64        134.61        11.46 o                         
   5  -1   4         81.85         78.02         8.97 o                         
   6  -1   4        395.85        418.51        24.93 o                         
   7  -1   4          1.97         -5.14         8.31 o                         
   8  -1   4        149.83        181.28        13.92 o                         
  -8   0   4          1.34         -4.96         7.28 o                         
  -7   0   4        199.37        195.17        24.26 o                         
  -6   0   4         30.16         18.75         6.78 o                         
  -5   0   4        330.43        340.28        11.44 o                         
  -4   0   4        353.43        388.31        17.87 o                         
  -3   0   4          1.84          4.65         5.68 o                         
  -2   0   4       6018.29       5854.35        54.39 o                         
  -1   0   4       1525.63       1498.85        16.30 o                         
   0   0   4       2794.73       2851.46        24.52 o                         
   1   0   4          1.17          2.87         3.80 o                         
   2   0   4          5.23          3.18         4.53 o                         
   3   0   4          2.43          3.98         4.78 o                         
   4   0   4         80.00         73.87         8.90 o                         
   5   0   4         21.54          0.62        10.80 o                         
   6   0   4         23.18         23.71        10.47 o                         
   7   0   4         27.13         30.54         9.10 o                         
   8   0   4          1.06         19.62         7.02 o                         
  -8   1   4         50.25         40.52         9.73 o                         
  -7   1   4         15.40         17.44         9.32 o                         
  -6   1   4        485.24        470.00        17.87 o                         
  -5   1   4        710.86        694.08        15.84 o                         
  -4   1   4       1049.97       1036.34        48.19 o                         
  -3   1   4       2186.47       2275.66        35.54 o                         
  -2   1   4       1145.54       1082.01        20.27 o                         
  -1   1   4         27.11         13.99         3.08 o                         
   0   1   4       5083.65       4946.86        54.68 o                         
   1   1   4          2.49          1.10         4.65 o                         
   2   1   4         11.60         11.32         5.06 o                         
   3   1   4         17.80         11.11         5.31 o                         
   4   1   4         48.08         37.03         6.42 o                         
   5   1   4         37.03         15.15         7.05 o                         
   6   1   4        133.88        134.39        15.81 o                         
   7   1   4         33.44         24.06         9.09 o                         
  -8   2   4        110.07        125.74         9.38 o                         
  -7   2   4          4.78         11.07         6.54 o                         
  -6   2   4        256.15        271.90        13.92 o                         
  -5   2   4        147.13        136.41         5.90 o                         
  -4   2   4         25.93         27.25        10.11 o                         
  -3   2   4        442.14        421.98        23.28 o                         
  -2   2   4        483.17        450.08        21.07 o                         
  -1   2   4         24.24         28.91         5.45 o                         
   0   2   4        123.06         96.61         3.68 o                         
   1   2   4         39.86         23.23         2.89 o                         
   2   2   4        491.96        462.32        16.56 o                         
   3   2   4       1425.66       1473.06        27.03 o                         
   4   2   4         12.76          9.87         3.95 o                         
   5   2   4        411.23        440.56        16.93 o                         
   6   2   4        219.83        232.69        18.36 o                         
   7   2   4        200.55        192.47        14.56 o                         
  -8   3   4         60.05         70.80         8.16 o                         
  -7   3   4          0.19          2.56         5.78 o                         
  -6   3   4         47.85         38.28         5.71 o                         
  -5   3   4        144.31        162.69         6.20 o                         
  -4   3   4        528.51        508.52        29.28 o                         
  -3   3   4        457.93        442.27        24.54 o                         
  -2   3   4       1910.94       1855.94        43.85 o                         
  -1   3   4        371.57        347.68        13.09 o                         
   0   3   4        623.80        609.85        10.32 o                         
   1   3   4       1509.44       1682.38        17.85 o                         
   2   3   4       1472.65       1605.74        30.18 o                         
   3   3   4        277.79        272.76         9.93 o                         
   4   3   4        977.30       1015.73        20.01 o                         
   5   3   4         16.24         26.99        11.60 o                         
   6   3   4        567.74        627.80        26.33 o                         
   7   3   4          8.15          3.06         5.45 o                         
  -8   4   4        120.13        126.46        13.65 o                         
  -7   4   4          4.33          4.04         3.80 o                         
  -6   4   4         91.17         87.62         9.14 o                         
  -5   4   4        218.29        216.32         7.79 o                         
  -4   4   4        456.34        532.66        31.56 o                         
  -3   4   4        142.20        137.11        15.90 o                         
  -2   4   4        412.96        389.64        22.82 o                         
  -1   4   4          9.02          5.53         6.93 o                         
   0   4   4        679.32        610.43        17.91 o                         
   1   4   4        221.68        318.76        28.94 o                         
   2   4   4         35.96         48.09        11.26 o                         
   3   4   4        314.79        352.71        17.87 o                         
   4   4   4        218.87        219.11        12.91 o                         
   5   4   4         98.26         96.18        13.17 o                         
   6   4   4          6.84          4.40         7.10 o                         
  -8   5   4        157.67        164.21        14.89 o                         
  -7   5   4         11.64         16.73         4.98 o                         
  -6   5   4         82.12         96.62         9.28 o                         
  -5   5   4         19.92         21.80         4.40 o                         
  -4   5   4         12.71         18.31         3.40 o                         
  -3   5   4         23.36         28.09        11.06 o                         
  -2   5   4         51.99         45.05         9.84 o                         
  -1   5   4        993.18        942.86        35.62 o                         
   0   5   4        183.68        224.63        17.49 o                         
   1   5   4        157.46        153.21        17.56 o                         
   2   5   4       1772.97       1795.15        27.51 o                         
   3   5   4          7.67          9.68         4.52 o                         
   4   5   4       1191.94       1166.90        52.47 o                         
   5   5   4         12.82         10.43         8.85 o                         
   6   5   4        115.59        103.72        31.56 o                         
  -8   6   4          3.23         -1.79         4.66 o                         
  -7   6   4         34.04         36.01         5.61 o                         
  -6   6   4         25.15         25.08         4.35 o                         
  -5   6   4         85.07         75.50         5.98 o                         
  -4   6   4        338.19        335.51         9.69 o                         
  -3   6   4         42.36         45.38         4.66 o                         
  -2   6   4        108.24        107.76        15.58 o                         
  -1   6   4        409.27        421.75        27.13 o                         
   0   6   4         21.49         20.90         7.96 o                         
   1   6   4         13.86         17.95         4.69 o                         
   2   6   4         49.48         59.53        17.86 o                         
   3   6   4        606.44        613.00        19.58 o                         
   4   6   4         52.18         46.23         8.70 o                         
   5   6   4         72.46        101.31        11.78 o                         
  -8   7   4          4.87          8.67         4.82 o                         
  -7   7   4         71.29         82.45         6.95 o                         
  -6   7   4        104.39        113.98         7.01 o                         
  -5   7   4          7.07          3.01         4.24 o                         
  -4   7   4        432.84        433.31        11.36 o                         
  -3   7   4        285.82        304.16         9.56 o                         
  -2   7   4         43.07         38.82         5.41 o                         
  -1   7   4         10.47          8.57         4.21 o                         
   0   7   4          8.48         12.52         6.13 o                         
   1   7   4        179.80        193.85        15.37 o                         
   2   7   4         90.91         89.53         7.65 o                         
   3   7   4         21.34         12.70         5.05 o                         
   4   7   4        117.10        124.65         9.60 o                         
  -8   8   4          1.67         -1.59         6.08 o                         
  -7   8   4          9.58         10.37         7.14 o                         
  -6   8   4         11.03         10.34         4.61 o                         
  -5   8   4         22.94         21.81         8.01 o                         
  -4   8   4          0.61          2.03         4.25 o                         
  -3   8   4        311.62        304.13        10.66 o                         
  -2   8   4         29.63         26.49         4.87 o                         
  -1   8   4          7.17         10.65         7.12 o                         
   0   8   4         17.54         17.65         6.56 o                         
   1   8   4        158.34        174.71        12.05 o                         
   2   8   4        210.42        209.56        12.52 o                         
   3   8   4        517.29        495.09        16.67 o                         
   4   8   4          7.87         19.09         7.12 o                         
  -7   9   4          7.01         11.62         7.31 o                         
  -6   9   4         24.24         30.71         5.28 o                         
  -5   9   4         22.61         34.39         4.78 o                         
  -4   9   4          4.93          1.84         4.53 o                         
  -3   9   4        128.32        118.22         8.59 o                         
  -2   9   4        497.30        515.77        13.31 o                         
  -1   9   4         72.35         77.27         8.77 o                         
   0   9   4       1517.39       1545.07        44.29 o                         
   1   9   4         12.95         12.79        10.47 o                         
   2   9   4         23.63         22.79        10.00 o                         
   3   9   4          3.79          3.92         7.31 o                         
  -7  10   4         13.73          7.38         5.92 o                         
  -6  10   4          4.29          3.56         3.38 o                         
  -5  10   4         44.59         53.70         5.19 o                         
  -4  10   4          1.42          6.10         3.85 o                         
  -3  10   4         66.93         54.45         7.88 o                         
  -2  10   4        154.28        151.92         9.58 o                         
  -1  10   4          9.16          7.86         5.68 o                         
   0  10   4         76.78         67.22         8.04 o                         
   1  10   4         29.53         32.12         9.69 o                         
   2  10   4         67.60         70.56         9.63 o                         
  -6  11   4          0.68          8.37         5.92 o                         
  -5  11   4         31.54          9.13         4.09 o                         
  -4  11   4          8.58          3.77         3.29 o                         
  -3  11   4          0.16          1.35         3.86 o                         
  -2  11   4        138.91        126.46         9.26 o                         
  -1  11   4          1.95         -5.14         5.14 o                         
   0  11   4          5.79          6.87         4.90 o                         
  -3  12   4          3.22         -4.93         5.70 o                         
  -2  12   4          0.18          2.61         5.66 o                         
   0 -11   5         17.99         34.55        18.63 o                         
   1 -11   5          7.56          3.23         4.90 o                         
   2 -11   5        244.49        258.27        17.36 o                         
   3 -11   5         57.40         50.64        10.15 o                         
   4 -11   5          0.19         11.67         4.68 o                         
   5 -11   5         14.83         12.17         6.64 o                         
  -2 -10   5         22.36         27.88         6.99 o                         
  -1 -10   5          7.64         17.40         8.44 o                         
   0 -10   5         19.65         18.98         8.99 o                         
   1 -10   5         15.30         23.59         8.77 o                         
   2 -10   5         12.62         14.41         5.99 o                         
   3 -10   5         10.79         -0.37         5.20 o                         
   4 -10   5         13.73          9.91        11.83 o                         
   5 -10   5         81.43         71.28         9.78 o                         
   6 -10   5         10.07         13.42         9.97 o                         
  -3  -9   5          5.71          3.77         3.93 o                         
  -2  -9   5         88.61         79.76         8.21 o                         
  -1  -9   5         12.89         12.15         5.68 o                         
   0  -9   5        254.41        246.35        10.88 o                         
   1  -9   5         33.31         36.38        14.62 o                         
   2  -9   5         10.71         14.52         6.19 o                         
   3  -9   5        299.62        299.85        12.07 o                         
   4  -9   5         83.21         76.36         8.83 o                         
   5  -9   5          0.22         -3.00         4.14 o                         
   6  -9   5         29.83         36.34         7.29 o                         
   7  -9   5          0.73         -6.17         6.17 o                         
  -4  -8   5         46.85         42.81         6.79 o                         
  -3  -8   5          2.58          6.32         8.60 o                         
  -2  -8   5         22.92         20.63         9.63 o                         
  -1  -8   5         96.28         85.64         9.29 o                         
   0  -8   5          4.18          2.39         6.16 o                         
   1  -8   5          2.88          5.13         5.54 o                         
   2  -8   5          7.53         14.31         6.04 o                         
   3  -8   5        151.61        135.76         9.24 o                         
   4  -8   5          3.76         15.85         5.21 o                         
   5  -8   5          0.74          4.87         4.31 o                         
   6  -8   5         16.47         18.87         8.99 o                         
   7  -8   5          0.32          7.41         4.63 o                         
  -5  -7   5         58.33         50.66         8.95 o                         
  -4  -7   5         17.27         27.49         5.23 o                         
  -3  -7   5          8.31         10.56         5.77 o                         
  -2  -7   5         25.70         21.01         9.84 o                         
  -1  -7   5         94.39         81.46        12.89 o                         
   0  -7   5         42.92         53.37         8.49 o                         
   1  -7   5          9.49         21.02         5.80 o                         
   2  -7   5        252.94        253.79        17.00 o                         
   3  -7   5          6.36         12.89         3.87 o                         
   4  -7   5          6.24          5.74         4.87 o                         
   5  -7   5          0.79          3.94         5.16 o                         
   6  -7   5          5.82          1.07         8.82 o                         
   7  -7   5         70.55         79.06         8.33 o                         
  -5  -6   5         17.99         20.52         4.74 o                         
  -4  -6   5          0.98          4.69         4.68 o                         
  -3  -6   5         94.43         96.16        12.96 o                         
  -2  -6   5        447.58        471.36        16.19 o                         
  -1  -6   5        367.51        397.66        17.79 o                         
   0  -6   5        148.07        166.77        15.70 o                         
   1  -6   5        394.51        432.12        11.42 o                         
   2  -6   5          6.74          4.14         4.43 o                         
   3  -6   5         22.00         22.58         3.88 o                         
   4  -6   5         43.86         45.48         4.89 o                         
   5  -6   5         41.34         51.12         7.67 o                         
   6  -6   5        190.23        176.46        17.21 o                         
   7  -6   5          2.28         -0.86         5.79 o                         
   8  -6   5          0.01         -4.04         4.04 o                         
  -6  -5   5         95.39         88.65        19.78 o                         
  -5  -5   5        190.65        169.27        11.79 o                         
  -4  -5   5        795.34        778.62        23.54 o                         
  -3  -5   5        705.47        735.14        19.36 o                         
  -2  -5   5         28.57         35.84         7.14 o                         
  -1  -5   5        608.59        666.98        35.90 o                         
   0  -5   5        474.00        454.69        29.02 o                         
   1  -5   5        201.02        171.56        19.06 o                         
   2  -5   5         18.04          7.30         7.83 o                         
   3  -5   5         47.20         32.60         7.56 o                         
   4  -5   5         16.45          8.83         5.30 o                         
   5  -5   5        306.59        302.44        12.69 o                         
   6  -5   5          8.91         11.74         8.95 o                         
   7  -5   5          2.01          2.15         5.22 o                         
   8  -5   5          0.33         -2.42         6.87 o                         
  -6  -4   5          0.13         -0.03         5.30 o                         
  -5  -4   5         50.27         48.65         8.20 o                         
  -4  -4   5          1.29         -1.66         8.04 o                         
  -3  -4   5        126.69        121.17        11.27 o                         
  -2  -4   5         71.39         70.11        13.83 o                         
  -1  -4   5       3161.66       3485.68        73.16 o                         
   0  -4   5         48.33         20.64        10.38 o                         
   1  -4   5         25.64         23.05         5.64 o                         
   2  -4   5        943.66        934.15        32.87 o                         
   3  -4   5         23.06         16.71         5.55 o                         
   4  -4   5          3.69          5.35         6.01 o                         
   5  -4   5        114.14        110.31        10.91 o                         
   6  -4   5         64.19         51.33         7.46 o                         
   7  -4   5         19.65         19.74         6.40 o                         
   8  -4   5          7.31         10.09         8.07 o                         
  -7  -3   5          4.76         -1.98         5.23 o                         
  -6  -3   5        117.01        121.38         8.35 o                         
  -5  -3   5        103.20         94.11        10.20 o                         
  -4  -3   5         14.72          7.62         5.30 o                         
  -3  -3   5          2.62          4.17         8.01 o                         
  -2  -3   5        202.54        224.98        20.56 o                         
  -1  -3   5        189.53        169.97        16.76 o                         
   0  -3   5       1263.87       1332.20        40.52 o                         
   1  -3   5        278.91        231.65        11.09 o                         
   2  -3   5         56.03         53.40        10.40 o                         
   3  -3   5        575.44        592.34        19.42 o                         
   4  -3   5         15.01         14.28         6.28 o                         
   5  -3   5          4.09          6.21         6.08 o                         
   6  -3   5          3.65          5.69         5.87 o                         
   7  -3   5         36.60         32.05        10.96 o                         
   8  -3   5         13.33          8.74         7.15 o                         
  -7  -2   5          6.28          5.37         4.98 o                         
  -6  -2   5         97.62        118.29        10.04 o                         
  -5  -2   5          4.82          5.31         6.37 o                         
  -4  -2   5        185.54        186.95        10.39 o                         
  -3  -2   5         32.84         19.79         9.37 o                         
  -2  -2   5          4.09         13.05         8.93 o                         
  -1  -2   5         25.67         14.82         3.66 o                         
   0  -2   5       1959.85       1985.03        29.90 o                         
   1  -2   5         48.97         43.25         6.01 o                         
   2  -2   5          0.15          6.88         4.66 o                         
   3  -2   5        242.62        245.94        19.54 o                         
   4  -2   5        164.86        187.14        11.76 o                         
   5  -2   5          5.60          1.53         6.45 o                         
   6  -2   5        251.40        224.29        19.20 o                         
   7  -2   5          0.16          5.30         8.88 o                         
   8  -2   5          4.74          4.02         7.37 o                         
  -8  -1   5         46.30         50.48         8.68 o                         
  -7  -1   5         42.72         34.61         6.28 o                         
  -6  -1   5        248.80        216.47        18.42 o                         
  -5  -1   5         22.64         29.11         5.01 o                         
  -4  -1   5          1.32          6.25         4.67 o                         
  -3  -1   5        873.57        914.18        36.99 o                         
  -2  -1   5        209.22        199.35        16.43 o                         
  -1  -1   5        881.99        843.00        16.52 o                         
   0  -1   5        458.73        373.21        11.34 o                         
   1  -1   5       5378.70       5266.80        61.25 o                         
   2  -1   5          0.09          0.78         3.16 o                         
   3  -1   5        199.21        199.49        11.58 o                         
   4  -1   5          1.08          0.22         4.77 o                         
   5  -1   5         35.61         29.37         9.01 o                         
   6  -1   5         88.06         84.05        12.95 o                         
   7  -1   5         32.32         31.67        10.43 o                         
   8  -1   5          0.48         -5.92         5.92 o                         
  -8   0   5         24.52         29.77         8.60 o                         
  -7   0   5          2.49         -4.51         4.94 o                         
  -6   0   5        224.02        215.49        13.00 o                         
  -5   0   5        316.34        310.58        10.69 o                         
  -4   0   5        746.99        852.83        66.06 o                         
  -3   0   5         91.81         75.49         8.39 o                         
  -2   0   5       2626.80       2659.81        34.79 o                         
  -1   0   5        523.20        536.44        11.01 o                         
   0   0   5         63.86         64.88         5.78 o                         
   1   0   5        341.27        281.75        15.55 o                         
   2   0   5       1195.06       1143.15        23.68 o                         
   3   0   5         21.01         27.07         5.73 o                         
   4   0   5         23.92         34.09         4.93 o                         
   5   0   5        133.50        129.06        10.24 o                         
   6   0   5          0.08         -2.95         5.66 o                         
   7   0   5        207.46        206.56        17.01 o                         
  -8   1   5          1.12         -1.14         7.22 o                         
  -7   1   5        172.98        182.31        12.02 o                         
  -6   1   5          5.20         12.09         6.03 o                         
  -5   1   5         25.10         18.35         3.94 o                         
  -4   1   5         19.29         16.65         8.12 o                         
  -3   1   5         47.27         55.14         7.92 o                         
  -2   1   5        160.72        129.31         8.53 o                         
  -1   1   5        853.64        770.28        11.73 o                         
   0   1   5        347.53        310.09         9.88 o                         
   1   1   5       1014.76       1015.25        22.53 o                         
   2   1   5        843.49        815.07        21.46 o                         
   3   1   5         85.97         84.85         9.20 o                         
   4   1   5        612.63        627.98        21.23 o                         
   5   1   5        108.74        107.43         9.79 o                         
   6   1   5        321.92        315.39        14.61 o                         
   7   1   5         25.18         18.36         8.42 o                         
  -8   2   5          0.52         -1.05         5.01 o                         
  -7   2   5         11.56         14.27         6.28 o                         
  -6   2   5         71.34         77.47         7.15 o                         
  -5   2   5        102.37         92.35         5.11 o                         
  -4   2   5        634.88        647.33        22.52 o                         
  -3   2   5        788.93        802.04        21.26 o                         
  -2   2   5        886.71        875.21        17.24 o                         
  -1   2   5       1904.43       1816.55        27.32 o                         
   0   2   5        222.12        186.77        10.22 o                         
   1   2   5        202.44        210.65        12.87 o                         
   2   2   5        333.54        333.13        14.98 o                         
   3   2   5        183.82        171.39        12.35 o                         
   4   2   5        162.93        157.91         8.50 o                         
   5   2   5        113.39        122.20        10.10 o                         
   6   2   5          0.86         15.76         7.83 o                         
   7   2   5         10.77         25.29         7.99 o                         
  -8   3   5          5.96          5.83         5.25 o                         
  -7   3   5        105.64        120.81         8.17 o                         
  -6   3   5          6.34          4.90         3.61 o                         
  -5   3   5        214.00        220.83         8.60 o                         
  -4   3   5          8.25         11.88         5.74 o                         
  -3   3   5        223.63        265.49        12.10 o                         
  -2   3   5        239.47        226.19        16.82 o                         
  -1   3   5       4349.99       4276.05        45.24 o                         
   0   3   5       1566.05       1791.58        27.04 o                         
   1   3   5        851.06        941.07        17.50 o                         
   2   3   5        674.07        746.29        21.00 o                         
   3   3   5         14.48         11.49         3.72 o                         
   4   3   5        456.33        510.60        16.09 o                         
   5   3   5        179.42        198.18        16.60 o                         
   7   3   5         31.52         28.36         6.96 o                         
  -8   4   5          0.65          8.02         8.15 o                         
  -7   4   5          9.20          6.96         5.23 o                         
  -6   4   5        292.92        284.53        11.46 o                         
  -5   4   5         25.10         23.78         3.83 o                         
  -4   4   5          0.03         -0.90         5.20 o                         
  -3   4   5        338.90        308.22        22.86 o                         
  -2   4   5        507.90        556.96        27.25 o                         
  -1   4   5          3.79         -0.55         6.29 o                         
   0   4   5        210.84        242.66        11.96 o                         
   1   4   5        294.26        341.98        18.88 o                         
   2   4   5        100.58         69.93         9.71 o                         
   3   4   5        438.69        396.95        15.31 o                         
   4   4   5        138.49        130.75         9.66 o                         
   5   4   5        165.71        164.48        11.32 o                         
   6   4   5         99.83         95.28        11.83 o                         
  -8   5   5         11.82         31.59         8.67 o                         
  -7   5   5        112.49        119.72         8.11 o                         
  -6   5   5         96.52         85.12         7.35 o                         
  -5   5   5          0.03         -1.67         3.23 o                         
  -4   5   5        102.72        107.18         5.22 o                         
  -3   5   5        818.94        797.42        38.09 o                         
  -2   5   5         32.13         31.05         9.59 o                         
  -1   5   5       1362.03       1410.72        43.75 o                         
   0   5   5          8.78          6.41         4.91 o                         
   1   5   5          1.86          3.11         8.20 o                         
   2   5   5        165.66        162.00         9.16 o                         
   3   5   5         13.22          8.12         6.06 o                         
   4   5   5        652.12        619.80        16.36 o                         
   5   5   5         17.39         19.34         9.02 o                         
   6   5   5          0.96          1.10         6.78 o                         
  -8   6   5         30.42         10.98         7.80 o                         
  -7   6   5         40.61         46.62         5.97 o                         
  -6   6   5        110.37         95.97         6.63 o                         
  -5   6   5         15.57         14.01         4.83 o                         
  -4   6   5          0.86          1.85         3.53 o                         
  -3   6   5        213.29        224.49         7.94 o                         
  -2   6   5         27.93         39.49        10.50 o                         
  -1   6   5         42.88         60.21         5.63 o                         
   0   6   5          1.32          1.81         4.01 o                         
   1   6   5        344.17        365.50        15.55 o                         
   2   6   5        525.55        525.44        24.92 o                         
   3   6   5        295.08        318.65        20.55 o                         
   4   6   5         44.95         48.92        10.66 o                         
   5   6   5         75.67         67.07         6.62 o                         
  -8   7   5          2.51          9.63         3.85 o                         
  -7   7   5         55.72         46.00         5.75 o                         
  -6   7   5          2.54          1.04         3.47 o                         
  -5   7   5          1.15         -1.15         4.16 o                         
  -4   7   5        138.35        133.25         7.34 o                         
  -3   7   5          8.79          7.27         3.65 o                         
  -2   7   5        112.23        113.29         7.35 o                         
  -1   7   5        303.86        290.26        10.28 o                         
   0   7   5        467.10        475.52        11.86 o                         
   1   7   5         12.61         12.06         5.22 o                         
   2   7   5       1141.23       1163.81        33.12 o                         
   3   7   5         38.33         46.58         6.36 o                         
   4   7   5          0.17          4.43         5.23 o                         
  -8   8   5          0.31         20.37         6.55 o                         
  -7   8   5          5.46          3.64         7.86 o                         
  -6   8   5         60.46         71.30         7.13 o                         
  -5   8   5        140.57        152.21         8.02 o                         
  -4   8   5          4.43         -0.52         4.15 o                         
  -3   8   5        222.90        214.26         9.13 o                         
  -2   8   5        221.73        226.55         9.68 o                         
  -1   8   5         35.72         26.54         5.73 o                         
   0   8   5        422.44        441.61        16.61 o                         
   1   8   5          3.55         -3.93         6.09 o                         
   2   8   5        325.56        308.04        14.70 o                         
   3   8   5          0.18         -1.13         5.34 o                         
   4   8   5         42.04         42.62         8.60 o                         
  -7   9   5         46.49         42.39        13.63 o                         
  -6   9   5         35.86         32.45         5.35 o                         
  -5   9   5        156.07        157.51         9.49 o                         
  -4   9   5          1.73          6.30         3.97 o                         
  -3   9   5         19.05         12.53         6.07 o                         
  -2   9   5         24.56         14.34         4.86 o                         
  -1   9   5          9.63         10.99         5.70 o                         
   0   9   5        103.51         98.46        13.64 o                         
   1   9   5         14.10         19.07        10.01 o                         
   2   9   5         14.16         17.19         9.30 o                         
   3   9   5         20.72         20.60         7.82 o                         
  -7  10   5         67.90         82.74         9.10 o                         
  -6  10   5         21.12         11.21         4.96 o                         
  -5  10   5         82.62         81.09         6.76 o                         
  -4  10   5          9.09         12.32         3.83 o                         
  -3  10   5          0.41          2.69         5.74 o                         
  -2  10   5          6.14          3.38         4.54 o                         
  -1  10   5         39.33         29.58         6.86 o                         
   0  10   5          1.23         -1.54         8.31 o                         
   1  10   5         80.88         83.19        11.60 o                         
   2  10   5         86.08         80.77        10.17 o                         
  -5  11   5         11.52         15.41         4.71 o                         
  -4  11   5         31.19         30.60         4.05 o                         
  -3  11   5          4.44          5.49         4.09 o                         
  -2  11   5        177.91        154.26         9.85 o                         
  -1  11   5          2.31         -3.23         5.37 o                         
   0  11   5          0.08         -4.18         5.54 o                         
  -3  12   5          8.92         13.07         5.82 o                         
   0 -11   6          2.30          7.99         7.46 o                         
   1 -11   6          2.84          4.51         4.53 o                         
   2 -11   6          0.04         -2.63         5.80 o                         
   3 -11   6         14.00          3.71        14.40 o                         
   4 -11   6         44.79         53.62         6.81 o                         
   5 -11   6          6.51         33.65         6.81 o                         
  -2 -10   6         57.71         50.96         8.38 o                         
  -1 -10   6         42.16         31.93         8.52 o                         
   0 -10   6         35.94         42.94         9.50 o                         
   1 -10   6        207.09        237.78        17.74 o                         
   2 -10   6         66.23         63.67         7.81 o                         
   3 -10   6         62.26         64.61         8.06 o                         
   4 -10   6          3.63          4.63         6.91 o                         
   6 -10   6          0.04         -3.96         5.67 o                         
  -3  -9   6          0.29         -2.46         4.64 o                         
  -2  -9   6         75.65         59.66         7.64 o                         
  -1  -9   6         54.71         56.12         8.25 o                         
   0  -9   6        164.70        159.95        24.57 o                         
   1  -9   6         48.47         42.47         7.19 o                         
   2  -9   6         89.42         93.74        13.63 o                         
   3  -9   6         91.44         87.14         9.55 o                         
   4  -9   6         19.85         25.62         5.61 o                         
   5  -9   6         11.25          9.80         4.98 o                         
   6  -9   6          0.20         -2.79         4.31 o                         
   7  -9   6          0.36          0.34         5.00 o                         
  -4  -8   6          5.54          8.03         4.60 o                         
  -3  -8   6          1.01          3.68         5.50 o                         
  -2  -8   6          1.17          3.30         6.06 o                         
  -1  -8   6          7.59          8.17         6.27 o                         
   0  -8   6          7.06          7.07         9.25 o                         
   1  -8   6          4.14         -6.10         6.10 o                         
   2  -8   6         12.15          4.39         5.73 o                         
   3  -8   6          1.13          6.75         4.16 o                         
   4  -8   6         20.08         19.72         5.64 o                         
   5  -8   6        207.28        236.20        12.98 o                         
   6  -8   6          0.17         -4.31         4.31 o                         
   7  -8   6          1.67          5.89         3.98 o                         
  -4  -7   6        182.66        165.82        11.05 o                         
  -3  -7   6         56.06         69.51         8.19 o                         
  -2  -7   6        475.72        474.82        25.57 o                         
  -1  -7   6          2.35         12.51        10.43 o                         
   0  -7   6        447.89        430.08        12.43 o                         
   1  -7   6        296.00        278.11        10.22 o                         
   2  -7   6        336.41        353.96        13.61 o                         
   3  -7   6          8.25          8.07         3.75 o                         
   4  -7   6         59.93         65.14         8.94 o                         
   5  -7   6         69.63         74.31        13.27 o                         
   6  -7   6          0.02          3.86         5.65 o                         
   7  -7   6          8.32          6.57         5.32 o                         
  -5  -6   6         30.17         25.66         5.06 o                         
  -4  -6   6          2.72         -0.51         4.61 o                         
  -3  -6   6        317.11        333.97        21.48 o                         
  -2  -6   6          2.49          2.39         5.99 o                         
  -1  -6   6         60.68         66.97         9.78 o                         
   0  -6   6        544.73        536.52        12.95 o                         
   1  -6   6         53.10         58.07         4.97 o                         
   2  -6   6         22.86         21.05         6.29 o                         
   3  -6   6        615.17        654.53        17.91 o                         
   4  -6   6         22.94         23.73         6.07 o                         
   5  -6   6        282.73        307.39        22.38 o                         
   6  -6   6         10.90         11.28         6.41 o                         
   7  -6   6          0.67          0.67         5.22 o                         
   8  -6   6         49.49         37.09         9.11 o                         
  -6  -5   6          9.45          2.16         5.45 o                         
  -5  -5   6         19.30         18.10         6.53 o                         
  -4  -5   6        101.93         75.33         8.78 o                         
  -3  -5   6          5.73         12.63         7.18 o                         
  -2  -5   6         56.57         47.37         8.05 o                         
  -1  -5   6         99.96        110.15        16.81 o                         
   0  -5   6       2238.05       2326.34        64.98 o                         
   1  -5   6        130.90        128.82        17.30 o                         
   2  -5   6       1342.75       1422.18        43.35 o                         
   3  -5   6         58.71         42.58         5.12 o                         
   4  -5   6         13.02         12.67         6.11 o                         
   5  -5   6        250.78        264.29        20.31 o                         
   6  -5   6         19.62         19.23         6.33 o                         
   7  -5   6          9.89         17.79         6.16 o                         
   8  -5   6         16.67         18.94         8.18 o                         
  -6  -4   6          1.95         15.20        13.00 o                         
  -5  -4   6        465.55        470.07        15.12 o                         
  -4  -4   6          0.26         -4.19         5.19 o                         
  -3  -4   6        982.10        957.84        21.38 o                         
  -2  -4   6         14.68         20.87         5.12 o                         
  -1  -4   6        172.48        165.76        18.67 o                         
   0  -4   6         56.72         32.40        11.23 o                         
   1  -4   6        646.18        710.89        45.47 o                         
   2  -4   6       2588.58       2636.79        56.94 o                         
   3  -4   6        109.02         94.71         9.75 o                         
   4  -4   6         27.55         34.98         7.28 o                         
   5  -4   6          7.84         15.39        13.77 o                         
   6  -4   6          6.39          5.45         6.21 o                         
   7  -4   6          0.19          1.65         5.34 o                         
   8  -4   6          0.27          4.42         6.77 o                         
  -7  -3   6          6.74         14.37        13.05 o                         
  -6  -3   6        475.80        459.49        17.24 o                         
  -5  -3   6         50.36         50.20         6.69 o                         
  -4  -3   6        150.16        139.05         9.70 o                         
  -3  -3   6        849.27        888.37        38.54 o                         
  -2  -3   6         26.33         25.80        10.44 o                         
  -1  -3   6        221.22        197.45        18.04 o                         
   0  -3   6        565.02        585.02        15.67 o                         
   1  -3   6        130.14        112.18         8.91 o                         
   2  -3   6         58.29         59.03        11.22 o                         
   3  -3   6         67.33         67.48        13.03 o                         
   4  -3   6        220.67        210.86        13.39 o                         
   5  -3   6         20.20         13.02         6.07 o                         
   6  -3   6         91.48         98.46         9.38 o                         
   7  -3   6         51.91         60.87        11.99 o                         
   8  -3   6          6.66         18.38         7.85 o                         
  -7  -2   6          0.22         -0.70         4.24 o                         
  -6  -2   6          4.93          8.16         5.84 o                         
  -5  -2   6         25.84         21.51         6.75 o                         
  -4  -2   6          1.99          7.76         4.99 o                         
  -3  -2   6       1291.54       1342.68        49.45 o                         
  -2  -2   6        235.89        244.66        20.01 o                         
  -1  -2   6        360.49        380.10        11.84 o                         
   0  -2   6       3893.73       3874.92        43.20 o                         
   1  -2   6       3558.39       3195.12        47.65 o                         
   2  -2   6          7.51         -3.53         8.20 o                         
   3  -2   6        249.47        218.42        19.48 o                         
   4  -2   6        649.23        610.13        15.37 o                         
   5  -2   6        174.04        168.96         9.67 o                         
   6  -2   6         63.03         67.11         8.31 o                         
   7  -2   6         82.45         61.94        11.68 o                         
   8  -2   6          1.92          0.21         6.59 o                         
  -7  -1   6         29.68         24.70         6.07 o                         
  -6  -1   6          9.32          6.72         5.52 o                         
  -5  -1   6        403.71        413.64        16.49 o                         
  -4  -1   6        352.28        352.79        10.72 o                         
  -3  -1   6        239.55        177.80        18.06 o                         
  -2  -1   6        684.43        697.44        28.86 o                         
  -1  -1   6        272.20        255.89        13.45 o                         
   0  -1   6        298.19        284.79        11.08 o                         
   1  -1   6         17.23         43.11         8.69 o                         
   2  -1   6         24.02         18.38         8.53 o                         
   3  -1   6        181.52        141.45        10.57 o                         
   4  -1   6        831.44        908.51        14.49 o                         
   5  -1   6         79.42         70.00         6.64 o                         
   6  -1   6         65.41         72.96        12.74 o                         
   7  -1   6         41.26         42.26        10.30 o                         
  -8   0   6         76.61         89.80        10.90 o                         
  -7   0   6        362.56        379.61        20.12 o                         
  -6   0   6         68.08         67.71         6.83 o                         
  -5   0   6        213.34        204.64        12.80 o                         
  -4   0   6          4.70          5.79         4.84 o                         
  -3   0   6        797.30        777.50        23.11 o                         
  -2   0   6         65.65         69.61         7.64 o                         
  -1   0   6       4487.62       4299.30        32.50 o                         
   0   0   6         61.80         53.90         5.68 o                         
   1   0   6       2553.15       2440.71        47.13 o                         
   2   0   6        551.94        588.71        26.45 o                         
   3   0   6          4.33          3.22         5.76 o                         
   4   0   6         49.13         48.03         5.69 o                         
   5   0   6         14.21          8.75         5.06 o                         
   6   0   6         15.50         11.02         7.74 o                         
   7   0   6         54.29         57.61        11.62 o                         
  -8   1   6          0.01         13.14         7.14 o                         
  -7   1   6         91.94         95.57         9.62 o                         
  -6   1   6        249.29        246.44        13.48 o                         
  -5   1   6         53.94         59.44         4.73 o                         
  -4   1   6       1591.46       1661.53        37.17 o                         
  -3   1   6         14.53          3.34         4.93 o                         
  -2   1   6       2124.59       2166.38        30.37 o                         
  -1   1   6       2949.35       2888.81        24.53 o                         
   0   1   6        407.44        340.71        11.35 o                         
   1   1   6       3050.50       3067.43        54.83 o                         
   2   1   6        187.88        230.76        12.75 o                         
   3   1   6        168.09        173.51        13.76 o                         
   4   1   6         89.10         91.97         6.77 o                         
   5   1   6          0.26         -1.45         7.08 o                         
   6   1   6          1.91         13.34         6.37 o                         
   7   1   6          0.33         12.65         7.70 o                         
  -8   2   6          6.25         -1.28         4.51 o                         
  -7   2   6        256.19        268.77        14.02 o                         
  -6   2   6          0.36          1.04         4.32 o                         
  -5   2   6          4.44         -1.53         2.83 o                         
  -4   2   6        580.21        588.36        21.93 o                         
  -3   2   6          9.48          8.06         5.40 o                         
  -2   2   6         17.34         15.13         4.02 o                         
  -1   2   6        351.21        362.66        13.51 o                         
   0   2   6       2087.85       2195.06        28.29 o                         
   1   2   6        472.68        496.66        24.27 o                         
   2   2   6        884.02        963.96        26.09 o                         
   3   2   6         57.50         83.21         7.74 o                         
   4   2   6         62.71         47.77         6.44 o                         
   5   2   6        338.44        337.52        17.63 o                         
   6   2   6        120.05        129.07         9.85 o                         
   7   2   6          0.10          2.68         5.97 o                         
  -8   3   6          5.42          3.77         7.69 o                         
  -7   3   6          6.23          0.59         6.02 o                         
  -6   3   6          4.65         -0.93         6.03 o                         
  -5   3   6         24.30         26.36         3.96 o                         
  -4   3   6        230.68        225.57        22.00 o                         
  -3   3   6        400.75        388.96        25.04 o                         
  -2   3   6         95.77         76.79        11.92 o                         
  -1   3   6        117.91        142.82         9.91 o                         
   0   3   6       1807.16       1905.85        42.01 o                         
   1   3   6        867.78       1040.56        36.36 o                         
   2   3   6          4.22         -2.93         5.03 o                         
   3   3   6        551.30        563.42        15.95 o                         
   4   3   6         78.70         76.63        12.16 o                         
   5   3   6        240.83        241.25        18.39 o                         
   6   3   6         70.17         62.63        10.90 o                         
  -8   4   6          1.29          5.19         6.96 o                         
  -7   4   6          1.21         -4.47         4.47 o                         
  -6   4   6        138.19        132.54         7.40 o                         
  -5   4   6         27.65         24.17         4.61 o                         
  -4   4   6         14.77         11.99         4.66 o                         
  -3   4   6        202.58        228.19        20.29 o                         
  -2   4   6        270.98        278.00        20.53 o                         
  -1   4   6          2.03          3.97         4.51 o                         
   0   4   6        935.22       1037.17        43.81 o                         
   1   4   6        312.89        362.62        23.65 o                         
   2   4   6        631.17        684.55        14.18 o                         
   3   4   6         58.84         69.85        12.77 o                         
   4   4   6        113.78        117.17        12.43 o                         
   5   4   6         10.82          8.47         5.82 o                         
   6   4   6         76.57         89.90        11.40 o                         
  -8   5   6         19.98         13.68         8.00 o                         
  -7   5   6         98.16         72.47         6.89 o                         
  -6   5   6        267.54        255.63         9.56 o                         
  -5   5   6         34.32         32.48         3.92 o                         
  -4   5   6        115.53        124.22         5.11 o                         
  -3   5   6        404.70        433.50        29.02 o                         
  -2   5   6        719.95        771.15        35.42 o                         
  -1   5   6        715.15        785.92        33.22 o                         
   0   5   6         81.20         97.56        14.70 o                         
   1   5   6         36.85         38.89         6.91 o                         
   2   5   6         64.02         52.11         7.64 o                         
   3   5   6        228.69        229.14        12.94 o                         
   4   5   6         44.50         47.55         7.95 o                         
   5   5   6         14.94         19.23         8.02 o                         
  -8   6   6          4.45         18.55         7.93 o                         
  -7   6   6          0.12         -1.39         4.38 o                         
  -6   6   6          3.82          5.35         3.95 o                         
  -5   6   6        140.67        124.27         6.26 o                         
  -4   6   6         25.55         20.19         3.33 o                         
  -3   6   6        818.98        859.07        14.28 o                         
  -2   6   6         88.18         85.94         8.23 o                         
  -1   6   6         44.18         60.10         4.85 o                         
   0   6   6        311.82        321.42         9.68 o                         
   1   6   6        231.59        223.01         9.99 o                         
   2   6   6        320.01        321.49        20.68 o                         
   3   6   6         14.66         15.04         9.01 o                         
   4   6   6        271.47        267.44        31.70 o                         
   5   6   6          4.72          8.35         4.14 o                         
  -8   7   6        125.64        113.14         7.97 o                         
  -7   7   6          9.89         13.32         4.71 o                         
  -6   7   6         72.51         69.62         5.30 o                         
  -5   7   6        234.18        216.24         9.01 o                         
  -4   7   6        128.88        118.60         6.02 o                         
  -3   7   6         94.10         94.28         5.44 o                         
  -2   7   6        508.37        529.52        13.36 o                         
  -1   7   6         47.47         45.38         5.51 o                         
   0   7   6        245.97        260.95         9.52 o                         
   1   7   6        236.35        228.70        10.49 o                         
   2   7   6        350.69        332.75        15.47 o                         
   3   7   6         47.76         50.00         6.31 o                         
   4   7   6         14.91         16.54         4.63 o                         
  -7   8   6         16.40         17.59         5.75 o                         
  -6   8   6          0.13         -2.21         4.24 o                         
  -5   8   6         19.62         18.35         4.54 o                         
  -4   8   6         12.15          6.77         3.82 o                         
  -3   8   6         16.08         22.98         4.36 o                         
  -2   8   6         53.15         51.32         6.42 o                         
  -1   8   6        333.27        343.30        15.70 o                         
   0   8   6         17.89         19.72         5.65 o                         
   1   8   6        199.78        214.48        13.03 o                         
   2   8   6        238.88        235.17        13.11 o                         
   3   8   6          1.63          4.09         5.43 o                         
  -7   9   6         12.21         22.87         5.20 o                         
  -6   9   6          4.49          6.26         5.64 o                         
  -5   9   6         46.99         33.99         5.38 o                         
  -4   9   6        142.01        162.64         7.13 o                         
  -3   9   6         19.15         22.10         5.83 o                         
  -2   9   6         92.09         77.18         6.27 o                         
  -1   9   6        240.85        230.75        13.41 o                         
   0   9   6         67.49         60.41        11.99 o                         
   1   9   6         83.43         79.16        12.58 o                         
   2   9   6         33.07         30.23         9.29 o                         
   3   9   6         17.43         22.79         7.74 o                         
  -6  10   6          0.08         -0.18         3.82 o                         
  -5  10   6         27.61         30.28         5.03 o                         
  -4  10   6         84.75         83.72         6.00 o                         
  -3  10   6          1.35          3.16         5.76 o                         
  -2  10   6         40.60         25.38         5.38 o                         
  -1  10   6          0.02         -3.32         4.77 o                         
   0  10   6          3.22         20.72         8.94 o                         
   1  10   6         23.52         19.87         9.04 o                         
  -5  11   6          3.12          5.72         4.33 o                         
  -4  11   6          5.45          0.30         4.16 o                         
  -3  11   6         38.78         46.53         5.22 o                         
  -2  11   6         11.10         20.88         8.35 o                         
  -1  11   6         27.19         20.09         5.36 o                         
   0  11   6         25.67         15.33         4.96 o                         
   1 -11   7         22.96         23.85         6.07 o                         
   2 -11   7         83.57         80.21         7.06 o                         
   3 -11   7         55.31         57.58         6.16 o                         
   4 -11   7         42.70         63.30         8.84 o                         
  -1 -10   7         33.90         37.19         5.86 o                         
   0 -10   7         62.81         56.34         7.37 o                         
   1 -10   7         31.51         40.41         9.79 o                         
   2 -10   7         44.60         55.46         5.97 o                         
   3 -10   7         18.06         14.39         5.33 o                         
   5 -10   7         10.13         13.02         7.06 o                         
  -3  -9   7          6.35         10.10         4.79 o                         
  -2  -9   7          2.08          5.77         5.18 o                         
  -1  -9   7        124.73        120.83         8.09 o                         
   0  -9   7          4.90         -5.76         5.76 o                         
   1  -9   7         18.14         19.88         6.32 o                         
   2  -9   7        133.06        127.29        10.66 o                         
   3  -9   7         21.09         12.27         5.98 o                         
   4  -9   7         75.80         50.26        11.09 o                         
   5  -9   7        115.42        125.17         7.49 o                         
   6  -9   7          0.95          4.31         4.23 o                         
  -4  -8   7        134.48        140.49         9.52 o                         
  -3  -8   7         79.67         73.93         8.18 o                         
  -2  -8   7         17.24         11.77         5.62 o                         
  -1  -8   7         81.33         87.04         9.17 o                         
   0  -8   7        122.48        114.62         8.40 o                         
   1  -8   7        200.07        214.45        12.75 o                         
   2  -8   7        148.54        156.78        11.51 o                         
   3  -8   7         14.70         15.65         6.62 o                         
   4  -8   7         28.74         29.44         5.63 o                         
   5  -8   7         51.81         53.28         7.58 o                         
   6  -8   7         32.09         33.81         5.26 o                         
   7  -8   7         43.59         45.70        14.10 o                         
  -4  -7   7         76.18         76.66         7.27 o                         
  -3  -7   7         32.83         37.58         6.67 o                         
  -2  -7   7        281.48        272.44        20.55 o                         
  -1  -7   7        267.74        254.14        13.67 o                         
   0  -7   7          1.34          3.25         4.84 o                         
   1  -7   7         10.30          5.01         4.03 o                         
   2  -7   7        267.84        233.34        11.68 o                         
   3  -7   7         83.14         84.73         7.11 o                         
   4  -7   7        136.04        139.91         8.97 o                         
   5  -7   7          0.88          1.45         5.70 o                         
   6  -7   7          9.13         17.99         9.32 o                         
   7  -7   7          1.46         -4.84         4.84 o                         
  -5  -6   7        114.49        128.36         7.49 o                         
  -4  -6   7         19.05         13.83         5.38 o                         
  -3  -6   7         38.37         43.19         7.25 o                         
  -2  -6   7         44.68         38.48         7.17 o                         
  -1  -6   7          1.79         -1.75         6.22 o                         
   0  -6   7         51.14         40.07         7.79 o                         
   1  -6   7          4.14          2.49         3.68 o                         
   2  -6   7        155.98        151.79         8.62 o                         
   3  -6   7        226.77        239.00        11.67 o                         
   4  -6   7          1.28          8.02         6.21 o                         
   5  -6   7         10.59         11.06         4.56 o                         
   6  -6   7         28.86         22.84         6.73 o                         
   7  -6   7          2.42          4.54         5.13 o                         
  -6  -5   7         60.43         41.81         5.69 o                         
  -5  -5   7        164.37        165.04        11.15 o                         
  -4  -5   7         93.82         82.09         9.34 o                         
  -3  -5   7         19.18         16.19         7.52 o                         
  -2  -5   7        493.92        493.89        19.99 o                         
  -1  -5   7         10.27          3.07         4.64 o                         
   0  -5   7         33.18         29.19        15.78 o                         
   1  -5   7        113.23        104.21        16.44 o                         
   2  -5   7         58.06         50.34         5.20 o                         
   3  -5   7        144.72        152.09         8.13 o                         
   4  -5   7         30.14         19.16         6.14 o                         
   5  -5   7         61.16         47.14         6.07 o                         
   6  -5   7          0.90         -0.79         5.15 o                         
   7  -5   7         85.05         90.86         8.48 o                         
   8  -5   7          5.73          2.32         6.45 o                         
  -6  -4   7         35.04         32.68        12.71 o                         
  -5  -4   7          3.79          4.72         5.21 o                         
  -4  -4   7        150.12        121.73        10.35 o                         
  -3  -4   7        104.58         91.59         7.74 o                         
  -2  -4   7          5.08          7.78        15.39 o                         
  -1  -4   7        233.67        270.51        23.93 o                         
   0  -4   7         12.47         26.10        10.99 o                         
   1  -4   7        747.79        834.45        43.38 o                         
   2  -4   7        203.44        215.61        18.77 o                         
   3  -4   7        714.67        754.60        19.85 o                         
   4  -4   7        451.85        450.37        14.29 o                         
   5  -4   7          8.44         11.40         6.65 o                         
   6  -4   7        127.76        125.85        10.42 o                         
   7  -4   7        122.44        125.78         9.48 o                         
   8  -4   7          0.41         -6.71         6.71 o                         
  -7  -3   7          3.18         -1.47         5.13 o                         
  -6  -3   7         42.37         44.09         6.85 o                         
  -5  -3   7         70.77         68.26         7.27 o                         
  -4  -3   7         12.33         11.32         4.66 o                         
  -3  -3   7        322.86        341.71        12.73 o                         
  -2  -3   7          2.44          0.50         8.69 o                         
  -1  -3   7         35.49         36.41        11.03 o                         
   0  -3   7        397.25        420.96        14.65 o                         
   1  -3   7         68.19         94.04         8.81 o                         
   2  -3   7         30.21         22.41         7.60 o                         
   3  -3   7         41.74         42.53        11.20 o                         
   4  -3   7        120.34        108.23         7.72 o                         
   5  -3   7          3.58          3.30         5.11 o                         
   6  -3   7        135.03        139.16        10.73 o                         
   7  -3   7         45.25         39.81        10.04 o                         
   8  -3   7          1.75         -6.62         6.62 o                         
  -7  -2   7         63.49         65.96         7.12 o                         
  -6  -2   7         16.60         14.79         5.88 o                         
  -5  -2   7        327.37        323.30        12.48 o                         
  -4  -2   7        315.46        296.03        10.52 o                         
  -3  -2   7         13.82         13.42         4.69 o                         
  -2  -2   7          2.00         -1.91         8.09 o                         
  -1  -2   7         29.91         31.69         9.91 o                         
   0  -2   7         89.51         65.51         7.35 o                         
   1  -2   7        384.76        370.56        19.88 o                         
   2  -2   7         44.86         44.24        10.29 o                         
   3  -2   7          6.71          5.14         8.61 o                         
   4  -2   7          0.77          6.62         3.68 o                         
   5  -2   7         66.22         62.24         6.03 o                         
   6  -2   7         77.62         82.86        12.64 o                         
   7  -2   7          1.15         -0.25         5.27 o                         
  -7  -1   7         32.89         23.85         6.08 o                         
  -6  -1   7         32.03         28.64         6.47 o                         
  -5  -1   7          6.83         11.34         4.19 o                         
  -4  -1   7         36.84         39.53         4.72 o                         
  -3  -1   7          4.82          4.23         8.46 o                         
  -2  -1   7         63.40         65.31        10.92 o                         
  -1  -1   7        167.50        120.18         9.88 o                         
   0  -1   7         70.94         86.90         7.68 o                         
   1  -1   7       1022.71        944.03        31.39 o                         
   2  -1   7        607.44        563.66        27.19 o                         
   3  -1   7        123.27        109.02        14.86 o                         
   4  -1   7         28.09         20.44         4.67 o                         
   5  -1   7        143.15        133.69         7.56 o                         
   6  -1   7          0.52         -1.20         7.81 o                         
   7  -1   7         14.33         24.62         6.07 o                         
  -8   0   7         23.41         22.10         7.13 o                         
  -7   0   7          0.25         -0.10         3.75 o                         
  -6   0   7         59.96         67.78         6.63 o                         
  -5   0   7         71.72         80.16         6.63 o                         
  -4   0   7         84.84         79.56         4.56 o                         
  -3   0   7        420.69        430.18        33.01 o                         
  -2   0   7        220.15        235.02        12.21 o                         
  -1   0   7       1697.46       1722.32        22.66 o                         
   0   0   7       7169.66       7013.14        51.38 o                         
   1   0   7        961.99        903.48        31.46 o                         
   2   0   7       1880.19       1901.73        49.66 o                         
   3   0   7        368.26        398.92        26.22 o                         
   4   0   7        162.59        155.40         6.99 o                         
   5   0   7         10.41         12.85        11.66 o                         
   6   0   7         51.44         47.66         7.88 o                         
   7   0   7        119.07        112.33        12.87 o                         
  -8   1   7          1.51         12.66         7.02 o                         
  -7   1   7         44.30         51.63         7.94 o                         
  -6   1   7         80.31         77.79         8.83 o                         
  -5   1   7        442.06        436.97         9.73 o                         
  -4   1   7        223.47        218.57         8.67 o                         
  -3   1   7        233.77        230.05        12.99 o                         
  -2   1   7        688.93        686.85        24.69 o                         
  -1   1   7        236.25        201.35         7.63 o                         
   0   1   7        249.97        263.88        13.68 o                         
   1   1   7       1708.82       1806.29        45.44 o                         
   2   1   7        381.09        449.53        25.55 o                         
   3   1   7       2121.72       2184.56        35.96 o                         
   4   1   7        123.72        107.85         7.32 o                         
   5   1   7        179.52        193.11        12.37 o                         
   6   1   7         34.86         58.53        24.23 o                         
   7   1   7         43.25         22.06         7.51 o                         
  -8   2   7         47.95         36.14         6.01 o                         
  -7   2   7          6.31          5.37         5.36 o                         
  -6   2   7          2.66          1.46         5.53 o                         
  -5   2   7         82.34         77.82         5.34 o                         
  -4   2   7          1.79          5.39         3.37 o                         
  -3   2   7         63.72         55.38        11.89 o                         
  -2   2   7       1762.29       1797.30        46.31 o                         
  -1   2   7        258.37        222.88        11.82 o                         
   0   2   7       4887.15       5063.55        59.42 o                         
   1   2   7          9.33          0.42         7.94 o                         
   2   2   7         72.30         77.02        12.73 o                         
   3   2   7        189.51        164.73         9.98 o                         
   4   2   7          7.70         21.41         6.37 o                         
   5   2   7          5.43         -1.03         8.68 o                         
   6   2   7        194.71        182.41        11.28 o                         
   7   2   7         11.89          4.31         5.87 o                         
  -8   3   7         32.69         50.98         9.91 o                         
  -7   3   7          0.55          3.29         7.04 o                         
  -6   3   7        209.69        199.18         9.91 o                         
  -5   3   7         17.78         16.39         3.85 o                         
  -4   3   7        849.85        895.21        18.00 o                         
  -3   3   7         15.89         24.58         9.50 o                         
  -2   3   7        278.66        266.05        19.58 o                         
  -1   3   7        613.57        630.03        19.74 o                         
   0   3   7          1.18          5.65         4.19 o                         
   1   3   7         55.16         75.19        11.26 o                         
   2   3   7         67.31         57.28         5.94 o                         
   3   3   7        135.88        155.27         9.31 o                         
   4   3   7          2.83         -0.17         7.96 o                         
   5   3   7          8.80          2.25         6.50 o                         
   6   3   7        154.15        145.10        20.53 o                         
  -8   4   7          8.19         -1.08         6.48 o                         
  -7   4   7          9.85          9.83         5.48 o                         
  -6   4   7          9.61         13.58         4.35 o                         
  -5   4   7          2.87          3.33         3.58 o                         
  -4   4   7         85.44        101.49         7.74 o                         
  -3   4   7          0.40         -8.62         8.62 o                         
  -2   4   7        297.21        244.49        19.98 o                         
  -1   4   7        673.34        833.70        23.80 o                         
   0   4   7         21.58         10.47         8.64 o                         
   1   4   7        173.39        188.49        19.32 o                         
   2   4   7          0.20         -1.67         4.15 o                         
   3   4   7        127.03        108.18         9.64 o                         
   4   4   7        118.40        126.19        10.54 o                         
   5   4   7          0.10          0.32        10.06 o                         
   6   4   7         49.88         60.13         9.50 o                         
  -8   5   7          1.26          2.65         6.67 o                         
  -7   5   7          0.37          2.96         4.38 o                         
  -6   5   7          9.12          2.25         3.84 o                         
  -5   5   7        393.19        371.70         9.30 o                         
  -4   5   7         44.10         33.25         3.52 o                         
  -3   5   7         40.47         39.17         6.06 o                         
  -2   5   7        914.61        877.06        38.55 o                         
  -1   5   7        869.99        981.87        37.45 o                         
   0   5   7        933.58        984.00        21.31 o                         
   1   5   7        361.83        395.80        12.97 o                         
   2   5   7         55.25         55.79         7.54 o                         
   3   5   7         78.91         76.24         9.06 o                         
   4   5   7         48.07         42.95         9.15 o                         
   5   5   7          0.50          9.76         7.80 o                         
  -8   6   7          0.77         -0.74         4.49 o                         
  -7   6   7         40.14         33.24         5.71 o                         
  -6   6   7        113.27        119.33         7.20 o                         
  -5   6   7        306.57        277.77         8.82 o                         
  -4   6   7        210.33        203.61         6.58 o                         
  -3   6   7        184.53        189.06         7.25 o                         
  -2   6   7        125.22        131.83         7.07 o                         
  -1   6   7          0.10         -4.09         4.09 o                         
   0   6   7        512.62        525.09        12.27 o                         
   1   6   7         42.77         43.10         5.11 o                         
   2   6   7         29.07         19.95         6.33 o                         
   3   6   7         13.09         10.71         8.38 o                         
   4   6   7         77.71         78.96        18.12 o                         
   5   6   7         45.24         44.38         5.73 o                         
  -8   7   7         85.44         95.12        13.10 o                         
  -7   7   7          0.18          2.53         4.27 o                         
  -6   7   7          0.26          0.46         3.76 o                         
  -5   7   7         30.30         22.08         4.07 o                         
  -4   7   7         30.74         28.74         3.93 o                         
  -3   7   7        204.56        201.44         8.72 o                         
  -2   7   7         96.43         98.22         6.58 o                         
  -1   7   7        257.80        251.54         9.62 o                         
   0   7   7         29.49         29.88         4.96 o                         
   1   7   7        410.63        406.05        13.41 o                         
   2   7   7         47.01         47.73         6.44 o                         
   3   7   7          0.06         -0.95         4.68 o                         
   4   7   7         62.17         66.55         6.01 o                         
  -7   8   7         27.27         20.54         6.02 o                         
  -6   8   7         17.81         18.33         4.29 o                         
  -5   8   7        272.49        238.43        10.74 o                         
  -4   8   7         28.70         31.64         4.81 o                         
  -3   8   7         18.99         23.11         6.19 o                         
  -2   8   7         18.02         12.79         4.46 o                         
  -1   8   7          0.93         -2.31         5.46 o                         
   0   8   7        172.42        174.00         9.04 o                         
   1   8   7          0.28          2.14         6.08 o                         
   2   8   7         19.58         15.67         4.70 o                         
   3   8   7          0.83          0.68         3.92 o                         
  -7   9   7         10.83         17.45         5.26 o                         
  -6   9   7          4.62          8.06         4.33 o                         
  -5   9   7         18.73         24.23         6.33 o                         
  -4   9   7         18.73          6.98         3.21 o                         
  -3   9   7          2.46          2.02         4.77 o                         
  -2   9   7         26.46         21.67         6.16 o                         
  -1   9   7         11.65         10.08         7.30 o                         
   0   9   7          0.25          5.99         8.39 o                         
   1   9   7         13.56          6.82         8.55 o                         
   2   9   7          1.44          8.20         7.76 o                         
  -6  10   7          3.24          4.14         4.44 o                         
  -5  10   7          4.39          9.06         4.03 o                         
  -4  10   7          9.41         10.58         3.68 o                         
  -3  10   7         24.10         24.87         4.69 o                         
  -2  10   7         38.60         30.48         5.97 o                         
  -1  10   7         36.28         33.39         5.42 o                         
   0  10   7        115.01        110.85        13.02 o                         
   1  10   7          0.89          8.23         7.45 o                         
  -5  11   7         11.90          9.48        12.99 o                         
  -4  11   7          5.62          9.10         4.27 o                         
  -3  11   7         45.62         41.13         4.79 o                         
  -2  11   7          6.84          4.79         7.16 o                         
  -1  11   7          2.25         -0.56        17.03 o                         
   0  11   7          2.79         -6.38         6.38 o                         
   1 -11   8          3.12          2.42         6.09 o                         
   2 -11   8         37.50         35.50         7.87 o                         
   3 -11   8          0.79         -5.75         5.75 o                         
   4 -11   8          6.51          9.04         6.21 o                         
  -1 -10   8         60.27         63.46         6.22 o                         
   0 -10   8         15.59          4.98         6.11 o                         
   1 -10   8         18.75         28.39         4.95 o                         
   2 -10   8         94.17         93.93         7.15 o                         
   3 -10   8          3.89          1.76         5.51 o                         
   4 -10   8          0.58          5.93         7.32 o                         
   5 -10   8          3.17          1.24         5.90 o                         
  -2  -9   8         14.88         24.30         5.05 o                         
  -1  -9   8         62.61         76.56         6.83 o                         
   0  -9   8         23.16         11.84         5.95 o                         
   1  -9   8         99.77         99.70         7.38 o                         
   2  -9   8          1.95          8.64         4.50 o                         
   3  -9   8         14.23          3.79        10.85 o                         
   4  -9   8          9.42         13.21         5.71 o                         
   5  -9   8          0.26          7.30         5.31 o                         
   6  -9   8          1.32         10.06         3.39 o                         
  -3  -8   8          1.30          8.71         5.46 o                         
  -2  -8   8         88.01         68.94         8.34 o                         
  -1  -8   8         31.65         34.26         7.63 o                         
   0  -8   8         91.40         79.81         7.73 o                         
   1  -8   8        164.92        166.24        12.21 o                         
   2  -8   8          4.25          2.25         6.24 o                         
   3  -8   8          4.67          8.69         5.82 o                         
   4  -8   8         68.18         75.81         8.91 o                         
   5  -8   8         13.12         14.89         4.93 o                         
   6  -8   8         50.19         47.17         7.19 o                         
   7  -8   8          0.94          0.32         5.27 o                         
  -4  -7   8         31.41         40.27         4.48 o                         
  -3  -7   8        121.70        106.57         9.04 o                         
  -2  -7   8        590.59        625.20        20.31 o                         
  -1  -7   8         85.74        103.38        10.02 o                         
   0  -7   8        172.76        166.38         9.44 o                         
   1  -7   8        303.57        312.09        10.23 o                         
   2  -7   8         72.38         64.39         8.50 o                         
   3  -7   8        554.84        569.20        17.56 o                         
   4  -7   8          0.37         -0.85         5.43 o                         
   5  -7   8         18.91         20.71         5.25 o                         
   6  -7   8          4.81         -1.73         7.08 o                         
   7  -7   8          0.00         -1.60         4.82 o                         
  -5  -6   8         50.32         42.92         4.99 o                         
  -4  -6   8         37.84         27.38         5.54 o                         
  -3  -6   8         20.69         18.67         6.35 o                         
  -2  -6   8        948.63        953.93        24.34 o                         
  -1  -6   8        104.72         97.65        10.12 o                         
   0  -6   8        394.07        407.50        11.89 o                         
   1  -6   8         12.15         19.99         4.01 o                         
   2  -6   8        192.89        181.93         9.46 o                         
   3  -6   8         44.14         29.83         5.45 o                         
   4  -6   8        189.91        170.14        11.76 o                         
   5  -6   8          1.73          3.26         4.58 o                         
   6  -6   8         38.22         32.80         7.70 o                         
   7  -6   8         70.94         76.36         7.80 o                         
  -6  -5   8          0.72          5.92         7.54 o                         
  -5  -5   8         49.98         32.74         6.61 o                         
  -4  -5   8        222.28        211.02        12.96 o                         
  -3  -5   8          0.13          0.67         6.34 o                         
  -2  -5   8         33.96         36.25         8.50 o                         
  -1  -5   8          8.36          5.87         5.90 o                         
   0  -5   8         16.56         18.94         4.54 o                         
   1  -5   8        212.55        182.22         7.98 o                         
   2  -5   8         25.10         16.68         4.21 o                         
   3  -5   8         28.75         26.14         4.28 o                         
   4  -5   8         43.46         37.08         5.19 o                         
   5  -5   8        122.22        120.74         8.26 o                         
   6  -5   8          0.33         -5.41         5.41 o                         
   7  -5   8          9.57         26.71         6.02 o                         
  -6  -4   8          3.12         -2.44         4.16 o                         
  -5  -4   8         14.60         22.73         6.50 o                         
  -4  -4   8        354.80        359.43        13.11 o                         
  -3  -4   8         38.28         42.01         5.68 o                         
  -2  -4   8        466.88        458.53        11.85 o                         
  -1  -4   8        494.04        468.24        31.28 o                         
   0  -4   8         87.53         68.73        13.53 o                         
   1  -4   8          9.47         10.97         8.04 o                         
   2  -4   8        141.38        157.15        16.48 o                         
   3  -4   8          0.12         -0.84         2.90 o                         
   4  -4   8        571.73        564.76        14.45 o                         
   5  -4   8          6.56          5.25         5.55 o                         
   6  -4   8          1.23         -1.87         5.87 o                         
   7  -4   8        105.32        106.66         8.88 o                         
  -6  -3   8          8.52          7.81         4.93 o                         
  -5  -3   8         73.24         72.95         7.24 o                         
  -4  -3   8         53.43         39.21         6.20 o                         
  -3  -3   8        105.50         95.52         6.34 o                         
  -2  -3   8         59.07         58.66         7.29 o                         
  -1  -3   8        129.07         97.95        15.13 o                         
   0  -3   8        115.91        106.68        15.21 o                         
   1  -3   8         29.53         46.37         7.48 o                         
   2  -3   8        222.65        162.60        17.25 o                         
   3  -3   8          1.22          2.17         4.23 o                         
   4  -3   8          7.86          4.73         4.46 o                         
   5  -3   8        120.15        112.66         9.54 o                         
   6  -3   8         10.08          9.25         6.16 o                         
   7  -3   8        112.76        114.28        13.66 o                         
  -7  -2   8         16.72         24.67         7.88 o                         
  -6  -2   8          0.07         -0.64         5.61 o                         
  -5  -2   8        130.01        122.60         8.64 o                         
  -4  -2   8          2.34         15.74         4.85 o                         
  -3  -2   8         95.32         72.66         6.69 o                         
  -2  -2   8          0.24         -0.18         7.21 o                         
  -1  -2   8       3240.93       3418.08        68.68 o                         
   0  -2   8        579.76        606.16        18.47 o                         
   1  -2   8       1346.88       1392.44        40.26 o                         
   2  -2   8       4667.24       4765.82        81.39 o                         
   3  -2   8         37.91         16.64         8.90 o                         
   4  -2   8        291.75        307.90        10.34 o                         
   5  -2   8        144.27        154.42         8.97 o                         
   6  -2   8         64.45         59.46         7.70 o                         
   7  -2   8          8.64         10.72         5.75 o                         
  -7  -1   8          6.57         -0.64         4.21 o                         
  -6  -1   8        139.52        161.21         9.36 o                         
  -5  -1   8          1.38         -3.11         4.20 o                         
  -4  -1   8        199.51        205.61         8.70 o                         
  -3  -1   8       1338.89       1303.38        46.99 o                         
  -2  -1   8        391.44        447.21        24.99 o                         
  -1  -1   8        471.82        424.17        15.65 o                         
   0  -1   8        716.11        806.90        20.47 o                         
   1  -1   8          0.50          4.77         6.90 o                         
   2  -1   8        112.59        128.08        15.00 o                         
   3  -1   8         89.18         90.19        14.13 o                         
   4  -1   8          0.19          3.80         3.45 o                         
   5  -1   8         66.18         80.03         7.23 o                         
   6  -1   8         31.43         35.63        10.22 o                         
   7  -1   8         22.47         36.19         5.09 o                         
  -8   0   8        137.25        106.96        10.16 o                         
  -7   0   8         64.14         49.02         6.76 o                         
  -6   0   8        497.65        539.65        15.36 o                         
  -5   0   8        154.69        144.53         8.76 o                         
  -4   0   8         24.62         22.89         3.49 o                         
  -3   0   8         12.00         14.64         7.18 o                         
  -2   0   8        149.50        165.65        14.70 o                         
  -1   0   8          5.02          0.80         4.79 o                         
   0   0   8         67.34         37.55        10.22 o                         
   1   0   8       2164.36       2315.43        53.26 o                         
   2   0   8        808.17        798.42        34.70 o                         
   3   0   8        128.45        108.37        10.79 o                         
   4   0   8        456.36        467.89        12.39 o                         
   5   0   8        111.74         90.69         9.53 o                         
   6   0   8        139.43        139.45        10.62 o                         
   7   0   8        150.83        162.27         9.07 o                         
  -8   1   8         43.54         41.04         8.18 o                         
  -7   1   8         37.53         19.70         8.50 o                         
  -6   1   8         75.00         67.81         8.78 o                         
  -5   1   8        288.10        294.53         8.76 o                         
  -4   1   8          3.19          1.00         3.16 o                         
  -3   1   8          1.92          4.58         7.52 o                         
  -2   1   8        188.22        237.60        11.29 o                         
  -1   1   8        358.88        394.63        14.46 o                         
   0   1   8          5.32          3.34         8.12 o                         
   1   1   8        561.59        518.83        26.67 o                         
   2   1   8        111.02        131.35        15.73 o                         
   3   1   8       1720.77       1732.95        26.73 o                         
   4   1   8         10.03          0.94        11.84 o                         
   5   1   8         28.45         27.47        10.08 o                         
   6   1   8        124.09        129.23         8.14 o                         
   7   1   8          8.42         -6.84         6.84 o                         
  -8   2   8         45.06         46.38         9.39 o                         
  -7   2   8         13.13         11.68         8.39 o                         
  -6   2   8         41.11         31.27         8.78 o                         
  -5   2   8        264.87        288.11         9.03 o                         
  -4   2   8        224.40        252.48         7.87 o                         
  -3   2   8          2.04          8.16         8.55 o                         
  -2   2   8       2286.94       2514.50        57.40 o                         
  -1   2   8          9.98         10.30         5.35 o                         
   0   2   8         21.40         32.21         5.17 o                         
   1   2   8        328.74        396.82        24.86 o                         
   2   2   8         66.10         58.57        12.73 o                         
   3   2   8        131.17        128.03        11.18 o                         
   4   2   8          2.68          0.21         5.71 o                         
   5   2   8         54.78         44.45        11.16 o                         
   6   2   8         37.81         42.68         7.01 o                         
  -8   3   8         42.17         26.42         5.77 o                         
  -7   3   8          0.00          1.87         5.78 o                         
  -6   3   8         25.73         28.21         5.41 o                         
  -5   3   8          1.01         -1.94         3.83 o                         
  -4   3   8        352.52        306.48         9.81 o                         
  -3   3   8        101.41        127.62        16.44 o                         
  -2   3   8        119.36         98.15        13.70 o                         
  -1   3   8         89.70        109.37         9.72 o                         
   0   3   8         11.38          5.12         7.85 o                         
   1   3   8       1708.70       1824.20        53.76 o                         
   2   3   8        158.21        162.25         7.57 o                         
   3   3   8          0.36         -1.38         4.78 o                         
   4   3   8        152.85        149.07        11.10 o                         
   5   3   8          1.39         -0.76         5.41 o                         
   6   3   8         35.54         29.69         6.12 o                         
  -8   4   8          0.02          8.71         6.63 o                         
  -7   4   8        149.31        159.62        11.15 o                         
  -6   4   8         31.84         28.23         4.68 o                         
  -5   4   8        151.30        145.93         7.00 o                         
  -4   4   8        603.02        601.88        12.17 o                         
  -3   4   8          0.17          9.33         7.56 o                         
  -2   4   8        992.31        976.45        39.25 o                         
  -1   4   8         38.46         38.09         8.44 o                         
   0   4   8         79.43         63.09        13.20 o                         
   1   4   8        390.85        409.69        12.83 o                         
   2   4   8          8.26         12.40         5.45 o                         
   3   4   8          4.27          6.37         4.67 o                         
   4   4   8        104.72         94.67        10.12 o                         
   5   4   8         18.19         20.19         6.38 o                         
   6   4   8         19.37         26.01         7.43 o                         
  -8   5   8         69.84         73.20        10.91 o                         
  -7   5   8         19.88         33.27         6.67 o                         
  -6   5   8         79.20         78.00         6.34 o                         
  -5   5   8         67.92         59.80         5.54 o                         
  -4   5   8        111.62        129.65         5.76 o                         
  -3   5   8         53.34         53.65         4.45 o                         
  -2   5   8         45.56         36.71         6.12 o                         
  -1   5   8         45.72         46.36         9.13 o                         
   0   5   8        163.41        163.17         6.74 o                         
   1   5   8          2.51         12.68         4.76 o                         
   2   5   8         16.74         14.40         5.08 o                         
   3   5   8         37.80         37.44         7.73 o                         
   4   5   8         72.51         66.02         8.38 o                         
   5   5   8        155.74        165.83        13.75 o                         
  -8   6   8          0.22          0.56         6.32 o                         
  -7   6   8         32.32         32.28         5.36 o                         
  -6   6   8         46.27         45.12         5.38 o                         
  -5   6   8          5.68          4.06         3.44 o                         
  -4   6   8         25.27         24.11         3.90 o                         
  -3   6   8          5.23          9.15         4.33 o                         
  -2   6   8         91.40         85.13        10.30 o                         
  -1   6   8         33.85         33.85         6.54 o                         
   0   6   8        106.07        109.16         6.75 o                         
   1   6   8          8.24         11.36         4.57 o                         
   2   6   8        517.66        523.16        15.18 o                         
   3   6   8        131.06        110.96        18.57 o                         
   4   6   8         95.22        104.28         7.94 o                         
   5   6   8         48.57         49.05         7.05 o                         
  -8   7   8          6.51         27.57         7.17 o                         
  -7   7   8          5.25         -1.80         4.19 o                         
  -6   7   8         38.46         38.27         5.01 o                         
  -5   7   8         17.88         22.81         4.39 o                         
  -4   7   8        108.21        104.45         7.24 o                         
  -3   7   8        845.76        850.99        14.88 o                         
  -2   7   8          0.29         -4.75         4.75 o                         
  -1   7   8        260.95        262.56        10.96 o                         
   0   7   8        691.76        711.40        14.88 o                         
   1   7   8         37.74         31.54         5.77 o                         
   2   7   8         22.80         19.83         5.66 o                         
   3   7   8         30.81         28.72         5.63 o                         
   4   7   8          1.86          6.10         3.84 o                         
  -7   8   8         48.34         43.92         6.56 o                         
  -6   8   8          3.53          5.90         4.69 o                         
  -5   8   8          9.09         14.44         4.19 o                         
  -4   8   8         16.87         17.05         3.40 o                         
  -3   8   8         11.20          6.58         4.59 o                         
  -2   8   8        163.39        166.27         9.45 o                         
  -1   8   8         17.57         14.02         5.40 o                         
   0   8   8        130.54        132.61         7.44 o                         
   1   8   8         91.89         83.99         7.32 o                         
   2   8   8         63.86         60.07         7.07 o                         
   3   8   8        116.50        128.86         6.89 o                         
  -7   9   8         13.55         18.18         4.54 o                         
  -6   9   8         39.91         51.38        14.17 o                         
  -5   9   8        115.37         98.84         7.17 o                         
  -4   9   8        102.64         92.02         5.63 o                         
  -3   9   8        116.77         93.26         7.65 o                         
  -2   9   8         81.62         73.16         7.62 o                         
  -1   9   8         57.28         51.70         8.58 o                         
   0   9   8         35.77         27.61        10.34 o                         
   1   9   8         77.80         71.60        11.87 o                         
   2   9   8          3.46         16.00         7.84 o                         
  -6  10   8          7.83         15.59         6.91 o                         
  -5  10   8         75.06         72.13         7.79 o                         
  -4  10   8         60.20         53.01         7.01 o                         
  -3  10   8         41.48         34.52         5.50 o                         
  -2  10   8          2.83          5.86         6.03 o                         
  -1  10   8         28.66         21.24         5.51 o                         
   0  10   8         10.63          5.55         4.91 o                         
   1  10   8          3.50         -2.52         6.95 o                         
  -5  11   8          6.98          4.41         5.29 o                         
  -4  11   8          4.16         -4.88         5.55 o                         
  -3  11   8         11.24          7.10         4.17 o                         
  -2  11   8         26.40         35.48         5.35 o                         
  -1  11   8         18.49         33.93        17.26 o                         
  -1 -10   9          4.60         -0.08         5.56 o                         
   0 -10   9         41.16         45.22        11.05 o                         
   1 -10   9         23.33         21.03         8.38 o                         
   2 -10   9         32.92         28.16         5.96 o                         
   3 -10   9          5.00          9.17         3.87 o                         
   4 -10   9          1.19         11.41        14.89 o                         
   5 -10   9          0.08          9.67         5.86 o                         
  -2  -9   9         27.10         20.88         4.40 o                         
  -1  -9   9          2.36          2.50         5.13 o                         
   0  -9   9        249.56        232.73        12.67 o                         
   1  -9   9         86.09        100.11        11.38 o                         
   2  -9   9         16.85         18.99         5.08 o                         
   3  -9   9         29.52         30.85         4.55 o                         
   4  -9   9         89.89        102.74         9.25 o                         
   5  -9   9         22.58         20.57         4.28 o                         
   6  -9   9          1.02         -5.04         5.04 o                         
  -3  -8   9         58.78         61.29         5.97 o                         
  -2  -8   9        110.15        124.56        13.15 o                         
  -1  -8   9         14.54          6.58         5.06 o                         
   0  -8   9        582.86        598.28        17.42 o                         
   1  -8   9          7.11          8.90         5.18 o                         
   2  -8   9        148.02        145.01         8.90 o                         
   3  -8   9         38.26         41.31         6.09 o                         
   4  -8   9          1.62         -4.48         4.48 o                         
   5  -8   9         16.27         13.01         4.80 o                         
   6  -8   9          1.21         -3.68         3.68 o                         
  -4  -7   9          0.82         11.14         4.33 o                         
  -3  -7   9          6.72         17.75         7.37 o                         
  -2  -7   9         99.63         90.74         9.21 o                         
  -1  -7   9          8.05          3.17         7.61 o                         
   0  -7   9        121.16        101.66         6.84 o                         
   1  -7   9         38.78         38.08         5.02 o                         
   2  -7   9         10.27         10.91         6.18 o                         
   3  -7   9         52.11         40.50         5.83 o                         
   4  -7   9         26.79         27.75         5.56 o                         
   5  -7   9        128.56        111.33         8.10 o                         
   6  -7   9          0.11         -5.47         5.47 o                         
   7  -7   9         28.38         25.57         5.40 o                         
  -5  -6   9          0.02          9.30         3.52 o                         
  -4  -6   9         17.21         13.69        11.04 o                         
  -3  -6   9          0.65          0.79         5.11 o                         
  -2  -6   9         83.32         91.50         9.49 o                         
  -1  -6   9          0.70         -2.96         4.75 o                         
   0  -6   9         11.76         16.07         3.81 o                         
   1  -6   9         30.02         32.14         4.92 o                         
   2  -6   9        100.90        107.95         8.11 o                         
   3  -6   9          5.84          3.25         4.25 o                         
   4  -6   9         82.48         82.79         7.06 o                         
   5  -6   9          6.38         10.89         5.12 o                         
   6  -6   9        105.74        120.74         9.81 o                         
   7  -6   9          1.76          4.42         7.20 o                         
  -5  -5   9         67.57         70.75         7.54 o                         
  -4  -5   9         52.10         50.24        10.04 o                         
  -3  -5   9         92.87         92.03        12.35 o                         
  -2  -5   9         27.27         33.12         6.52 o                         
  -1  -5   9         34.49         43.07         4.63 o                         
   0  -5   9        407.63        403.56         9.97 o                         
   1  -5   9          1.80          3.15         3.91 o                         
   2  -5   9         18.98         12.90         3.82 o                         
   3  -5   9         31.79         41.90         4.31 o                         
   4  -5   9         11.45         11.11         4.66 o                         
   5  -5   9         31.19         17.43         6.63 o                         
   6  -5   9          1.23         -4.21         5.77 o                         
   7  -5   9          0.03          3.11         4.90 o                         
  -6  -4   9          7.31         15.74         6.46 o                         
  -5  -4   9         28.15         31.92         5.45 o                         
  -4  -4   9         77.82         61.62         6.65 o                         
  -3  -4   9          0.47         -4.10         4.86 o                         
  -2  -4   9        246.81        237.61         9.18 o                         
  -1  -4   9        417.89        444.18        11.50 o                         
   0  -4   9        130.20        159.30         8.99 o                         
   1  -4   9        374.25        413.78        15.90 o                         
   2  -4   9        307.36        311.98         7.64 o                         
   3  -4   9         82.51         85.80         5.49 o                         
   4  -4   9         73.30         63.71         5.77 o                         
   5  -4   9        216.11        208.96        12.46 o                         
   6  -4   9         21.82         24.70         5.30 o                         
   7  -4   9          4.66          3.12         7.12 o                         
  -6  -3   9         22.28         20.72         5.44 o                         
  -5  -3   9          2.06          1.13         4.65 o                         
  -4  -3   9         99.49         95.99         8.71 o                         
  -3  -3   9        181.62        182.66         7.76 o                         
  -2  -3   9        182.77        190.56         6.93 o                         
  -1  -3   9        741.99        724.76        35.99 o                         
   0  -3   9         57.27         64.12        12.86 o                         
   1  -3   9        730.66        810.19        33.12 o                         
   2  -3   9          6.25         20.54         9.24 o                         
   3  -3   9         40.07         40.26         4.14 o                         
   4  -3   9          0.72          6.40         3.90 o                         
   5  -3   9          3.03          1.19         5.61 o                         
   6  -3   9         24.10         22.04         6.32 o                         
   7  -3   9          4.91          7.25         7.34 o                         
  -7  -2   9         14.42         10.43         4.00 o                         
  -6  -2   9        466.24        447.58        23.17 o                         
  -5  -2   9         26.36         20.39         6.40 o                         
  -4  -2   9         83.75         73.78         6.37 o                         
  -3  -2   9        867.75        896.81        23.66 o                         
  -2  -2   9        497.58        479.98        29.26 o                         
  -1  -2   9         65.09         27.13        10.41 o                         
   0  -2   9        352.21        366.56        15.42 o                         
   1  -2   9         84.17         68.75        11.80 o                         
   2  -2   9        316.92        318.15        23.32 o                         
   3  -2   9        369.78        396.49         9.51 o                         
   4  -2   9          6.04          8.30         4.09 o                         
   5  -2   9         40.41         45.01         5.38 o                         
   6  -2   9        175.18        183.95        17.30 o                         
   7  -2   9         72.43         70.73        14.75 o                         
  -7  -1   9         26.75         21.78         4.78 o                         
  -6  -1   9          2.74         -4.60         5.19 o                         
  -5  -1   9         32.71         32.17         5.64 o                         
  -4  -1   9         24.95         23.21         4.53 o                         
  -3  -1   9          8.20         11.24         4.21 o                         
  -2  -1   9        215.73        252.07        20.24 o                         
  -1  -1   9        406.22        437.95        24.17 o                         
   0  -1   9         76.27         54.63         7.57 o                         
   1  -1   9         66.54         49.25        11.73 o                         
   2  -1   9         22.03          9.56         8.71 o                         
   3  -1   9        570.37        583.67        11.39 o                         
   4  -1   9        333.48        324.97         9.42 o                         
   5  -1   9        596.25        572.40        19.79 o                         
   6  -1   9         65.85         72.22        11.49 o                         
   7  -1   9          6.75          5.37         5.11 o                         
  -7   0   9         54.06         64.22         8.84 o                         
  -6   0   9          3.90          4.47         4.63 o                         
  -5   0   9        123.89         98.10         7.41 o                         
  -4   0   9        444.53        438.50         9.70 o                         
  -3   0   9         75.63         67.12        12.59 o                         
  -2   0   9       2489.97       2812.76        56.41 o                         
  -1   0   9        102.95         80.81         8.45 o                         
   0   0   9       1955.87       2149.62        51.92 o                         
   1   0   9        168.63        129.48        15.44 o                         
   2   0   9         95.60        101.95        14.59 o                         
   3   0   9         90.24         81.65         7.01 o                         
   4   0   9         27.10         25.30         4.69 o                         
   5   0   9          0.57         -4.48         7.59 o                         
   6   0   9          0.79          1.97         4.57 o                         
   7   0   9         44.74         49.77        10.85 o                         
  -8   1   9          8.25         14.66         5.86 o                         
  -7   1   9         36.06         43.78         8.07 o                         
  -6   1   9        178.25        183.94        11.99 o                         
  -5   1   9        225.55        224.81         7.77 o                         
  -4   1   9         13.49         15.42         3.48 o                         
  -3   1   9        319.86        314.30        24.69 o                         
  -2   1   9        127.06        160.06        12.36 o                         
  -1   1   9       1130.40       1245.38        29.50 o                         
   0   1   9         41.90         49.45        11.31 o                         
   1   1   9         42.77         38.63         9.70 o                         
   2   1   9        271.16        284.42        23.82 o                         
   3   1   9        188.97        207.38         9.88 o                         
   4   1   9        148.56        162.48        25.32 o                         
   5   1   9          1.37          0.49         5.63 o                         
   6   1   9          0.92          6.47         5.98 o                         
  -8   2   9         35.56         40.53         9.61 o                         
  -7   2   9        146.16        157.60        15.52 o                         
  -6   2   9          1.41         -1.60         5.31 o                         
  -5   2   9          0.93          1.33         4.02 o                         
  -4   2   9        412.90        388.41        10.39 o                         
  -3   2   9        143.32        115.21        16.08 o                         
  -2   2   9        416.17        422.73        18.65 o                         
  -1   2   9        394.34        422.83        17.22 o                         
   0   2   9        488.73        572.19        30.07 o                         
   1   2   9        337.48        259.25        21.31 o                         
   2   2   9        660.86        689.60        16.66 o                         
   3   2   9         52.37         52.72         5.50 o                         
   4   2   9         70.66         58.11         6.77 o                         
   5   2   9        128.34        136.91        10.67 o                         
   6   2   9          0.59         -1.16         6.28 o                         
  -8   3   9         23.24         22.60         5.85 o                         
  -7   3   9        300.50        316.90        14.64 o                         
  -6   3   9          9.34          7.63         4.69 o                         
  -5   3   9          4.72          2.52         3.48 o                         
  -4   3   9        107.77        107.02         6.63 o                         
  -3   3   9         19.56          5.77         7.72 o                         
  -2   3   9       1062.18       1145.28        41.74 o                         
  -1   3   9          3.14          6.39         5.06 o                         
   0   3   9        327.64        370.34        25.86 o                         
   1   3   9        644.53        618.82        34.03 o                         
   2   3   9        166.36        170.89         7.92 o                         
   3   3   9          7.37          5.38         4.78 o                         
   4   3   9        102.84         93.38         9.52 o                         
   5   3   9         71.99         70.27         8.12 o                         
   6   3   9         11.22         19.28         5.43 o                         
  -8   4   9          0.83         -3.93         6.64 o                         
  -7   4   9        171.22        183.82        11.76 o                         
  -6   4   9        148.06        129.88         7.48 o                         
  -5   4   9        158.29        161.85         7.85 o                         
  -4   4   9        287.20        301.55        10.22 o                         
  -3   4   9        135.92        159.45         8.61 o                         
  -2   4   9          9.21          4.14         6.80 o                         
  -1   4   9          0.35         -0.62         5.18 o                         
   0   4   9        311.22        336.56        15.18 o                         
   1   4   9        192.87        205.61        11.46 o                         
   2   4   9        284.95        288.30        10.31 o                         
   3   4   9         21.00         24.04         5.53 o                         
   4   4   9         94.58         94.59         9.49 o                         
   5   4   9        100.47         89.19         8.52 o                         
  -8   5   9          0.25          5.32         7.09 o                         
  -7   5   9          0.01         -1.96         5.20 o                         
  -6   5   9         59.87         65.98         5.87 o                         
  -5   5   9          0.07          2.63         3.84 o                         
  -4   5   9         20.16         15.00         6.24 o                         
  -3   5   9        172.28        170.38         8.04 o                         
  -2   5   9          6.10         12.23         5.02 o                         
  -1   5   9        671.99        711.88        40.20 o                         
   0   5   9        101.93         89.24         5.62 o                         
   1   5   9         23.84         27.06         4.33 o                         
   2   5   9       1001.38       1041.07        20.53 o                         
   3   5   9          2.20         -0.33         5.93 o                         
   4   5   9         95.23         94.78        20.00 o                         
   5   5   9          1.15          7.44         5.26 o                         
  -8   6   9         16.87         25.75         7.59 o                         
  -7   6   9         35.41         43.57         6.78 o                         
  -6   6   9        107.40        114.77         7.00 o                         
  -5   6   9          6.79          4.86         3.46 o                         
  -4   6   9         39.73         36.49         6.17 o                         
  -3   6   9        198.68        186.37         8.60 o                         
  -2   6   9         11.19         14.33        13.63 o                         
  -1   6   9        198.98        194.61         8.19 o                         
   0   6   9         10.00          6.66         4.53 o                         
   1   6   9         18.45         14.10         4.56 o                         
   2   6   9          4.28          7.79         4.80 o                         
   3   6   9          8.13          4.16         7.24 o                         
   4   6   9         30.92         30.94         5.04 o                         
  -7   7   9          5.79          2.27         4.84 o                         
  -6   7   9         57.03         69.31         6.81 o                         
  -5   7   9          3.40          0.14         4.25 o                         
  -4   7   9         14.39         17.90         5.33 o                         
  -3   7   9        190.78        204.77         9.83 o                         
  -2   7   9         14.37          0.76         4.63 o                         
  -1   7   9          6.42         12.06         5.17 o                         
   0   7   9         36.58         36.04         5.33 o                         
   1   7   9         76.71         81.85         6.45 o                         
   2   7   9          2.22          6.48         4.81 o                         
   3   7   9         81.01         68.44         6.35 o                         
   4   7   9         95.65        105.46         6.83 o                         
  -7   8   9          0.67         -2.47         6.49 o                         
  -6   8   9         85.21         75.82         6.77 o                         
  -5   8   9          4.14          7.90         3.77 o                         
  -4   8   9         26.40         29.95         5.81 o                         
  -3   8   9        271.23        299.71        14.67 o                         
  -2   8   9         13.30         11.14         5.41 o                         
  -1   8   9         77.73         81.30         7.73 o                         
   0   8   9         32.20         30.08         5.09 o                         
   1   8   9         22.29         21.28         5.02 o                         
   2   8   9          3.47          1.42         4.46 o                         
   3   8   9         46.54         65.74         7.95 o                         
  -7   9   9          0.96          7.64         5.47 o                         
  -6   9   9         48.87         52.38         9.25 o                         
  -5   9   9         17.94         27.09         4.20 o                         
  -4   9   9          0.97         -3.09         5.50 o                         
  -3   9   9         26.44         30.30         5.61 o                         
  -2   9   9        244.52        222.23        10.56 o                         
  -1   9   9         50.04         54.60         6.61 o                         
   0   9   9          7.17          6.96         6.06 o                         
   1   9   9         28.87         49.76         6.95 o                         
   2   9   9          9.64         12.48         7.00 o                         
  -6  10   9         12.38         16.36         6.44 o                         
  -5  10   9          0.15          0.03         5.12 o                         
  -4  10   9        101.08         99.00        12.07 o                         
  -3  10   9         22.98         18.18         4.74 o                         
  -2  10   9        119.57        110.47         7.20 o                         
  -1  10   9         10.04         16.63         4.55 o                         
   0  10   9          5.02         -4.76         4.76 o                         
   1  10   9        129.46        162.58        11.86 o                         
  -4  11   9         48.10         38.57         7.77 o                         
  -3  11   9          0.82         -4.56         5.45 o                         
  -2  11   9          2.77          5.06         5.42 o                         
  -1  11   9          4.79         -5.27         5.27 o                         
   0 -10  10          8.41         13.25         4.03 o                         
   1 -10  10         97.69        104.31         7.98 o                         
   2 -10  10         28.96         22.77         3.65 o                         
   3 -10  10          0.47         -3.01         3.64 o                         
   4 -10  10          0.29         14.93         9.89 o                         
  -2  -9  10         11.12         11.70         5.36 o                         
  -1  -9  10          4.53         -4.26         5.45 o                         
   0  -9  10         20.65         19.30         5.72 o                         
   1  -9  10         56.90         72.64         6.67 o                         
   2  -9  10        220.29        221.01         9.90 o                         
   3  -9  10          0.73         -2.62         4.16 o                         
   4  -9  10         33.09         33.39         6.39 o                         
   5  -9  10          2.07          3.39         4.65 o                         
  -3  -8  10          7.60          6.43         8.25 o                         
  -2  -8  10         94.83         96.53         8.83 o                         
  -1  -8  10         16.03         31.12         5.79 o                         
   0  -8  10          1.73          3.49        10.82 o                         
   1  -8  10         35.84         51.87         5.88 o                         
   2  -8  10         61.33         61.47         6.69 o                         
   3  -8  10        183.27        204.91        10.29 o                         
   4  -8  10         32.05         30.36         5.28 o                         
   5  -8  10         38.73         51.88         5.84 o                         
   6  -8  10         22.22         19.75         5.16 o                         
  -4  -7  10          0.47          0.61         3.31 o                         
  -3  -7  10         22.67         23.90         4.74 o                         
  -2  -7  10         17.99         14.36         6.69 o                         
  -1  -7  10        251.93        261.33         9.78 o                         
   0  -7  10       1019.81       1060.94        24.18 o                         
   1  -7  10         32.29         33.79         5.35 o                         
   2  -7  10        255.07        254.62        11.08 o                         
   3  -7  10          8.92         16.83         4.38 o                         
   4  -7  10         13.57          9.51         4.85 o                         
   5  -7  10        175.04        181.91         9.29 o                         
   6  -7  10         45.82         37.00         6.67 o                         
  -5  -6  10         17.88         19.78         5.19 o                         
  -4  -6  10        151.55        147.40         7.12 o                         
  -3  -6  10        108.73        105.38         7.82 o                         
  -2  -6  10        540.11        537.07        17.85 o                         
  -1  -6  10        174.72        185.02         8.36 o                         
   0  -6  10         53.22         53.98         5.46 o                         
   1  -6  10        394.33        405.13        11.39 o                         
   2  -6  10         62.41         64.47         5.45 o                         
   3  -6  10          0.55         -1.34         3.72 o                         
   4  -6  10          3.37          9.30         4.83 o                         
   5  -6  10          3.54          7.87         4.28 o                         
   6  -6  10         33.22         31.50         6.67 o                         
   7  -6  10         40.79         40.02         8.43 o                         
  -5  -5  10         31.09         37.19         5.29 o                         
  -4  -5  10          7.49          8.26         5.33 o                         
  -3  -5  10          8.99          5.61         7.52 o                         
  -2  -5  10         22.51         21.62         7.76 o                         
  -1  -5  10        362.48        348.02        10.02 o                         
   0  -5  10         10.56          5.63         3.04 o                         
   1  -5  10        157.93        138.07         7.01 o                         
   2  -5  10         26.97         30.79         4.00 o                         
   3  -5  10        401.73        410.37        11.29 o                         
   4  -5  10         11.96          9.21         5.47 o                         
   5  -5  10         10.84         10.19         4.71 o                         
   6  -5  10          8.85         11.88         4.46 o                         
   7  -5  10         39.89         37.08         9.45 o                         
  -6  -4  10          0.13          2.87         5.71 o                         
  -5  -4  10         96.65        109.48         7.47 o                         
  -4  -4  10        172.18        165.11         9.23 o                         
  -3  -4  10        135.94        135.94         8.55 o                         
  -2  -4  10        221.33        199.45         9.86 o                         
  -1  -4  10         41.53         38.20         4.30 o                         
   0  -4  10        824.37        845.64        11.65 o                         
   1  -4  10         44.52         43.29         4.24 o                         
   2  -4  10        116.10         93.27         5.11 o                         
   3  -4  10          2.96         -3.49         3.49 o                         
   4  -4  10         56.53         46.00         5.85 o                         
   5  -4  10         12.23         15.86         8.88 o                         
   6  -4  10         42.71         47.13         6.06 o                         
   7  -4  10         20.18         24.59         8.85 o                         
  -6  -3  10         47.56         34.62         7.15 o                         
  -5  -3  10        163.08        173.03        11.44 o                         
  -4  -3  10         67.74         68.66         8.16 o                         
  -3  -3  10        317.36        336.41         9.66 o                         
  -2  -3  10         95.54         84.19         5.41 o                         
  -1  -3  10        158.73        155.22         5.90 o                         
   0  -3  10        403.90        390.43        27.13 o                         
   1  -3  10          3.75          6.78         4.87 o                         
   2  -3  10         81.77         81.93         4.60 o                         
   3  -3  10          0.93         -0.34         4.28 o                         
   4  -3  10          0.42          0.83         4.29 o                         
   5  -3  10          5.10          5.14         4.85 o                         
   6  -3  10        118.78        104.36        14.08 o                         
   7  -3  10          0.48          5.70         7.44 o                         
  -7  -2  10          2.06         -2.98         3.67 o                         
  -6  -2  10         69.02         73.22         8.03 o                         
  -5  -2  10         32.22         24.96         6.62 o                         
  -4  -2  10        574.36        581.36        15.94 o                         
  -3  -2  10        597.33        584.39        14.09 o                         
  -2  -2  10        476.63        506.83        12.27 o                         
  -1  -2  10        418.64        392.45        20.09 o                         
   0  -2  10        860.48        893.28        18.59 o                         
   1  -2  10        477.38        488.13        17.45 o                         
   2  -2  10         61.41         66.49         5.20 o                         
   3  -2  10        224.20        255.31         8.14 o                         
   4  -2  10        202.31        208.55         8.12 o                         
   5  -2  10         14.42         21.40         4.67 o                         
   6  -2  10         40.20         35.03        10.24 o                         
   7  -2  10         44.89         42.50         6.60 o                         
  -7  -1  10         21.57         14.02         7.89 o                         
  -6  -1  10         43.84         44.04         6.06 o                         
  -5  -1  10        859.84        882.81        19.77 o                         
  -4  -1  10         15.82         12.74         4.88 o                         
  -3  -1  10       1020.04       1097.12        15.82 o                         
  -2  -1  10         34.33         13.71         7.67 o                         
  -1  -1  10       2461.31       2635.37        30.78 o                         
   0  -1  10        376.93        442.16        17.53 o                         
   1  -1  10       1380.62       1334.39        45.44 o                         
   2  -1  10         42.04         41.99         5.61 o                         
   3  -1  10          3.53          0.62         3.32 o                         
   4  -1  10          0.48         11.35         4.85 o                         
   5  -1  10         37.41         45.71         7.97 o                         
   6  -1  10         10.41         23.58         9.07 o                         
   7  -1  10          5.81          7.15         5.13 o                         
  -7   0  10         60.28         54.76        15.54 o                         
  -6   0  10          0.50          0.19         3.92 o                         
  -5   0  10        125.55        115.35         8.09 o                         
  -4   0  10        172.34        178.15         6.87 o                         
  -3   0  10        388.98        421.36        10.48 o                         
  -2   0  10         23.78         49.58         6.90 o                         
  -1   0  10        331.87        376.26        15.74 o                         
   0   0  10         84.28         49.14        10.71 o                         
   1   0  10        108.74        119.88        15.50 o                         
   2   0  10        273.04        302.12        11.27 o                         
   3   0  10        628.79        656.67        14.26 o                         
   4   0  10         80.99         79.04         6.81 o                         
   5   0  10        373.14        393.13        13.38 o                         
   6   0  10         49.56         49.54         7.18 o                         
  -7   1  10        236.56        250.63        22.13 o                         
  -6   1  10          0.13         -0.22         8.71 o                         
  -5   1  10        532.28        565.86        15.21 o                         
  -4   1  10          3.77         -2.05         3.32 o                         
  -3   1  10         91.13         72.64         6.90 o                         
  -2   1  10         48.54         30.09         7.39 o                         
  -1   1  10        668.54        587.27        30.93 o                         
   0   1  10          1.92          0.04         7.54 o                         
   1   1  10        664.76        629.40        33.28 o                         
   2   1  10         63.17         68.91         6.61 o                         
   3   1  10         19.48         17.33         4.16 o                         
   4   1  10         35.30         23.47         6.81 o                         
   5   1  10        680.95        643.88        20.12 o                         
   6   1  10         78.54         69.30         8.05 o                         
  -8   2  10         35.16         24.97         6.96 o                         
  -7   2  10          1.25         -3.71         4.70 o                         
  -6   2  10        174.01        165.16        27.78 o                         
  -5   2  10         82.55        101.86         7.63 o                         
  -4   2  10        655.83        678.48        14.93 o                         
  -3   2  10         14.31          8.40         5.28 o                         
  -2   2  10         33.09         20.96         6.69 o                         
  -1   2  10         62.04         91.33         9.46 o                         
   0   2  10       1007.64       1123.86        43.85 o                         
   1   2  10        181.43        159.90        18.73 o                         
   2   2  10          0.16         -2.89         3.71 o                         
   3   2  10        155.16        159.82         9.98 o                         
   4   2  10          6.82          7.77         4.97 o                         
   5   2  10         51.55         42.25         7.66 o                         
   6   2  10          3.80          4.56         4.99 o                         
  -8   3  10          3.72         12.85         7.30 o                         
  -7   3  10        114.74        121.86         9.79 o                         
  -6   3  10         34.29         30.72         5.74 o                         
  -5   3  10         16.80         13.31         4.67 o                         
  -4   3  10         90.28        101.06         5.71 o                         
  -3   3  10        195.03        232.53         9.34 o                         
  -2   3  10        369.94        365.66        25.27 o                         
  -1   3  10         66.15         57.10         8.16 o                         
   0   3  10        178.45        187.09        20.47 o                         
   1   3  10        111.19        109.41         5.31 o                         
   2   3  10          4.65          0.93         3.94 o                         
   3   3  10        676.63        678.42        16.99 o                         
   4   3  10          3.65         -4.47         5.98 o                         
   5   3  10         72.28         67.57         8.44 o                         
   6   3  10        156.08        134.99        24.42 o                         
  -8   4  10          0.88          5.91         6.52 o                         
  -7   4  10         16.48         15.09         5.89 o                         
  -6   4  10          0.34         -4.68         4.68 o                         
  -5   4  10        300.66        286.56        10.14 o                         
  -4   4  10          2.19         -0.42         5.07 o                         
  -3   4  10        440.81        464.03        10.44 o                         
  -2   4  10          1.96         -4.52         4.52 o                         
  -1   4  10         69.36         40.85        13.26 o                         
   0   4  10        938.20       1056.43        46.78 o                         
   1   4  10         52.63         51.17         4.97 o                         
   2   4  10        234.18        230.83         9.49 o                         
   3   4  10        187.64        185.65         9.73 o                         
   4   4  10          0.83          4.37         6.00 o                         
   5   4  10        100.19        108.04         8.51 o                         
  -8   5  10          0.92          8.45         6.60 o                         
  -7   5  10          4.61          6.32         5.26 o                         
  -6   5  10          2.19          3.48         3.76 o                         
  -5   5  10        239.31        240.56         9.41 o                         
  -4   5  10         11.85         10.87         3.65 o                         
  -3   5  10        350.25        349.72        11.00 o                         
  -2   5  10         89.38         71.94         7.04 o                         
  -1   5  10        105.29         91.73         8.29 o                         
   0   5  10          0.14         -3.53         4.00 o                         
   1   5  10          1.91          0.41         3.57 o                         
   2   5  10        201.02        187.02        11.13 o                         
   3   5  10         81.09         75.98         8.77 o                         
   4   5  10         82.83         75.64        11.09 o                         
   5   5  10         20.51         25.29         5.93 o                         
  -7   6  10         31.69         27.63         8.04 o                         
  -6   6  10         25.78         27.58         4.84 o                         
  -5   6  10         64.99         80.84         6.59 o                         
  -4   6  10        199.86        184.59        13.96 o                         
  -3   6  10          8.41          1.91         6.07 o                         
  -2   6  10          4.87          2.24         5.71 o                         
  -1   6  10         10.28         11.45         5.06 o                         
   0   6  10        121.59        122.27         7.16 o                         
   1   6  10         79.76         95.98         9.17 o                         
   2   6  10         43.38         32.06         5.93 o                         
   3   6  10        145.02        155.30        12.00 o                         
   4   6  10         51.93         48.26         5.29 o                         
  -7   7  10          0.29         -8.55         8.55 o                         
  -6   7  10          4.24         -0.72         4.49 o                         
  -5   7  10         69.96         72.32         6.38 o                         
  -4   7  10         86.89         83.00         7.32 o                         
  -3   7  10        132.78        154.15        11.65 o                         
  -2   7  10          2.41         -0.24        10.70 o                         
  -1   7  10        454.56        477.51        14.37 o                         
   0   7  10        231.43        226.75         9.18 o                         
   1   7  10         59.44         56.44         5.71 o                         
   2   7  10        102.56         91.46         8.97 o                         
   3   7  10          1.59          0.89         3.51 o                         
  -7   8  10         10.14          5.79         6.07 o                         
  -6   8  10         24.64         30.77         5.13 o                         
  -5   8  10        257.17        259.78         9.50 o                         
  -4   8  10         74.05         85.42         7.29 o                         
  -3   8  10        150.28        137.21        19.25 o                         
  -2   8  10          3.12          9.21         5.10 o                         
  -1   8  10         31.34         35.61         6.03 o                         
   0   8  10         23.65         19.67         6.41 o                         
   1   8  10          2.00          2.63         4.62 o                         
   2   8  10        144.87        173.54        11.43 o                         
   3   8  10          4.72          1.69         6.17 o                         
  -6   9  10          7.71          3.77         9.16 o                         
  -5   9  10         30.62         16.35        11.03 o                         
  -4   9  10          9.69          7.28         5.33 o                         
  -3   9  10        162.01        143.56        10.48 o                         
  -2   9  10         12.57          9.57         5.34 o                         
  -1   9  10        329.62        309.03        15.06 o                         
   0   9  10         12.09         20.36         8.52 o                         
   1   9  10         88.16         86.54         7.80 o                         
  -5  10  10         38.01         26.79         7.08 o                         
  -4  10  10        105.42         94.73        11.89 o                         
  -3  10  10          2.07          0.00         4.88 o                         
  -2  10  10         38.04         34.25         5.14 o                         
  -1  10  10         58.75         40.04         7.29 o                         
   0  10  10          4.20         13.32         4.82 o                         
  -4  11  10         48.65         69.71         8.46 o                         
  -3  11  10          4.06          8.12         5.37 o                         
  -2  11  10          0.43          6.01         5.36 o                         
   0 -10  11          0.99          2.40         5.84 o                         
   1 -10  11         15.13         20.35         4.92 o                         
   2 -10  11         25.76         29.08         6.02 o                         
   3 -10  11          0.01         -2.47         4.39 o                         
   4 -10  11        125.41        167.51        11.59 o                         
  -1  -9  11          6.32          1.58         4.73 o                         
   0  -9  11          5.12          4.24         8.23 o                         
   1  -9  11          0.28          0.79         5.04 o                         
   2  -9  11         99.97        101.27         7.22 o                         
   3  -9  11         11.31          6.90         3.55 o                         
   4  -9  11          4.36          6.13         4.88 o                         
   5  -9  11          8.89         12.38         8.45 o                         
  -3  -8  11        112.97        123.58        11.36 o                         
  -2  -8  11         32.42         18.01         5.36 o                         
  -1  -8  11        198.73        192.11        12.03 o                         
   0  -8  11         72.74         70.42         8.32 o                         
   1  -8  11          0.58          1.76         4.47 o                         
   2  -8  11         10.23         17.32         5.16 o                         
   3  -8  11         67.81         68.57         6.91 o                         
   4  -8  11         34.02         22.16         4.78 o                         
   5  -8  11          9.49         12.09         4.23 o                         
   6  -8  11          0.76          6.50         4.71 o                         
  -4  -7  11         13.30         23.17         7.02 o                         
  -3  -7  11         43.38         50.96         4.47 o                         
  -2  -7  11         13.96         21.04         6.26 o                         
  -1  -7  11          8.42         12.09         4.55 o                         
   0  -7  11        161.34        158.26         9.45 o                         
   1  -7  11         53.08         54.36         5.60 o                         
   2  -7  11          1.04          3.57         4.32 o                         
   3  -7  11         77.57         67.71         6.98 o                         
   4  -7  11          3.31          6.94         4.60 o                         
   5  -7  11          0.13         -1.22         4.46 o                         
   6  -7  11         12.21         15.32         4.26 o                         
  -4  -6  11         30.07         17.11         4.02 o                         
  -3  -6  11         12.15         12.14         5.79 o                         
  -2  -6  11         34.83         35.73         5.36 o                         
  -1  -6  11         15.86         18.56         4.34 o                         
   0  -6  11        459.82        447.42        12.09 o                         
   1  -6  11        275.07        277.10         9.85 o                         
   2  -6  11         12.18          9.92         4.43 o                         
   3  -6  11        150.62        127.93         7.17 o                         
   4  -6  11         10.08          1.51         4.38 o                         
   5  -6  11         15.49         13.64         4.80 o                         
   6  -6  11          0.16          3.65         4.13 o                         
  -5  -5  11          2.89          8.27         3.77 o                         
  -4  -5  11          0.75          2.98         5.85 o                         
  -3  -5  11          4.56          7.79         6.07 o                         
  -2  -5  11        354.90        381.84        11.34 o                         
  -1  -5  11         92.86         86.02         7.18 o                         
   0  -5  11         77.53         78.68         5.08 o                         
   1  -5  11         11.66         11.78         3.98 o                         
   2  -5  11          4.82          7.49         3.56 o                         
   3  -5  11        163.84        149.71         7.60 o                         
   4  -5  11        248.22        250.30        11.24 o                         
   5  -5  11         35.82         27.54         5.59 o                         
   6  -5  11          0.17          0.52         4.01 o                         
   7  -5  11          9.24         13.25         6.56 o                         
  -6  -4  11          1.09         -4.05         4.05 o                         
  -5  -4  11        129.65        139.85         7.99 o                         
  -4  -4  11        205.12        186.59        11.83 o                         
  -3  -4  11        167.09        188.41         9.81 o                         
  -2  -4  11        432.41        422.89        10.97 o                         
  -1  -4  11         54.26         52.33         4.86 o                         
   0  -4  11         75.65         79.51         4.46 o                         
   1  -4  11         85.47         81.00         5.16 o                         
   2  -4  11         90.44         99.97         5.72 o                         
   3  -4  11        143.65        133.66         8.57 o                         
   4  -4  11        288.09        275.80        11.33 o                         
   5  -4  11         83.71         86.45         7.30 o                         
   6  -4  11         13.11         17.67         5.59 o                         
   7  -4  11         23.99         37.48         7.88 o                         
  -6  -3  11         25.00         18.71         5.22 o                         
  -5  -3  11          0.97         -7.52         9.34 o                         
  -4  -3  11        295.54        310.81        11.89 o                         
  -3  -3  11        335.43        341.05        10.61 o                         
  -2  -3  11         21.33         18.70         3.50 o                         
  -1  -3  11         53.93         71.78         4.51 o                         
   0  -3  11         79.36         59.55         4.11 o                         
   1  -3  11        682.71        682.52        11.13 o                         
   2  -3  11        364.61        376.85         8.71 o                         
   3  -3  11          0.75         -4.62         4.62 o                         
   4  -3  11        204.00        224.91        10.69 o                         
   5  -3  11          5.31          9.09         4.55 o                         
   6  -3  11         23.19         39.02        10.14 o                         
   7  -3  11          3.16          7.73         4.50 o                         
  -6  -2  11          3.84         -2.07         4.42 o                         
  -5  -2  11          6.61         11.20         4.81 o                         
  -4  -2  11        197.62        166.30         7.98 o                         
  -3  -2  11        241.47        243.51         9.77 o                         
  -2  -2  11        192.48        198.40         7.48 o                         
  -1  -2  11        573.16        569.84        11.05 o                         
   0  -2  11         81.36         90.81         5.66 o                         
   1  -2  11         54.13         27.40         5.94 o                         
   2  -2  11         42.96         50.29         5.00 o                         
   3  -2  11        124.34        145.35         6.74 o                         
   4  -2  11        165.57        161.64         7.88 o                         
   5  -2  11         80.19         76.95         8.40 o                         
   6  -2  11         11.11          7.24         7.44 o                         
   7  -2  11         22.32         14.70         6.89 o                         
  -7  -1  11         10.86          7.59         3.90 o                         
  -6  -1  11        172.56        185.25        10.22 o                         
  -5  -1  11         51.73         51.78         6.52 o                         
  -4  -1  11         97.44         90.08         7.25 o                         
  -3  -1  11         93.70        106.24         6.31 o                         
  -2  -1  11        100.39        106.41         5.61 o                         
  -1  -1  11          5.16          4.07         5.13 o                         
   0  -1  11        338.80        366.38        15.06 o                         
   1  -1  11         14.20         20.43         6.35 o                         
   2  -1  11        567.75        550.00        19.80 o                         
   3  -1  11         17.57         16.78         7.01 o                         
   4  -1  11        424.50        433.39        13.90 o                         
   5  -1  11         26.17         24.74         5.42 o                         
   6  -1  11         83.95         84.27        13.58 o                         
  -7   0  11         82.62         81.40         7.67 o                         
  -6   0  11        475.15        504.57        14.66 o                         
  -5   0  11         61.34         53.95         6.04 o                         
  -4   0  11        289.50        313.04         8.98 o                         
  -3   0  11         61.24         51.16         5.68 o                         
  -2   0  11        128.71        132.38         6.51 o                         
  -1   0  11        271.08        244.16        27.35 o                         
   0   0  11        414.63        422.48        16.12 o                         
   1   0  11         15.20         12.79         6.18 o                         
   2   0  11         84.76         67.51         6.88 o                         
   3   0  11        100.85         86.52         7.73 o                         
   4   0  11         45.48         37.13         5.52 o                         
   5   0  11         58.32         52.07         8.24 o                         
   6   0  11         48.73         54.04        10.14 o                         
  -7   1  11        218.35        222.26        11.85 o                         
  -6   1  11         41.77         48.69         7.61 o                         
  -5   1  11          2.99          4.74         3.58 o                         
  -4   1  11        438.84        445.52        10.42 o                         
  -3   1  11        352.93        404.09        10.62 o                         
  -2   1  11         18.41         26.86         5.54 o                         
  -1   1  11        325.55        315.57        25.13 o                         
   0   1  11          7.89         16.80         9.89 o                         
   1   1  11        115.46        119.06        10.59 o                         
   2   1  11        275.68        308.93         7.91 o                         
   3   1  11         79.73         85.22         7.75 o                         
   4   1  11         29.17         17.48         6.00 o                         
   5   1  11        171.20        162.84        11.08 o                         
   6   1  11         56.83         55.68         6.75 o                         
  -7   2  11         13.66        -17.64        23.83 o                         
  -6   2  11         15.06         13.17         4.39 o                         
  -5   2  11         56.98         44.10         5.16 o                         
  -4   2  11        187.89        170.92         7.30 o                         
  -3   2  11        293.60        286.52         9.52 o                         
  -2   2  11       1096.32       1191.75        47.80 o                         
  -1   2  11        186.52        210.01        13.69 o                         
   0   2  11          9.79          7.42         3.81 o                         
   1   2  11         76.72         95.52         4.76 o                         
   2   2  11        308.52        327.51         8.43 o                         
   3   2  11        134.51        136.56         8.15 o                         
   4   2  11         57.45         54.74         6.79 o                         
   5   2  11         72.72         56.40         7.62 o                         
   6   2  11         12.70         18.18         6.96 o                         
  -8   3  11          1.53          5.96         6.03 o                         
  -7   3  11         16.41          9.17         4.77 o                         
  -6   3  11         45.69         45.98         5.16 o                         
  -5   3  11        103.12         97.71         6.58 o                         
  -4   3  11         30.90         33.18         4.98 o                         
  -3   3  11        293.77        318.78         9.12 o                         
  -2   3  11       1016.76        951.69        19.21 o                         
  -1   3  11        168.32        170.05         6.84 o                         
   0   3  11       1042.57       1051.10        15.07 o                         
   1   3  11         21.11         18.46         4.46 o                         
   2   3  11        160.15        156.88         7.43 o                         
   3   3  11        331.83        305.55        12.05 o                         
   4   3  11        115.84        115.56         9.78 o                         
   5   3  11          9.60          5.21         5.13 o                         
  -8   4  11         44.14         58.49         9.11 o                         
  -7   4  11          2.31          1.49         5.07 o                         
  -6   4  11        156.78        166.28         9.46 o                         
  -5   4  11         12.72         10.53         5.54 o                         
  -4   4  11         81.59         80.31         6.37 o                         
  -3   4  11        175.60        172.86         6.36 o                         
  -2   4  11         82.53         69.70         6.53 o                         
  -1   4  11          3.61          4.74         5.19 o                         
   0   4  11        222.48        208.80        12.41 o                         
   1   4  11        160.58        177.08         6.95 o                         
   2   4  11          0.15          6.87         5.68 o                         
   3   4  11        249.68        271.11         9.75 o                         
   4   4  11         10.33          0.67         7.71 o                         
   5   4  11          1.05         -7.10        10.50 o                         
  -7   5  11          5.15          5.05         5.32 o                         
  -6   5  11         60.85         54.08         6.50 o                         
  -5   5  11         41.51         31.21         4.93 o                         
  -4   5  11        217.15        226.67        10.30 o                         
  -3   5  11          0.03          5.93         4.16 o                         
  -2   5  11        470.29        482.37        19.62 o                         
  -1   5  11        492.40        553.98        23.58 o                         
   0   5  11         64.09         57.88         5.74 o                         
   1   5  11        227.23        216.02         8.69 o                         
   2   5  11        138.30        129.86         6.72 o                         
   3   5  11         43.62         43.16         4.43 o                         
   4   5  11        365.56        360.48        26.75 o                         
  -7   6  11         18.32         13.25         5.06 o                         
  -6   6  11         30.01         40.20         5.79 o                         
  -5   6  11        171.36        165.14         8.06 o                         
  -4   6  11          4.03          4.01         4.91 o                         
  -3   6  11         45.76         53.27         9.05 o                         
  -2   6  11        527.53        536.24        19.48 o                         
  -1   6  11          8.28          1.91         6.47 o                         
   0   6  11        224.67        220.61        12.63 o                         
   1   6  11        137.94        134.40         7.52 o                         
   2   6  11         51.30         45.53         6.25 o                         
   3   6  11         36.87         40.62         4.71 o                         
   4   6  11          0.57         -4.34         4.34 o                         
  -7   7  11         32.16         29.24         7.97 o                         
  -6   7  11          0.42          1.00         5.65 o                         
  -5   7  11          0.35          3.16         5.98 o                         
  -4   7  11          1.84         -2.17         4.77 o                         
  -3   7  11         30.20         25.08         7.08 o                         
  -2   7  11         69.44         60.78         8.18 o                         
  -1   7  11          9.43          3.40         6.48 o                         
   0   7  11         92.21         91.95         7.69 o                         
   1   7  11         63.00         79.80         7.63 o                         
   2   7  11        154.81        169.86         8.80 o                         
   3   7  11          7.91         19.41         4.14 o                         
  -7   8  11         25.86         29.92         6.99 o                         
  -6   8  11         11.23         24.86         7.75 o                         
  -5   8  11          5.84         -2.06         3.74 o                         
  -4   8  11        149.57        141.12         8.72 o                         
  -3   8  11         10.17         15.02         6.35 o                         
  -2   8  11        118.08        104.48         9.99 o                         
  -1   8  11          7.93         20.80        10.98 o                         
   0   8  11          4.62          5.52         5.14 o                         
   1   8  11         12.71         16.14         4.98 o                         
   2   8  11        123.29        134.85         6.35 o                         
  -6   9  11         54.57         61.84         6.98 o                         
  -5   9  11          0.61         -0.47        16.93 o                         
  -4   9  11          1.93         -1.04         5.51 o                         
  -3   9  11        173.64        170.12        15.87 o                         
  -2   9  11          9.02          7.69         6.18 o                         
  -1   9  11          8.64         14.20         5.09 o                         
   0   9  11         45.06         40.06         5.71 o                         
   1   9  11          0.14          1.87         4.36 o                         
  -5  10  11          0.26          1.74         5.50 o                         
  -4  10  11          0.33         -5.19         6.12 o                         
  -3  10  11          4.07          1.19         5.07 o                         
  -2  10  11          1.23         -0.15         4.87 o                         
  -1  10  11          0.78         -5.77         5.77 o                         
   0  10  11        143.04        164.62        12.01 o                         
   1 -10  12          0.07         -4.28         5.82 o                         
   2 -10  12          7.73         -1.16         5.77 o                         
  -1  -9  12          0.13          5.68         7.46 o                         
   0  -9  12         15.24         17.77        11.42 o                         
   1  -9  12          8.70          9.74         8.63 o                         
   2  -9  12        205.28        223.27         9.27 o                         
   3  -9  12         23.09         25.65         5.69 o                         
   4  -9  12          0.11          2.60         4.40 o                         
  -2  -8  12        296.00        342.09        11.07 o                         
  -1  -8  12          0.36          1.08         5.69 o                         
   0  -8  12          0.31         -2.13         5.79 o                         
   1  -8  12         28.06         30.05         5.22 o                         
   2  -8  12        315.96        317.05        11.73 o                         
   3  -8  12        140.21        138.75         7.30 o                         
   4  -8  12         15.22         29.98         7.17 o                         
   5  -8  12         36.78         41.28         6.99 o                         
  -3  -7  12          0.80         -7.08         7.08 o                         
  -2  -7  12         23.97         25.85         5.18 o                         
  -1  -7  12         14.35         12.12         6.34 o                         
   0  -7  12          0.37          0.43         4.88 o                         
   1  -7  12         34.32         30.70         4.82 o                         
   2  -7  12        173.60        172.68         9.48 o                         
   3  -7  12          3.16          6.16         4.86 o                         
   4  -7  12         66.40         76.79         8.72 o                         
   5  -7  12         13.20         18.21         5.84 o                         
   6  -7  12         78.97         77.38         7.05 o                         
  -4  -6  12        108.39        122.86         8.69 o                         
  -3  -6  12        119.65        123.01         6.80 o                         
  -2  -6  12         65.02         80.90         5.37 o                         
  -1  -6  12          0.52         -4.14         4.14 o                         
   0  -6  12         30.77         21.83         4.78 o                         
   1  -6  12         78.89         78.79         6.31 o                         
   2  -6  12         65.99         69.45         6.21 o                         
   3  -6  12          1.26          3.45         4.13 o                         
   4  -6  12          5.52         -1.01         4.31 o                         
   5  -6  12         39.91         39.52         5.81 o                         
   6  -6  12        101.60         92.05         7.79 o                         
  -5  -5  12         13.45         10.87         3.70 o                         
  -4  -5  12          7.93          7.93         4.27 o                         
  -3  -5  12         63.45         77.47         7.09 o                         
  -2  -5  12        290.56        314.37        10.55 o                         
  -1  -5  12         21.40         25.02         4.88 o                         
   0  -5  12         13.03         13.40         3.54 o                         
   1  -5  12         33.00         23.73         4.44 o                         
   2  -5  12         17.09         16.57         4.67 o                         
   3  -5  12          1.07          1.34         5.49 o                         
   4  -5  12          2.55          6.29         4.74 o                         
   5  -5  12         50.24         48.96         6.35 o                         
   6  -5  12         27.63         28.88         6.08 o                         
  -5  -4  12         13.62         13.47         3.73 o                         
  -4  -4  12         20.60         18.91         4.43 o                         
  -3  -4  12         80.97         87.87         6.35 o                         
  -2  -4  12        590.29        578.94        13.62 o                         
  -1  -4  12        906.45        933.02        14.25 o                         
   0  -4  12         16.15          9.16         3.54 o                         
   1  -4  12        777.79        724.39        14.50 o                         
   2  -4  12         42.20         35.11         5.08 o                         
   3  -4  12          3.98          1.02         4.25 o                         
   4  -4  12         12.91         16.05         4.68 o                         
   5  -4  12        188.85        207.89        12.67 o                         
   6  -4  12         13.91          8.68         5.54 o                         
  -6  -3  12         82.16         88.33         9.41 o                         
  -5  -3  12         36.57         36.45         6.59 o                         
  -4  -3  12        293.24        291.91         8.98 o                         
  -3  -3  12         26.16         20.27         3.95 o                         
  -2  -3  12         10.51         12.65         3.57 o                         
  -1  -3  12         25.25         38.40         5.04 o                         
   0  -3  12         31.81         36.11         3.63 o                         
   1  -3  12        105.72        108.59         6.36 o                         
   2  -3  12       1003.93        961.93        21.73 o                         
   3  -3  12        158.08        136.59         6.77 o                         
   4  -3  12          2.69          8.76         4.25 o                         
   5  -3  12         94.67         89.96         8.98 o                         
   6  -3  12         33.46         33.95        10.01 o                         
  -6  -2  12          0.58          2.88         4.29 o                         
  -5  -2  12        117.21        107.59         7.70 o                         
  -4  -2  12         81.75         83.16         6.25 o                         
  -3  -2  12          4.67          8.42         3.70 o                         
  -2  -2  12         27.64         24.21         3.75 o                         
  -1  -2  12        288.79        295.90         8.27 o                         
   0  -2  12         98.87        107.79         4.94 o                         
   1  -2  12         36.72         35.29         3.86 o                         
   2  -2  12        380.70        403.45        13.73 o                         
   3  -2  12          8.27          6.82         4.18 o                         
   4  -2  12        263.65        287.94        11.80 o                         
   5  -2  12         34.03         33.46         7.15 o                         
   6  -2  12         32.34         28.08         8.81 o                         
  -7  -1  12         40.11         33.52         7.11 o                         
  -6  -1  12         12.79         13.21         5.04 o                         
  -5  -1  12        265.49        258.29        11.11 o                         
  -4  -1  12          5.22          6.93         4.30 o                         
  -3  -1  12         94.90         92.48         7.16 o                         
  -2  -1  12         69.44         62.37         5.33 o                         
  -1  -1  12        394.90        361.41        10.08 o                         
   0  -1  12        408.47        415.52        10.34 o                         
   1  -1  12        258.93        293.25         9.75 o                         
   2  -1  12        168.33        167.64        12.34 o                         
   3  -1  12        210.47        201.39        10.83 o                         
   4  -1  12         30.78         33.23         5.78 o                         
   5  -1  12          0.09          5.66         6.11 o                         
   6  -1  12        134.11        140.30        13.22 o                         
  -7   0  12         21.69         32.49         6.35 o                         
  -6   0  12        402.85        440.33        15.23 o                         
  -5   0  12         59.47         59.26         6.46 o                         
  -4   0  12         35.22         33.15         4.64 o                         
  -3   0  12          2.29          0.70         3.42 o                         
  -2   0  12          1.85          4.77         3.19 o                         
  -1   0  12        311.38        313.26         7.75 o                         
   0   0  12        180.49        215.41         6.64 o                         
   1   0  12         74.72         82.42         6.04 o                         
   2   0  12         21.05         21.57         4.89 o                         
   3   0  12          2.23         -0.15         4.97 o                         
   4   0  12          0.26          5.00         8.38 o                         
   5   0  12          6.35          8.52         5.95 o                         
   6   0  12          0.91          7.68         7.16 o                         
  -7   1  12         10.03          4.40         4.88 o                         
  -6   1  12         22.56         28.51         6.35 o                         
  -5   1  12         17.30          7.41         3.40 o                         
  -4   1  12         80.61         86.02         5.49 o                         
  -3   1  12        466.95        484.80        11.94 o                         
  -2   1  12         28.84         39.49         4.64 o                         
  -1   1  12         14.58         14.95         2.63 o                         
   0   1  12        674.44        652.82        13.74 o                         
   1   1  12       1385.40       1479.26        16.24 o                         
   2   1  12         37.17         34.50         4.43 o                         
   3   1  12        176.14        151.85        10.74 o                         
   4   1  12        615.81        607.46        16.81 o                         
   5   1  12        229.84        235.92        12.21 o                         
   6   1  12         22.87         24.25         5.18 o                         
  -7   2  12         38.54         44.07         7.13 o                         
  -6   2  12         88.29         82.96         7.30 o                         
  -5   2  12         48.47         44.75         5.09 o                         
  -4   2  12         71.43         71.17         5.95 o                         
  -3   2  12         79.04         88.05         5.49 o                         
  -2   2  12        396.18        434.26         9.24 o                         
  -1   2  12          2.68          1.48         4.15 o                         
   0   2  12          3.83          1.93         3.54 o                         
   1   2  12         14.97         12.37         3.42 o                         
   2   2  12          9.91          7.10         3.35 o                         
   3   2  12         31.22         20.05         4.71 o                         
   4   2  12         72.22         75.08         7.24 o                         
   5   2  12          1.74          4.13         5.60 o                         
   6   2  12         20.70         22.29         7.10 o                         
  -7   3  12         53.51         51.79         6.77 o                         
  -6   3  12          9.50          5.90         4.01 o                         
  -5   3  12        132.64        123.43         7.17 o                         
  -4   3  12        139.99        118.75         6.89 o                         
  -3   3  12        101.97        116.24         6.13 o                         
  -2   3  12         80.28         88.81         6.18 o                         
  -1   3  12          2.31         10.47         4.12 o                         
   0   3  12        118.93        117.59         5.66 o                         
   1   3  12        224.64        220.61         6.67 o                         
   2   3  12        139.12        134.27         6.49 o                         
   3   3  12         45.23         38.67         6.03 o                         
   4   3  12        288.29        309.30        14.12 o                         
   5   3  12          8.55         12.69         4.98 o                         
  -7   4  12         23.83         21.55         5.80 o                         
  -6   4  12         26.03         19.40         5.29 o                         
  -5   4  12          2.92         -1.67         4.44 o                         
  -4   4  12         31.02         20.23         6.06 o                         
  -3   4  12         40.68         34.07         5.46 o                         
  -2   4  12          1.53         -2.06         6.82 o                         
  -1   4  12        467.93        445.05        19.03 o                         
   0   4  12        118.08        114.30         7.21 o                         
   1   4  12        417.34        445.73         9.67 o                         
   2   4  12         11.66         18.13         4.63 o                         
   3   4  12        388.86        374.59        11.11 o                         
   4   4  12         53.43         76.53         8.35 o                         
   5   4  12         98.34         75.52        22.14 o                         
  -7   5  12        108.18        105.94         8.68 o                         
  -6   5  12          8.20          6.32         4.56 o                         
  -5   5  12        243.45        234.53        10.89 o                         
  -4   5  12        162.81        151.02        10.69 o                         
  -3   5  12         70.11         64.83         6.71 o                         
  -2   5  12         87.85         82.04        12.63 o                         
  -1   5  12        332.47        326.32        14.64 o                         
   0   5  12        212.73        209.20         8.55 o                         
   1   5  12        605.31        611.24        12.44 o                         
   2   5  12         41.98         44.55         5.35 o                         
   3   5  12        105.55        111.43         6.53 o                         
   4   5  12         28.93         31.89         5.66 o                         
  -7   6  12         36.75         42.44         7.19 o                         
  -6   6  12          2.20         -1.52         5.05 o                         
  -5   6  12         23.92         24.15         6.40 o                         
  -4   6  12         49.01         47.95         8.20 o                         
  -3   6  12        368.55        424.24        13.62 o                         
  -2   6  12         48.05         55.25         6.70 o                         
  -1   6  12        210.27        219.55        10.48 o                         
   0   6  12         21.52         16.70         4.59 o                         
   1   6  12          7.30          4.54         4.96 o                         
   2   6  12         15.23         12.32         4.75 o                         
   3   6  12        148.49        150.13        11.96 o                         
   4   6  12        101.15        129.17        10.76 o                         
  -7   7  12          0.06          0.20         5.01 o                         
  -6   7  12         11.84         12.16        10.10 o                         
  -5   7  12         16.75         13.93         6.07 o                         
  -4   7  12         20.40         37.51        11.31 o                         
  -3   7  12         48.28         58.65         8.82 o                         
  -2   7  12         83.60         69.11         7.26 o                         
  -1   7  12        745.38        780.41        18.16 o                         
   0   7  12         49.25         39.47         6.10 o                         
   1   7  12         53.26         44.58         5.15 o                         
   2   7  12        120.33        128.83         9.28 o                         
   3   7  12          0.19          7.02         4.61 o                         
  -6   8  12         13.62          8.46         5.18 o                         
  -5   8  12          0.39          4.89         4.55 o                         
  -4   8  12         91.55         92.26         9.16 o                         
  -3   8  12        102.33         99.02        10.20 o                         
  -2   8  12          9.44         15.05         4.78 o                         
  -1   8  12          0.25         11.85         6.37 o                         
   0   8  12          7.99         13.34         4.88 o                         
   1   8  12         32.53         37.13         6.44 o                         
   2   8  12         65.54         85.62        10.59 o                         
  -6   9  12         39.79         32.55         7.46 o                         
  -5   9  12         11.66          6.88         4.95 o                         
  -4   9  12          0.03         -1.27         5.09 o                         
  -3   9  12         37.89         37.50         6.58 o                         
  -2   9  12         29.44         40.87         7.39 o                         
  -1   9  12          6.58         -2.10         5.39 o                         
   0   9  12         61.21         61.48         7.27 o                         
   1   9  12         11.23         13.87         6.38 o                         
  -4  10  12          5.69          0.47         5.33 o                         
  -3  10  12          1.41          4.48         4.67 o                         
  -2  10  12          7.24         20.88         5.29 o                         
  -1  10  12          0.10         -1.61         4.88 o                         
   0  -9  13          5.14          6.04         4.59 o                         
   1  -9  13          2.14          3.71         4.82 o                         
   2  -9  13         37.33         33.74         4.81 o                         
   3  -9  13         76.65         79.20        11.39 o                         
   4  -9  13        130.37        136.31        12.16 o                         
  -2  -8  13         57.49         77.82         6.61 o                         
  -1  -8  13         13.82         12.12         5.21 o                         
   0  -8  13         44.84         53.23         7.91 o                         
   1  -8  13         74.03         81.07         6.72 o                         
   2  -8  13        101.35         88.62         6.98 o                         
   3  -8  13         52.48         40.38         7.00 o                         
   4  -8  13          0.15          3.71         4.03 o                         
   5  -8  13         24.03         24.25         8.65 o                         
  -3  -7  13         11.35          0.60         5.71 o                         
  -2  -7  13          0.33         -5.39         5.39 o                         
  -1  -7  13          0.12          2.76         4.70 o                         
   0  -7  13          1.50         10.04         4.99 o                         
   1  -7  13         27.09         33.24         4.95 o                         
   2  -7  13          6.47          4.52         4.61 o                         
   3  -7  13          0.59         -2.96         2.96 o                         
   4  -7  13          9.30         10.31         5.48 o                         
   5  -7  13          2.67          3.70         5.13 o                         
  -4  -6  13         60.43         56.25         6.05 o                         
  -3  -6  13         31.77         27.86         6.71 o                         
  -2  -6  13          3.49         -1.41         4.04 o                         
  -1  -6  13        116.32        106.54         9.12 o                         
   0  -6  13        311.05        294.63        10.21 o                         
   1  -6  13        302.48        301.11        10.38 o                         
   2  -6  13         65.73         66.39         6.07 o                         
   3  -6  13         18.42         14.08         4.94 o                         
   4  -6  13          6.73         11.53         5.69 o                         
   5  -6  13         64.92         71.04         7.90 o                         
   6  -6  13          1.03          1.94         4.28 o                         
  -4  -5  13        123.76        124.75         7.39 o                         
  -3  -5  13          2.66          1.85         5.06 o                         
  -2  -5  13          5.01         13.63         4.00 o                         
  -1  -5  13        170.85        158.93         7.03 o                         
   0  -5  13        545.33        591.61        12.21 o                         
   1  -5  13          9.29          6.22         3.43 o                         
   2  -5  13        181.69        187.51         8.62 o                         
   3  -5  13         16.51         13.16         6.45 o                         
   4  -5  13        321.32        314.84        12.07 o                         
   5  -5  13          1.43          2.88         5.75 o                         
   6  -5  13         23.04         17.31         5.20 o                         
  -5  -4  13         23.99         16.02         4.16 o                         
  -4  -4  13         57.27         65.95         6.25 o                         
  -3  -4  13        255.93        253.64         9.50 o                         
  -2  -4  13        216.06        202.80         8.71 o                         
  -1  -4  13        237.08        244.95         8.24 o                         
   0  -4  13        225.32        206.81        11.09 o                         
   1  -4  13        198.73        203.52         7.56 o                         
   2  -4  13          0.29         -1.33         4.08 o                         
   3  -4  13         45.82         35.16         5.90 o                         
   4  -4  13         44.98         33.98         7.31 o                         
   5  -4  13         15.53          9.11         6.11 o                         
   6  -4  13        139.85        133.33        17.28 o                         
  -6  -3  13         15.81         25.45         5.83 o                         
  -5  -3  13          5.63          9.47         4.37 o                         
  -4  -3  13         31.62         32.66         4.18 o                         
  -3  -3  13        411.70        412.83        10.85 o                         
  -2  -3  13          8.29          9.23         3.67 o                         
  -1  -3  13         18.57         20.87         3.94 o                         
   0  -3  13        329.03        332.47        10.28 o                         
   1  -3  13         16.69         19.36         3.84 o                         
   2  -3  13        327.14        309.25         9.61 o                         
   3  -3  13         85.32         85.19         7.50 o                         
   4  -3  13         71.59         72.01         7.02 o                         
   5  -3  13          4.27          9.08         5.49 o                         
   6  -3  13          2.19         -2.86         7.43 o                         
  -6  -2  13          6.31         13.47         4.64 o                         
  -5  -2  13        203.67        209.43         8.41 o                         
  -4  -2  13        482.81        483.00        12.79 o                         
  -3  -2  13        629.92        626.94        14.33 o                         
  -2  -2  13        145.47        136.98         7.22 o                         
  -1  -2  13          2.22         -3.45         3.45 o                         
   0  -2  13         53.07         62.73         4.09 o                         
   1  -2  13         42.07         35.95         4.82 o                         
   2  -2  13          0.55         10.33         6.55 o                         
   3  -2  13        325.34        341.58        13.63 o                         
   4  -2  13         77.85         70.84         7.17 o                         
   5  -2  13          1.66         -4.40         4.40 o                         
   6  -2  13          4.24         -5.22         7.11 o                         
  -6  -1  13          8.28         10.23         4.15 o                         
  -5  -1  13          3.20          1.79         3.83 o                         
  -4  -1  13         79.67         79.12         7.10 o                         
  -3  -1  13         52.52         39.43         5.69 o                         
  -2  -1  13         70.88         72.99         6.27 o                         
  -1  -1  13          7.67          7.59         3.09 o                         
   0  -1  13         18.13         14.44         3.07 o                         
   1  -1  13        162.23        160.42         6.97 o                         
   2  -1  13          0.76          2.51         5.31 o                         
   3  -1  13        315.20        322.59        15.05 o                         
   4  -1  13        204.01        191.10        13.76 o                         
   5  -1  13         23.11         32.99         9.95 o                         
   6  -1  13        217.18        189.91        14.32 o                         
  -7   0  13          4.06          8.20         5.98 o                         
  -6   0  13          8.74          9.43         3.63 o                         
  -5   0  13          2.50          0.92         6.05 o                         
  -4   0  13          9.18         -0.35         5.28 o                         
  -3   0  13        154.52        153.20         7.54 o                         
  -2   0  13        235.34        222.11         7.59 o                         
  -1   0  13          8.40          9.66         3.21 o                         
   0   0  13       1519.30       1585.42        18.38 o                         
   1   0  13        158.10        155.19         7.87 o                         
   2   0  13         16.74         19.56         4.74 o                         
   3   0  13         29.07         28.80         5.57 o                         
   4   0  13          0.98         -3.91         8.69 o                         
   5   0  13         84.29         83.08         7.11 o                         
   6   0  13         41.29         37.49         8.92 o                         
  -7   1  13          2.09         -0.69         4.36 o                         
  -6   1  13         28.12         15.59         5.92 o                         
  -5   1  13        191.21        213.87         8.88 o                         
  -4   1  13         79.59         77.55         6.01 o                         
  -3   1  13          3.08         -0.69         3.89 o                         
  -2   1  13        219.66        219.68         7.49 o                         
  -1   1  13         13.88         14.84         2.96 o                         
   0   1  13        473.22        484.74        11.10 o                         
   1   1  13         82.81         75.31         5.41 o                         
   2   1  13        524.19        523.05        10.77 o                         
   3   1  13         19.50         23.88         4.61 o                         
   4   1  13         40.17         36.43         5.18 o                         
   5   1  13         21.04         13.10         5.44 o                         
   6   1  13         70.33         70.07         9.22 o                         
  -7   2  13        107.60        108.32         7.96 o                         
  -6   2  13         16.68         20.48         6.59 o                         
  -5   2  13          0.98          1.87         3.82 o                         
  -4   2  13         46.03         44.32         4.46 o                         
  -3   2  13        193.91        191.52         8.16 o                         
  -2   2  13        119.82        137.77         6.10 o                         
  -1   2  13         17.97         16.13         3.34 o                         
   0   2  13        161.14        162.95         6.96 o                         
   1   2  13        190.76        193.77         5.83 o                         
   2   2  13          8.92          3.98         3.28 o                         
   3   2  13         13.53          9.73         4.39 o                         
   4   2  13          1.80          7.12         4.66 o                         
   5   2  13        197.05        197.89        17.31 o                         
  -7   3  13          1.82         -0.33         3.55 o                         
  -6   3  13         77.33         74.48         5.77 o                         
  -5   3  13        118.13         97.12         6.62 o                         
  -4   3  13         65.38         56.65         6.05 o                         
  -3   3  13         36.09         28.31         5.21 o                         
  -2   3  13        131.02        138.64         8.29 o                         
  -1   3  13        324.73        325.68        10.80 o                         
   0   3  13         54.96         42.60         4.29 o                         
   1   3  13         44.55         46.85         4.28 o                         
   2   3  13        610.89        590.78        12.18 o                         
   3   3  13        101.86         88.52         7.50 o                         
   4   3  13          0.41          8.97         5.33 o                         
   5   3  13          3.28         -1.49         4.75 o                         
  -7   4  13          7.53         13.91         7.87 o                         
  -6   4  13         27.06         27.95         5.45 o                         
  -5   4  13          6.37          4.88         3.79 o                         
  -4   4  13        111.43        112.48        10.08 o                         
  -3   4  13         18.24         28.67         5.33 o                         
  -2   4  13         38.60         30.49         9.57 o                         
  -1   4  13        424.22        427.52        14.84 o                         
   0   4  13         40.59         35.24         5.62 o                         
   1   4  13        120.87        114.50         6.97 o                         
   2   4  13         17.54         14.05         3.92 o                         
   3   4  13         10.98          1.40         3.51 o                         
   4   4  13          1.79         -4.36         4.36 o                         
  -7   5  13          2.89          5.68         4.49 o                         
  -6   5  13          8.24          7.78         5.53 o                         
  -5   5  13         10.48          8.77         4.58 o                         
  -4   5  13          4.31         -2.07         6.74 o                         
  -3   5  13         81.95         85.17         7.68 o                         
  -2   5  13        373.79        362.84        21.82 o                         
  -1   5  13         36.99         31.92         7.08 o                         
   0   5  13        407.15        421.29        16.68 o                         
   1   5  13        491.46        487.92        13.99 o                         
   2   5  13         87.87         95.37         5.86 o                         
   3   5  13          5.87         -2.91         3.89 o                         
   4   5  13          0.01        -10.50        10.50 o                         
  -7   6  13          3.90         14.05         5.73 o                         
  -6   6  13        148.68        124.50         7.71 o                         
  -5   6  13          8.12          7.48         8.09 o                         
  -4   6  13        294.59        329.79        20.66 o                         
  -3   6  13        218.78        218.55        12.10 o                         
  -2   6  13         67.71         75.83         7.68 o                         
  -1   6  13         23.26         32.77         5.95 o                         
   0   6  13         46.44         57.67         5.96 o                         
   1   6  13        356.94        334.70        14.69 o                         
   2   6  13         46.03         56.82         6.10 o                         
   3   6  13          6.27          9.13         3.94 o                         
  -6   7  13        130.92        119.20         8.88 o                         
  -5   7  13        130.75        118.13         9.73 o                         
  -4   7  13         81.80         76.17         8.82 o                         
  -3   7  13         58.75         48.69         7.91 o                         
  -2   7  13          1.66          1.16         4.56 o                         
  -1   7  13         37.37         41.98         7.60 o                         
   0   7  13          9.06         17.58         7.17 o                         
   1   7  13          9.79          8.43         4.12 o                         
   2   7  13          0.55          6.38         3.95 o                         
  -6   8  13         77.95         60.89         6.45 o                         
  -5   8  13        117.20        100.62         8.60 o                         
  -4   8  13         12.90         11.60         5.68 o                         
  -3   8  13         60.90         66.86         8.13 o                         
  -2   8  13         14.86         18.99         4.79 o                         
  -1   8  13         39.63         47.52         5.93 o                         
   0   8  13         43.64         46.11         7.40 o                         
   1   8  13         96.07        115.59         8.38 o                         
  -5   9  13         13.23          8.73         7.83 o                         
  -4   9  13         77.34         67.10         7.24 o                         
  -3   9  13        110.21        115.54         9.13 o                         
  -2   9  13         57.90         57.62         5.62 o                         
  -1   9  13          0.88          6.30         3.41 o                         
   0   9  13         16.52         13.73         7.32 o                         
  -3  10  13         22.90         14.29         7.72 o                         
  -2  10  13          1.95         -7.68         7.68 o                         
   1  -9  14         41.87         46.45         5.93 o                         
   2  -9  14         49.59         46.10         6.85 o                         
   3  -9  14          6.12          5.18         6.43 o                         
  -1  -8  14          7.66          5.79         4.68 o                         
   0  -8  14          3.30          3.80         4.95 o                         
   1  -8  14         21.50         11.09         5.37 o                         
   2  -8  14          7.35         11.64         6.53 o                         
   3  -8  14          6.19          4.71         6.02 o                         
   4  -8  14         39.31         34.09         5.88 o                         
  -2  -7  14          0.00         -4.99         7.66 o                         
  -1  -7  14         29.19         33.50         5.40 o                         
   0  -7  14         77.90         89.63         7.37 o                         
   1  -7  14         89.56         93.89         7.45 o                         
   2  -7  14        279.47        285.79        11.42 o                         
   3  -7  14          0.04          3.94         4.33 o                         
   4  -7  14         20.30         24.86         6.10 o                         
   5  -7  14         12.65         12.18         4.84 o                         
  -3  -6  14        140.47        161.00         9.71 o                         
  -2  -6  14          1.29         -2.32         3.30 o                         
  -1  -6  14        297.19        332.07        11.93 o                         
   0  -6  14         56.85         37.32         5.98 o                         
   1  -6  14        126.20        122.29         7.39 o                         
   2  -6  14         47.52         49.81         5.00 o                         
   3  -6  14         67.38         75.01         6.92 o                         
   4  -6  14         19.79         31.13         8.89 o                         
   5  -6  14         31.81         30.92         5.93 o                         
  -4  -5  14          3.74          2.93         3.95 o                         
  -3  -5  14          2.39         -0.06         4.67 o                         
  -2  -5  14        124.25        133.52         7.23 o                         
  -1  -5  14        112.14        135.25         6.59 o                         
   0  -5  14        109.01        111.33         7.12 o                         
   1  -5  14         13.49         22.12         4.11 o                         
   2  -5  14        103.89        110.94         6.38 o                         
   3  -5  14         47.40         50.01         6.35 o                         
   4  -5  14         17.13         23.32         6.53 o                         
   5  -5  14          3.14          8.52        13.35 o                         
   6  -5  14          1.43         -6.84         6.84 o                         
  -5  -4  14          3.21          1.06         5.37 o                         
  -4  -4  14         45.26         43.78         5.41 o                         
  -3  -4  14        242.47        243.24         9.18 o                         
  -2  -4  14         71.87         63.20         5.95 o                         
  -1  -4  14        263.40        263.62         9.80 o                         
   0  -4  14         67.89         57.76         6.55 o                         
   1  -4  14         12.63          8.31         4.64 o                         
   2  -4  14         99.01         93.39         7.89 o                         
   3  -4  14        259.41        291.08        11.95 o                         
   4  -4  14         76.39         66.72         8.64 o                         
   5  -4  14         75.55         71.90        11.44 o                         
   6  -4  14        163.02        155.12        12.41 o                         
  -5  -3  14          9.43         11.25         5.12 o                         
  -4  -3  14        119.88        113.52         9.57 o                         
  -3  -3  14          6.27          7.23         3.87 o                         
  -2  -3  14       1017.73       1020.29        20.93 o                         
  -1  -3  14         29.39         22.93         4.43 o                         
   0  -3  14         51.57         46.83         6.10 o                         
   1  -3  14          1.84          6.38         5.16 o                         
   2  -3  14         15.61         19.10         5.41 o                         
   3  -3  14          3.70          7.75         4.90 o                         
   4  -3  14          0.07          6.18         6.44 o                         
   5  -3  14         24.61         42.18         9.05 o                         
  -6  -2  14        122.74        142.75         8.12 o                         
  -5  -2  14         42.81         36.32         4.57 o                         
  -4  -2  14         82.13         85.38         6.23 o                         
  -3  -2  14         39.82         44.28         5.24 o                         
  -2  -2  14          3.93          2.83         3.75 o                         
  -1  -2  14        489.14        456.18        14.02 o                         
   0  -2  14         35.09         32.14         3.71 o                         
   1  -2  14        408.70        437.61        13.68 o                         
   2  -2  14         75.76         80.70         8.52 o                         
   3  -2  14        180.82        175.18        12.35 o                         
   4  -2  14         35.81         42.20         5.93 o                         
   5  -2  14         10.23         18.02         9.09 o                         
   6  -2  14         16.45          0.40        19.25 o                         
  -6  -1  14          0.38          2.37         4.54 o                         
  -5  -1  14          9.45         13.25         3.85 o                         
  -4  -1  14        127.80        129.33         7.46 o                         
  -3  -1  14          2.99          2.56         3.91 o                         
  -2  -1  14        268.14        264.62         7.76 o                         
  -1  -1  14        130.95        129.22         6.25 o                         
   0  -1  14         51.24         59.41         5.29 o                         
   1  -1  14         11.12          2.00         5.84 o                         
   2  -1  14          2.56         -1.11         8.08 o                         
   3  -1  14          1.17         -5.51         5.51 o                         
   4  -1  14         12.88          7.83         6.03 o                         
   5  -1  14         41.86         36.98         6.81 o                         
   6  -1  14         15.70          5.66         6.34 o                         
  -6   0  14         24.84         22.27         3.81 o                         
  -5   0  14        393.67        417.93        13.47 o                         
  -4   0  14         31.73         25.82         5.32 o                         
  -3   0  14         12.45          9.51         4.01 o                         
  -2   0  14        197.66        194.31         7.42 o                         
  -1   0  14         23.11         24.30         3.22 o                         
   0   0  14        333.56        332.65        12.58 o                         
   1   0  14        330.67        319.32         9.74 o                         
   2   0  14        612.16        607.53        17.08 o                         
   3   0  14         21.29          5.19        12.61 o                         
   4   0  14         80.30         80.97         7.55 o                         
   5   0  14          3.65          0.74         4.93 o                         
   6   0  14          4.57          7.36         6.00 o                         
  -7   1  14          0.57         10.75         4.07 o                         
  -6   1  14         46.91         51.47         7.33 o                         
  -5   1  14          4.99         15.58         4.69 o                         
  -4   1  14          1.95         -2.36         3.77 o                         
  -3   1  14         16.60         13.06         3.86 o                         
  -2   1  14         97.88         84.13         5.48 o                         
  -1   1  14        107.37        104.01         5.23 o                         
   0   1  14        323.21        330.34         9.85 o                         
   1   1  14          8.90          1.03         3.82 o                         
   2   1  14        969.34       1083.88        19.24 o                         
   3   1  14        823.47        845.04        19.04 o                         
   4   1  14        146.34        116.20         8.20 o                         
   5   1  14         47.05         30.75         8.85 o                         
  -7   2  14          4.92          6.85         4.20 o                         
  -6   2  14          0.44         -1.49         6.68 o                         
  -5   2  14         37.74         29.27         4.59 o                         
  -4   2  14         40.38         38.79         4.89 o                         
  -3   2  14        111.72         97.96         6.33 o                         
  -2   2  14          0.43          5.32         3.61 o                         
  -1   2  14        276.07        278.62         8.17 o                         
   0   2  14        491.54        502.65        10.50 o                         
   1   2  14         74.54         72.07         4.93 o                         
   2   2  14        145.91        149.77         6.29 o                         
   3   2  14          0.64          0.59         4.19 o                         
   4   2  14          0.12          2.83         5.25 o                         
   5   2  14        146.85        147.11         8.85 o                         
  -7   3  14         63.33         74.96         9.81 o                         
  -6   3  14          5.88         19.20         7.19 o                         
  -5   3  14         40.70         34.86         4.85 o                         
  -4   3  14          7.55          2.52         4.10 o                         
  -3   3  14         45.01         22.83         4.92 o                         
  -2   3  14        197.50        194.00        13.42 o                         
  -1   3  14        302.26        299.23        12.87 o                         
   0   3  14        369.63        365.22         9.78 o                         
   1   3  14        105.15         99.75         5.03 o                         
   2   3  14          9.84          2.02         3.54 o                         
   3   3  14          3.73          2.99         4.55 o                         
   4   3  14          0.04          0.58         5.53 o                         
   5   3  14         24.82         32.97         8.03 o                         
  -7   4  14         10.94         15.86         6.57 o                         
  -6   4  14         29.30         17.73         4.75 o                         
  -5   4  14        237.88        249.36        10.82 o                         
  -4   4  14        201.81        193.02        12.97 o                         
  -3   4  14        117.64        116.74         8.00 o                         
  -2   4  14        337.55        350.29        22.02 o                         
  -1   4  14        319.88        325.12        15.04 o                         
   0   4  14          1.06         -0.66         4.06 o                         
   1   4  14         32.22         24.03         4.63 o                         
   2   4  14          2.61          4.74         4.10 o                         
   3   4  14        590.95        602.72        15.68 o                         
   4   4  14          0.03          5.37         3.69 o                         
  -7   5  14          3.08         -2.53         5.16 o                         
  -6   5  14          0.71          4.16         3.85 o                         
  -5   5  14         86.42         84.66         7.10 o                         
  -4   5  14          0.64         -3.88         7.33 o                         
  -3   5  14        636.66        668.13        27.25 o                         
  -2   5  14         53.21         54.32         8.42 o                         
  -1   5  14         37.04         39.00         7.34 o                         
   0   5  14        211.91        200.38        12.14 o                         
   1   5  14         33.95         34.37         5.67 o                         
   2   5  14          0.49         -4.25         4.25 o                         
   3   5  14         10.72         23.76        10.98 o                         
  -6   6  14          0.85         -1.17         4.85 o                         
  -5   6  14          4.45         17.33         5.96 o                         
  -4   6  14        213.69        239.34        12.89 o                         
  -3   6  14          2.39          6.04         4.47 o                         
  -2   6  14          4.92          1.68         5.93 o                         
  -1   6  14         78.30         72.63         8.93 o                         
   0   6  14          1.60          6.15         4.93 o                         
   1   6  14        156.82        178.74         8.04 o                         
   2   6  14          5.07          3.34         4.16 o                         
   3   6  14        128.43        136.39        22.54 o                         
  -6   7  14         89.21         96.47         9.71 o                         
  -5   7  14          1.41          1.95         4.46 o                         
  -4   7  14        162.30        163.58        10.61 o                         
  -3   7  14         29.32         26.14         7.09 o                         
  -2   7  14        202.31        193.48        12.26 o                         
  -1   7  14          0.43         -7.40         8.21 o                         
   0   7  14         45.37         44.82         6.05 o                         
   1   7  14        147.36        161.40         8.48 o                         
   2   7  14         12.37         12.48         4.82 o                         
  -5   8  14        200.98        198.50        11.51 o                         
  -4   8  14          3.94          1.40         5.19 o                         
  -3   8  14         12.57         11.69         5.69 o                         
  -2   8  14          2.53         -6.20         6.72 o                         
  -1   8  14        112.98         97.40         9.20 o                         
   0   8  14          4.57         13.87         5.64 o                         
   1   8  14          0.91          0.49         6.23 o                         
  -4   9  14          0.29         10.19         7.05 o                         
  -3   9  14         18.52         31.22        17.56 o                         
  -2   9  14         13.51         11.60         3.26 o                         
  -1   9  14         44.33         60.44         6.77 o                         
   0   9  14         14.18         20.88         6.37 o                         
  -1  -8  15          8.45         10.92         6.17 o                         
   0  -8  15         21.39         27.74         5.35 o                         
   1  -8  15          0.45          0.29         4.69 o                         
   2  -8  15          3.60          7.03         4.70 o                         
   3  -8  15         12.55          9.98         6.73 o                         
  -2  -7  15          5.23          8.36         6.50 o                         
  -1  -7  15         67.32         67.71         8.67 o                         
   0  -7  15        127.83        141.87         8.11 o                         
   1  -7  15         32.40         28.61         6.50 o                         
   2  -7  15         49.28         59.74        10.26 o                         
   3  -7  15         24.00         27.87         5.98 o                         
   4  -7  15          7.36          4.82         4.84 o                         
  -3  -6  15          2.85          2.24         7.50 o                         
  -2  -6  15          0.39         -0.63         4.53 o                         
  -1  -6  15          0.45         -4.58         4.58 o                         
   0  -6  15          4.73          5.72         4.59 o                         
   1  -6  15         12.20         13.96         4.43 o                         
   2  -6  15          1.83          4.49         5.34 o                         
   3  -6  15          2.22         -2.18         8.02 o                         
   4  -6  15         76.59         80.85         8.02 o                         
   5  -6  15         32.38         32.09         8.88 o                         
  -4  -5  15          4.42         10.90         5.84 o                         
  -3  -5  15          7.13          0.35         4.08 o                         
  -2  -5  15        194.66        205.83         8.25 o                         
  -1  -5  15         80.81         78.00         7.13 o                         
   0  -5  15        390.94        391.83        13.32 o                         
   1  -5  15         44.11         31.79         5.72 o                         
   2  -5  15          0.00          3.31         4.89 o                         
   3  -5  15         90.85         83.07         9.15 o                         
   4  -5  15         31.23         35.17         6.91 o                         
   5  -5  15          2.63         -2.62         4.83 o                         
  -4  -4  15         43.08         48.11         6.29 o                         
  -3  -4  15         29.91         23.74         4.25 o                         
  -2  -4  15          1.74          2.71         3.74 o                         
  -1  -4  15          3.82          6.20         4.28 o                         
   0  -4  15          8.78         14.68         5.12 o                         
   1  -4  15        248.68        266.47         9.76 o                         
   2  -4  15        211.94        214.67        10.43 o                         
   3  -4  15        264.27        271.70        11.35 o                         
   4  -4  15          0.64         -3.26         5.47 o                         
   5  -4  15          0.40          5.81         5.13 o                         
  -5  -3  15         24.71         24.71         5.57 o                         
  -4  -3  15          0.29          5.90         4.39 o                         
  -3  -3  15         37.72         38.87         5.96 o                         
  -2  -3  15        144.61        123.37         7.18 o                         
  -1  -3  15          0.47          2.68         4.36 o                         
   0  -3  15        278.43        261.25        14.01 o                         
   1  -3  15         47.97         41.21         5.91 o                         
   2  -3  15          1.79          1.28         5.77 o                         
   3  -3  15         12.96          9.23         4.95 o                         
   4  -3  15        102.33        104.59         7.86 o                         
   5  -3  15          0.10          5.58         5.21 o                         
  -5  -2  15         83.36         91.54         6.58 o                         
  -4  -2  15          0.37          0.28         3.61 o                         
  -3  -2  15          1.99          0.33         3.82 o                         
  -2  -2  15         60.85         56.48         6.30 o                         
  -1  -2  15        260.32        266.42        11.32 o                         
   0  -2  15         57.77         45.98         5.37 o                         
   1  -2  15         42.49         46.02         6.91 o                         
   2  -2  15         98.05        106.13        14.04 o                         
   3  -2  15         10.97          2.15         5.74 o                         
   4  -2  15        180.55        175.98        11.72 o                         
   5  -2  15         77.65         82.05        11.79 o                         
  -6  -1  15         56.83         59.25         4.85 o                         
  -5  -1  15         17.04         20.92         4.26 o                         
  -4  -1  15        259.31        267.29         9.74 o                         
  -3  -1  15          4.02          8.81         4.04 o                         
  -2  -1  15         40.02         39.39         4.12 o                         
  -1  -1  15         49.44         47.63         4.83 o                         
   0  -1  15         32.51         27.85         5.96 o                         
   1  -1  15          2.49         -0.24         5.32 o                         
   2  -1  15        711.77        733.22        22.24 o                         
   3  -1  15        130.04        118.04        10.26 o                         
   4  -1  15        460.52        422.77        24.34 o                         
   5  -1  15        321.30        288.48        10.48 o                         
  -6   0  15          0.00          4.26         6.30 o                         
  -5   0  15          0.03         -2.21         3.66 o                         
  -4   0  15         17.82         11.12         3.75 o                         
  -3   0  15         29.47         22.06         4.45 o                         
  -2   0  15          7.95          9.85         3.50 o                         
  -1   0  15        563.25        586.71        11.17 o                         
   0   0  15         12.88         10.01         4.21 o                         
   1   0  15        232.53        230.56        13.29 o                         
   2   0  15        267.48        263.40        12.60 o                         
   3   0  15         40.69         41.76         6.22 o                         
   4   0  15          2.72          5.89         4.96 o                         
   5   0  15          0.29         -1.89         7.29 o                         
  -6   1  15        119.08        109.98         8.26 o                         
  -5   1  15          8.90         14.18         4.21 o                         
  -4   1  15         87.17         93.11         7.53 o                         
  -3   1  15        191.35        181.00         8.33 o                         
  -2   1  15          8.84          9.58         3.51 o                         
  -1   1  15          1.38          2.03         3.77 o                         
   0   1  15        118.56        110.06         6.74 o                         
   1   1  15          7.06          0.39         3.61 o                         
   2   1  15         54.70         45.29         4.65 o                         
   3   1  15          8.94          6.54         5.36 o                         
   4   1  15         94.80        104.80         7.54 o                         
   5   1  15         44.81         44.33         9.26 o                         
  -6   2  15         15.02          4.84         4.73 o                         
  -5   2  15          8.45          3.98         4.17 o                         
  -4   2  15         95.82         87.33         6.46 o                         
  -3   2  15        167.24        165.42         8.02 o                         
  -2   2  15        281.85        286.82         9.95 o                         
  -1   2  15         17.43         18.47         5.06 o                         
   0   2  15        312.62        301.91         9.10 o                         
   1   2  15        281.16        285.97         8.21 o                         
   2   2  15         19.46         20.53         3.86 o                         
   3   2  15          0.92          0.46         4.16 o                         
   4   2  15         28.70         33.26         4.92 o                         
   5   2  15         15.74         12.98         7.15 o                         
  -7   3  15          1.31          6.08         5.87 o                         
  -6   3  15         33.97         39.68         6.24 o                         
  -5   3  15          0.21          1.94         3.97 o                         
  -4   3  15          8.73         11.78         3.96 o                         
  -3   3  15         69.73         79.40         7.32 o                         
  -2   3  15        344.93        331.34        12.35 o                         
  -1   3  15        105.52         95.21         9.42 o                         
   0   3  15        416.82        447.94        10.92 o                         
   1   3  15        333.78        334.61        10.45 o                         
   2   3  15         64.83         59.38         5.15 o                         
   3   3  15          3.83          3.10         4.39 o                         
   4   3  15          5.75          3.42         4.43 o                         
  -6   4  15        238.20        289.49        13.19 o                         
  -5   4  15          2.71         -4.41         4.41 o                         
  -4   4  15          1.69          5.63         4.78 o                         
  -3   4  15          0.91         -3.61         6.82 o                         
  -2   4  15        212.02        206.79        17.84 o                         
  -1   4  15         44.73         45.52        10.98 o                         
   0   4  15         29.05         30.37         5.76 o                         
   1   4  15         92.48         78.66         5.60 o                         
   2   4  15          6.89         12.01         4.10 o                         
   3   4  15          0.01         -0.22         5.13 o                         
   4   4  15          0.22         -0.11         5.34 o                         
  -6   5  15         23.61         26.97         4.71 o                         
  -5   5  15         54.52         63.97         7.76 o                         
  -4   5  15        317.73        298.72        20.74 o                         
  -3   5  15          0.88          6.28         7.78 o                         
  -2   5  15        286.42        291.73        15.14 o                         
  -1   5  15         20.36         20.67         8.45 o                         
   0   5  15          0.12          2.22         5.24 o                         
   1   5  15         36.47         43.67         7.35 o                         
   2   5  15         42.09         39.45         5.40 o                         
   3   5  15        119.56        123.08        11.77 o                         
  -6   6  15         57.63         52.00         6.45 o                         
  -5   6  15          4.09          2.12         4.82 o                         
  -4   6  15         14.17         13.94         6.85 o                         
  -3   6  15         55.05         50.75         7.93 o                         
  -2   6  15         97.61        112.91        17.35 o                         
  -1   6  15          4.38          2.58         6.12 o                         
   0   6  15          0.60          5.40         4.91 o                         
   1   6  15         73.54         77.60         6.83 o                         
   2   6  15         35.12         31.36         5.94 o                         
  -6   7  15          2.73          9.26         6.09 o                         
  -5   7  15         18.81         14.42         4.85 o                         
  -4   7  15         38.85         48.65         8.46 o                         
  -3   7  15        196.87        201.35        11.65 o                         
  -2   7  15         52.71         50.72         7.63 o                         
  -1   7  15          0.17          5.12         7.94 o                         
   0   7  15          6.53          1.04        10.56 o                         
   1   7  15          4.42          9.10         5.64 o                         
   2   7  15          0.48         -0.73         5.78 o                         
  -5   8  15         10.08         10.93         4.44 o                         
  -4   8  15          1.73          2.17         5.12 o                         
  -3   8  15          1.70          6.36         8.96 o                         
  -2   8  15          1.77         -0.86         7.36 o                         
  -1   8  15          6.64         14.17         5.57 o                         
   0   8  15          9.85         15.43         5.45 o                         
  -3   9  15          1.83         -5.13         7.39 o                         
  -2   9  15          0.10          1.82         8.02 o                         
   1  -8  16          4.55         10.53         7.47 o                         
   2  -8  16          1.44         -2.68         5.94 o                         
  -1  -7  16          7.90         -0.66         6.49 o                         
   0  -7  16          3.02         -0.58         4.85 o                         
   1  -7  16         70.19         70.17         7.76 o                         
   2  -7  16          0.58          4.62         7.50 o                         
   3  -7  16         31.75         21.40         5.25 o                         
   4  -7  16         13.08         16.47         6.46 o                         
  -2  -6  16         64.09         65.29         5.72 o                         
  -1  -6  16          0.13          3.28         5.02 o                         
   0  -6  16          6.40          8.13         4.96 o                         
   1  -6  16          3.03         10.78         4.92 o                         
   2  -6  16         18.92         19.23        16.96 o                         
   3  -6  16         18.09         13.07         5.23 o                         
   4  -6  16          9.71         -6.43         6.43 o                         
  -3  -5  16         35.60         35.25         4.68 o                         
  -2  -5  16         14.50         15.51         4.65 o                         
  -1  -5  16          1.54         -4.49         4.49 o                         
   0  -5  16         43.72         43.86         7.95 o                         
   1  -5  16          1.35         -2.67         4.74 o                         
   2  -5  16        108.85         92.31         6.49 o                         
   3  -5  16         19.55         13.83         6.92 o                         
   4  -5  16          5.33         12.27         5.31 o                         
   5  -5  16         36.08         26.18         7.07 o                         
  -4  -4  16          3.83          5.74         4.27 o                         
  -3  -4  16         12.19          7.49         4.29 o                         
  -2  -4  16         14.72         13.55         3.98 o                         
  -1  -4  16         25.41         31.64         7.02 o                         
   0  -4  16         17.77         25.84         6.94 o                         
   1  -4  16          1.68         -6.46         6.46 o                         
   2  -4  16          2.10          1.65         4.69 o                         
   3  -4  16          0.58         -4.40         4.47 o                         
   4  -4  16          4.26         -0.43         5.45 o                         
  -5  -3  16         52.11         43.46         7.64 o                         
  -4  -3  16        127.39        144.26         7.90 o                         
  -3  -3  16          0.07         -2.02         4.44 o                         
  -2  -3  16        100.97        103.89         7.71 o                         
  -1  -3  16         83.14         86.57         6.45 o                         
   0  -3  16        181.24        191.56        30.73 o                         
   1  -3  16        115.15        114.81         7.09 o                         
   2  -3  16        237.19        210.80        10.02 o                         
   3  -3  16         13.58         10.92         4.92 o                         
   4  -3  16        110.81        105.13         9.57 o                         
   5  -3  16         24.84          8.62         8.17 o                         
  -5  -2  16          0.25         -3.08         4.00 o                         
  -4  -2  16         66.57         60.74         6.04 o                         
  -3  -2  16         22.56         31.79         5.57 o                         
  -2  -2  16         17.13         17.69         5.09 o                         
  -1  -2  16         72.02         70.47         7.03 o                         
   0  -2  16        153.36        139.38        10.83 o                         
   1  -2  16        514.65        500.08        19.00 o                         
   2  -2  16         16.59         14.76         6.35 o                         
   3  -2  16          7.73          8.03         6.27 o                         
   4  -2  16        119.07        128.21        13.89 o                         
   5  -2  16          4.59         -0.93         4.88 o                         
  -5  -1  16         11.56         12.98         3.52 o                         
  -4  -1  16         36.59         34.32         4.70 o                         
  -3  -1  16         87.55         79.57         6.20 o                         
  -2  -1  16          7.88          4.51         3.95 o                         
  -1  -1  16         18.35         18.52         4.14 o                         
   0  -1  16         71.50         63.10         7.09 o                         
   1  -1  16        105.98        107.01        14.62 o                         
   2  -1  16         90.08         75.07         9.37 o                         
   3  -1  16          0.91          3.86         4.83 o                         
   4  -1  16         19.44         24.25         5.34 o                         
   5  -1  16        113.50         94.23         7.64 o                         
  -6   0  16          5.78          9.06         4.20 o                         
  -5   0  16          5.42         -0.71         4.34 o                         
  -4   0  16         44.33         39.78         5.14 o                         
  -3   0  16        190.39        212.26         8.03 o                         
  -2   0  16         32.45         35.72         4.12 o                         
  -1   0  16         71.37         69.16         5.48 o                         
   0   0  16        358.20        421.38        11.95 o                         
   1   0  16        197.59        203.77        10.34 o                         
   2   0  16         48.26         42.68         6.85 o                         
   3   0  16        157.21        155.92         7.83 o                         
   4   0  16          2.89          3.32         4.78 o                         
   5   0  16          0.11         -6.79         6.79 o                         
  -6   1  16         68.77         66.03         7.42 o                         
  -5   1  16          3.55          3.36         5.18 o                         
  -4   1  16         16.03         13.30         4.62 o                         
  -3   1  16         50.93         51.93         5.52 o                         
  -2   1  16         98.83         74.83         6.28 o                         
  -1   1  16        191.61        184.32         9.74 o                         
   0   1  16        140.43        146.08         9.32 o                         
   1   1  16        178.47        186.04         7.63 o                         
   2   1  16        104.09        100.06         6.79 o                         
   3   1  16        246.83        240.72        10.50 o                         
   4   1  16         37.91         42.78         5.52 o                         
  -6   2  16          2.13          4.82         4.50 o                         
  -5   2  16          2.52          1.00         5.08 o                         
  -4   2  16         57.74         52.75         5.51 o                         
  -3   2  16        192.49        190.26         9.80 o                         
  -2   2  16         69.07         76.62         6.43 o                         
  -1   2  16          3.30          0.07         4.47 o                         
   0   2  16          3.04          6.63         4.44 o                         
   1   2  16         26.62         27.65         4.48 o                         
   2   2  16         36.94         25.89         4.13 o                         
   3   2  16          0.99          3.87         4.56 o                         
   4   2  16         62.96         61.44         7.28 o                         
  -6   3  16         14.37         25.46         8.84 o                         
  -5   3  16        219.49        218.26         9.42 o                         
  -4   3  16         53.02         40.81         5.05 o                         
  -3   3  16         63.66         67.32         9.06 o                         
  -2   3  16         12.57         27.23        10.51 o                         
  -1   3  16         24.82         22.91         5.51 o                         
   0   3  16          1.00         -2.20         4.67 o                         
   1   3  16         81.02         69.97         5.83 o                         
   2   3  16         45.79         44.22         4.96 o                         
   3   3  16         36.88         41.57         5.53 o                         
   4   3  16         25.45         20.94         7.41 o                         
  -6   4  16         46.06         62.48         9.18 o                         
  -5   4  16          8.90         11.48         5.52 o                         
  -4   4  16         19.14         -2.08         4.76 o                         
  -3   4  16         38.49         38.72         8.00 o                         
  -2   4  16         70.70         60.55         8.66 o                         
  -1   4  16         14.83          8.97         5.88 o                         
   0   4  16          8.38         11.60         4.29 o                         
   1   4  16         75.96         76.26         7.02 o                         
   2   4  16         52.09         48.43         5.05 o                         
   3   4  16          0.37         -3.67         8.08 o                         
  -6   5  16          1.02         -2.81         4.22 o                         
  -5   5  16          7.68         16.48         5.11 o                         
  -4   5  16        285.69        248.71        18.17 o                         
  -3   5  16         40.03         44.16         7.73 o                         
  -2   5  16        168.33        161.96        11.79 o                         
  -1   5  16        706.09        735.08        30.47 o                         
   0   5  16          3.24          0.05         6.47 o                         
   1   5  16         69.09         74.82         8.06 o                         
   2   5  16         10.50          4.73         4.34 o                         
   3   5  16          0.44          9.52         6.07 o                         
  -6   6  16          9.73          6.43         6.34 o                         
  -5   6  16         13.37         13.97         7.51 o                         
  -4   6  16         20.35          8.73         8.43 o                         
  -3   6  16          3.91          6.27         9.44 o                         
  -2   6  16          0.24          3.55         5.92 o                         
  -1   6  16          1.44          1.69         8.06 o                         
   0   6  16          0.14         -1.35         4.36 o                         
   1   6  16         18.78         24.00         4.94 o                         
   2   6  16          0.35          7.83         4.75 o                         
  -5   7  16          3.48          6.66         6.03 o                         
  -4   7  16         87.44         67.59        17.65 o                         
  -3   7  16         14.35         21.00         9.42 o                         
  -2   7  16          6.35          7.79         6.00 o                         
  -1   7  16         57.18         50.19         7.76 o                         
   0   7  16         72.33         80.90        10.52 o                         
   1   7  16          7.22          6.86         6.36 o                         
  -4   8  16         16.00         -2.96         6.07 o                         
  -3   8  16         63.07         75.02        11.30 o                         
  -2   8  16          2.03          4.51         9.91 o                         
  -1   8  16         12.47          2.08         6.34 o                         
   0   8  16          0.98         -5.37         5.77 o                         
   0  -7  17          5.68         -6.75         6.75 o                         
   1  -7  17         89.26         96.94        10.96 o                         
   2  -7  17          3.31         -5.21         5.94 o                         
  -2  -6  17         19.62         13.63         7.01 o                         
  -1  -6  17          0.64         13.56         6.68 o                         
   0  -6  17          0.53         -5.49         5.49 o                         
   1  -6  17          8.34          2.74         6.90 o                         
   2  -6  17          0.26         -2.73         7.42 o                         
   3  -6  17         76.61         64.48         6.37 o                         
  -3  -5  17         15.57         18.81         6.11 o                         
  -2  -5  17          1.99          5.63         4.02 o                         
  -1  -5  17        102.29         94.62         8.96 o                         
   0  -5  17         10.48          1.62         5.59 o                         
   1  -5  17        108.87         96.09         8.91 o                         
   2  -5  17         69.21         60.98        13.79 o                         
   3  -5  17          1.16          0.48         4.31 o                         
   4  -5  17         27.89         25.93         4.43 o                         
  -4  -4  17        240.12        268.25        15.00 o                         
  -3  -4  17         21.28         22.76         4.41 o                         
  -2  -4  17        113.54        136.36        14.67 o                         
  -1  -4  17         35.77         48.07         7.44 o                         
   0  -4  17          9.64          6.25         6.13 o                         
   1  -4  17         25.98         26.70         5.25 o                         
   2  -4  17         48.63         33.84         4.41 o                         
   3  -4  17        147.34        145.73        12.71 o                         
   4  -4  17          7.90         10.49         9.26 o                         
  -4  -3  17          4.87         11.31         3.87 o                         
  -3  -3  17          4.92         -0.59         4.00 o                         
  -2  -3  17          2.17         11.45         4.52 o                         
  -1  -3  17         26.63         14.29         6.32 o                         
   0  -3  17         28.33         32.83         6.90 o                         
   1  -3  17          2.52         -0.27         4.84 o                         
   2  -3  17         25.40         11.86         4.77 o                         
   3  -3  17        127.95        109.28         7.78 o                         
   4  -3  17        200.16        173.97         8.40 o                         
   5  -3  17         10.48          3.74         6.72 o                         
  -5  -2  17          2.33          5.37         4.27 o                         
  -4  -2  17          8.96         -0.26         3.95 o                         
  -3  -2  17         19.09         19.01         5.00 o                         
  -2  -2  17         70.14         85.44         7.23 o                         
  -1  -2  17          0.89         -5.42        12.96 o                         
   0  -2  17        148.33        189.42        20.06 o                         
   1  -2  17        124.00        124.17        10.42 o                         
   2  -2  17          4.08         -3.78         6.40 o                         
   3  -2  17         62.23         57.89         6.42 o                         
   4  -2  17         28.82         27.83         5.38 o                         
  -5  -1  17         50.66         55.25         4.93 o                         
  -4  -1  17         55.69         59.08         6.09 o                         
  -3  -1  17        146.85        130.60         8.48 o                         
  -2  -1  17         33.98         39.80         5.09 o                         
  -1  -1  17         61.37         51.39         8.28 o                         
   0  -1  17        413.61        416.51        13.57 o                         
   1  -1  17         35.22         24.21         7.07 o                         
   2  -1  17         31.39         24.25         5.83 o                         
   3  -1  17         76.05         72.11         7.00 o                         
   4  -1  17         33.51         31.76         6.66 o                         
  -5   0  17          6.34         -0.12         3.24 o                         
  -4   0  17          0.84          2.27         3.85 o                         
  -3   0  17          0.18         -2.20         3.61 o                         
  -2   0  17        594.47        608.01        15.17 o                         
  -1   0  17        178.30        165.23         9.42 o                         
   0   0  17        101.74         96.82         7.94 o                         
   1   0  17         24.29         27.53         4.99 o                         
   2   0  17        282.54        276.65        11.62 o                         
   3   0  17          3.59          3.97         3.93 o                         
   4   0  17        105.24        101.89         7.09 o                         
  -6   1  17         53.71         56.12         8.30 o                         
  -5   1  17        195.64        198.91         9.00 o                         
  -4   1  17         18.84         26.62         5.29 o                         
  -3   1  17         53.28         46.94         5.35 o                         
  -2   1  17        109.95        102.32         7.02 o                         
  -1   1  17         15.37         10.34         5.28 o                         
   0   1  17        326.57        327.16        12.64 o                         
   1   1  17         11.39          9.13         4.27 o                         
   2   1  17         41.18         54.80         6.75 o                         
   3   1  17         15.69          9.13         8.01 o                         
   4   1  17          0.71         -4.54         4.54 o                         
  -6   2  17          0.81         -4.51         4.51 o                         
  -5   2  17         24.90         26.52         5.94 o                         
  -4   2  17         52.81         70.28         6.44 o                         
  -3   2  17         25.65         19.87         4.98 o                         
  -2   2  17         17.27         17.30         6.91 o                         
  -1   2  17         13.33         12.11         6.91 o                         
   0   2  17         10.85         18.21         5.35 o                         
   1   2  17          2.89          2.90         3.80 o                         
   2   2  17         10.54         11.47         7.25 o                         
   3   2  17         26.26         26.64         5.20 o                         
   4   2  17         56.25         58.54         9.16 o                         
  -6   3  17          0.96         13.75         6.06 o                         
  -5   3  17          0.85         -2.34         4.52 o                         
  -4   3  17          8.26          8.41         3.70 o                         
  -3   3  17         66.58         65.52         8.81 o                         
  -2   3  17        186.31        186.06        17.66 o                         
  -1   3  17        146.39        158.84         9.40 o                         
   0   3  17         68.22         85.54         7.44 o                         
   1   3  17        178.46        192.16         8.39 o                         
   2   3  17         37.67         41.42         5.33 o                         
   3   3  17          4.17         -0.59         5.39 o                         
  -5   4  17         23.37         39.00         6.24 o                         
  -4   4  17         80.53         69.42         6.49 o                         
  -3   4  17          2.71          3.68         8.49 o                         
  -2   4  17         35.53         25.32        10.98 o                         
  -1   4  17         17.51         24.21         6.96 o                         
   0   4  17         24.20         34.00         8.95 o                         
   1   4  17          7.01         20.82         4.82 o                         
   2   4  17         10.11         14.13         4.54 o                         
  -5   5  17          6.29         18.55         7.16 o                         
  -4   5  17         19.45         16.22         6.42 o                         
  -3   5  17          3.92          2.64         6.01 o                         
  -2   5  17          0.01          0.74         4.83 o                         
  -1   5  17          2.08          1.96         4.56 o                         
   0   5  17          4.63         12.94         5.46 o                         
   1   5  17         49.14         55.07         7.04 o                         
   2   5  17         43.37         54.21         5.33 o                         
  -5   6  17          2.90         -3.41         5.86 o                         
  -4   6  17          0.33         -4.44         5.21 o                         
  -3   6  17          5.16          7.95         8.31 o                         
  -2   6  17          5.91          8.96         4.57 o                         
  -1   6  17         17.13         25.01         5.50 o                         
   0   6  17         55.78         60.08         7.03 o                         
   1   6  17          9.88          6.71         5.00 o                         
  -4   7  17         21.64         27.22         7.20 o                         
  -3   7  17         57.74         98.02        49.13 o                         
  -2   7  17          3.63          4.62         4.35 o                         
  -1   7  17         11.64         10.13         5.03 o                         
   0   7  17          7.97          6.35         4.93 o                         
  -2   8  17          5.57          4.36         6.76 o                         
  -1  -6  18         13.36         26.52         8.21 o                         
   0  -6  18          1.69         12.58         5.35 o                         
   1  -6  18          1.63          6.70         7.03 o                         
   2  -6  18         87.99         94.41        10.62 o                         
  -2  -5  18         41.91         39.66         8.42 o                         
  -1  -5  18         10.87         21.26         5.43 o                         
   0  -5  18          4.52         -4.04         4.04 o                         
   1  -5  18          1.57          2.25         8.26 o                         
   2  -5  18         17.72         -6.03         7.36 o                         
   3  -5  18          2.43         -6.78        25.14 o                         
  -3  -4  18          0.15         -3.43         4.07 o                         
  -2  -4  18          7.80          3.48         8.04 o                         
  -1  -4  18          2.10         -1.31         8.00 o                         
   0  -4  18          0.91          4.02         5.20 o                         
   1  -4  18         97.71        109.07        14.04 o                         
   2  -4  18         31.73         20.26         8.36 o                         
   3  -4  18          9.44          1.91         9.02 o                         
   4  -4  18          2.10         -1.81         7.04 o                         
  -4  -3  18          5.39          6.02         3.91 o                         
  -3  -3  18         62.07         73.15         7.37 o                         
  -2  -3  18         41.99         40.37        10.14 o                         
  -1  -3  18        120.17        118.72         9.80 o                         
   0  -3  18         43.40         49.38         7.73 o                         
   1  -3  18         27.39         31.19         7.23 o                         
   2  -3  18         14.20          1.22         6.04 o                         
   3  -3  18         18.45         28.00         7.76 o                         
   4  -3  18         41.39         31.43         8.98 o                         
  -4  -2  18          4.83          7.80         3.85 o                         
  -3  -2  18          1.57          2.04         3.95 o                         
  -2  -2  18        105.99        146.13        15.14 o                         
  -1  -2  18          6.69         -4.09         5.80 o                         
   0  -2  18         47.11         51.20         6.67 o                         
   1  -2  18         74.85         60.66        12.72 o                         
   2  -2  18          0.02         -3.59         4.68 o                         
   3  -2  18          2.54         -3.75         4.40 o                         
   4  -2  18         83.43         79.94         7.45 o                         
  -5  -1  18          0.01          7.86         6.19 o                         
  -4  -1  18         13.10          6.81         3.62 o                         
  -3  -1  18         46.87         45.00         5.54 o                         
  -2  -1  18          0.28          3.65         4.41 o                         
  -1  -1  18          1.65          1.57         5.51 o                         
   0  -1  18          0.17         -5.37         6.05 o                         
   1  -1  18        144.26        141.77        10.75 o                         
   2  -1  18          7.76         -0.87         4.59 o                         
   3  -1  18          0.54          8.69         4.57 o                         
   4  -1  18          1.37          1.36         8.97 o                         
  -5   0  18         15.19          9.45         4.77 o                         
  -4   0  18         29.02         41.85         6.75 o                         
  -3   0  18         38.12         39.62         7.00 o                         
  -2   0  18          4.80          5.03         5.84 o                         
  -1   0  18        178.57        198.14         9.94 o                         
   0   0  18         82.61         85.44        10.80 o                         
   1   0  18         36.45         21.72         5.47 o                         
   2   0  18        180.78        201.31         9.87 o                         
   3   0  18          0.38          3.93         4.56 o                         
   4   0  18          6.93         15.60         5.32 o                         
  -5   1  18         60.17         50.37         5.23 o                         
  -4   1  18        100.15         98.11         7.23 o                         
  -3   1  18         28.58         23.43         5.19 o                         
  -2   1  18        188.63        183.85         9.75 o                         
  -1   1  18         28.31         19.85         6.89 o                         
   0   1  18         12.39         12.21         5.07 o                         
   1   1  18         21.28         27.34         4.97 o                         
   2   1  18          2.11          8.92         4.68 o                         
   3   1  18          1.04          2.93         5.45 o                         
   4   1  18         15.24         12.91         6.49 o                         
  -5   2  18          0.77         -3.08         5.11 o                         
  -4   2  18         76.60         67.17         6.71 o                         
  -3   2  18         11.79         14.63         6.48 o                         
  -2   2  18          0.18         -6.07         8.58 o                         
  -1   2  18        121.18        133.16        10.60 o                         
   0   2  18        333.97        364.23        12.87 o                         
   1   2  18         23.30         22.73         6.18 o                         
   2   2  18         39.96         43.07        10.09 o                         
   3   2  18          4.87          1.70         6.74 o                         
  -5   3  18          0.34         -5.04         5.04 o                         
  -4   3  18         81.34         63.66         7.59 o                         
  -3   3  18         88.06         74.51         7.64 o                         
  -2   3  18         17.52         10.78         9.03 o                         
  -1   3  18         47.02         57.04         8.26 o                         
   0   3  18         17.64         14.78         5.91 o                         
   1   3  18         17.21         13.49         8.10 o                         
   2   3  18          0.32         -7.45         7.45 o                         
   3   3  18         19.70         21.93         7.77 o                         
  -5   4  18         17.93         11.93         5.21 o                         
  -4   4  18          0.03         -3.45         7.21 o                         
  -3   4  18          1.38         -3.22         9.13 o                         
  -2   4  18          0.01          0.46         6.01 o                         
  -1   4  18          0.83         -9.81         9.81 o                         
   0   4  18          8.36          8.96         5.93 o                         
   1   4  18         14.27         24.11        13.39 o                         
   2   4  18         21.02         24.91         7.49 o                         
  -5   5  18         21.43          9.12         5.34 o                         
  -4   5  18          6.25         14.68         5.14 o                         
  -3   5  18         57.33         63.44         9.37 o                         
  -2   5  18         29.57         18.79         6.65 o                         
  -1   5  18         19.70         24.97         5.47 o                         
   0   5  18         25.56         28.57         5.23 o                         
   1   5  18         41.26         36.92         6.66 o                         
  -4   6  18          5.22          0.39         5.97 o                         
  -3   6  18         17.52          3.75         4.92 o                         
  -2   6  18         12.43         10.78         7.65 o                         
  -1   6  18          1.32          1.96         4.31 o                         
   0   6  18          2.55          7.13         5.12 o                         
  -2   7  18         40.69         50.75        10.07 o                         
  -1   7  18          5.23          9.20         8.99 o                         
  -1  -5  19          1.39         12.47         7.75 o                         
   0  -5  19         20.30         13.96         4.78 o                         
   1  -5  19          0.09         -6.95         6.95 o                         
   2  -5  19          1.10         -5.40         6.31 o                         
  -2  -4  19        110.38        122.31        12.27 o                         
  -1  -4  19          8.64         12.59         8.44 o                         
   0  -4  19        111.57        110.30         9.87 o                         
   1  -4  19         72.72         69.89         6.10 o                         
   2  -4  19          2.48          4.97         4.20 o                         
   3  -4  19         34.47         36.49        14.30 o                         
  -3  -3  19          2.87         -7.40         7.40 o                         
  -2  -3  19          1.06          2.22         7.97 o                         
  -1  -3  19          0.36         -4.76         5.17 o                         
   0  -3  19         27.88         28.85        10.70 o                         
   1  -3  19         32.48         30.60         4.53 o                         
   2  -3  19         77.22         80.42         6.81 o                         
   3  -3  19         55.79         50.65         5.20 o                         
  -4  -2  19         23.75         29.54         7.92 o                         
  -3  -2  19         10.12         27.76         9.04 o                         
  -2  -2  19          2.39         10.26         8.39 o                         
  -1  -2  19         63.75         59.70        10.43 o                         
   0  -2  19          5.91         -1.48         5.70 o                         
   1  -2  19         33.46         40.43         6.05 o                         
   2  -2  19         11.03         13.88         4.77 o                         
   3  -2  19          3.73          6.28         4.16 o                         
  -4  -1  19         78.05         95.43         7.60 o                         
  -3  -1  19         14.00          9.04         8.21 o                         
  -2  -1  19         52.44         60.12         7.60 o                         
  -1  -1  19         10.74         16.19         6.23 o                         
   0  -1  19         11.26          5.87         6.16 o                         
   1  -1  19          4.04          1.56         6.73 o                         
   2  -1  19         20.15         24.31         5.40 o                         
   3  -1  19         22.66         19.50         4.66 o                         
  -4   0  19          2.56          1.35        10.36 o                         
  -3   0  19          0.21          5.95         8.69 o                         
  -2   0  19         18.11         17.11         6.00 o                         
  -1   0  19          7.34          7.81         5.81 o                         
   0   0  19         17.01         19.38         9.49 o                         
   1   0  19         17.10         21.30         5.34 o                         
   2   0  19         95.55         83.77         6.93 o                         
   3   0  19          5.09          1.22         5.32 o                         
  -5   1  19          1.12         -5.89         6.72 o                         
  -4   1  19        104.95        120.21         8.76 o                         
  -3   1  19         63.41         75.25        11.63 o                         
  -2   1  19         20.55         25.35         6.47 o                         
  -1   1  19         93.29         89.89         9.44 o                         
   0   1  19         42.10         56.65         6.41 o                         
   1   1  19          0.09          0.50         5.48 o                         
   2   1  19         50.74         47.93         6.00 o                         
   3   1  19          2.58         -4.10         5.79 o                         
  -5   2  19         12.07         22.48         6.99 o                         
  -4   2  19          1.85         15.72         7.87 o                         
  -3   2  19         41.35         35.05         6.91 o                         
  -2   2  19          1.23          9.25         6.30 o                         
  -1   2  19          3.17          1.39        10.37 o                         
   0   2  19          5.38          9.33         5.66 o                         
   1   2  19          0.68          7.57         7.87 o                         
   2   2  19          2.54         -2.81         6.99 o                         
   3   2  19          1.46          6.45         6.60 o                         
  -5   3  19          1.15         -2.39         6.34 o                         
  -4   3  19          2.99          9.37        20.19 o                         
  -3   3  19         11.34         10.10         4.99 o                         
  -2   3  19          3.24          3.17         6.07 o                         
  -1   3  19          0.29         -4.14         5.38 o                         
   0   3  19         44.86         45.84         6.90 o                         
   1   3  19         22.60         11.81         7.65 o                         
   2   3  19          1.25          2.73         6.45 o                         
  -4   4  19         14.85         24.34        15.51 o                         
  -3   4  19         30.64         27.00         5.25 o                         
  -2   4  19         56.45         30.12         7.21 o                         
  -1   4  19          2.30         -3.32         6.04 o                         
   0   4  19         21.04         64.68        11.00 o                         
   1   4  19         65.10         78.11         9.59 o                         
  -4   5  19          3.84          9.79         6.45 o                         
  -3   5  19          1.91          5.07         7.16 o                         
  -2   5  19          1.84          3.48         5.77 o                         
  -1   5  19          0.89         -3.88         7.82 o                         
   0   5  19          8.80         13.34         8.09 o                         
   1   5  19          1.93         -4.45         7.16 o                         
  -2   6  19         35.42         60.36        16.15 o                         
  -1   6  19         66.70         54.22         9.17 o                         
  -1  -4  20         42.23         64.06         9.83 o                         
   0  -4  20          3.25         -0.05        13.67 o                         
   1  -4  20         12.88          7.89         4.50 o                         
   2  -4  20          0.91         -6.48         6.48 o                         
  -2  -3  20          2.75         -7.83         7.83 o                         
  -1  -3  20          6.81         15.05         8.47 o                         
   0  -3  20         21.69         20.58         8.98 o                         
   1  -3  20         12.09         12.26         5.69 o                         
   2  -3  20         33.30         39.35         6.71 o                         
  -3  -2  20         47.48         63.33         9.51 o                         
  -2  -2  20         11.89         20.14         9.43 o                         
  -1  -2  20         19.24         20.51         6.13 o                         
   0  -2  20         24.35         19.83         6.11 o                         
   1  -2  20          0.63          3.61         4.28 o                         
   2  -2  20         11.82         12.44         4.09 o                         
   3  -2  20          0.00          3.51         7.11 o                         
  -3  -1  20          0.04          6.68         7.63 o                         
  -2  -1  20         31.95         33.29         9.27 o                         
  -1  -1  20         38.02         29.52         6.50 o                         
   0  -1  20         61.10         58.66        10.70 o                         
   1  -1  20          7.10         13.72         5.82 o                         
   2  -1  20         91.72        111.56         6.99 o                         
   3  -1  20         24.24         33.21         7.99 o                         
  -4   0  20          1.34          4.79         6.24 o                         
  -3   0  20         54.86         74.51        10.66 o                         
  -2   0  20          2.07         25.41         8.88 o                         
  -1   0  20          0.86         -4.80         9.50 o                         
   0   0  20          5.27         10.74         5.85 o                         
   1   0  20         14.55         18.36         5.82 o                         
   2   0  20         14.13         17.93         7.62 o                         
  -4   1  20         14.42          3.73         6.73 o                         
  -3   1  20         57.71         55.13        10.20 o                         
  -2   1  20         16.40         11.37         8.21 o                         
  -1   1  20          3.25          8.33         6.90 o                         
   0   1  20          2.37          6.66         5.44 o                         
   1   1  20          1.13          1.10         4.89 o                         
   2   1  20          0.09         -0.70         6.87 o                         
  -4   2  20          0.14          8.66         6.74 o                         
  -3   2  20          0.31          9.56         7.25 o                         
  -2   2  20          0.49         -1.22         4.79 o                         
  -1   2  20          6.14         10.35         5.34 o                         
   0   2  20         50.30         56.11         7.40 o                         
   1   2  20         36.98         47.45         9.64 o                         
   2   2  20          0.01         -0.70         6.07 o                         
  -4   3  20         36.31         51.28         9.07 o                         
  -3   3  20         17.22         14.15         7.63 o                         
  -2   3  20         89.87        119.96        12.49 o                         
  -1   3  20         14.60         32.37         9.22 o                         
   0   3  20          3.67         13.52         5.04 o                         
   1   3  20          9.58          4.31         6.23 o                         
  -3   4  20          1.44         17.09         7.00 o                         
  -2   4  20          0.68         -5.53         5.53 o                         
  -1   4  20          0.44          1.47        12.45 o                         
   0   4  20          8.28          7.77         8.35 o                         
  -1   5  20          2.84         -7.36         7.36 o                         
   0  -3  21         16.07         24.47         8.46 o                         
   1  -3  21          0.06         -6.17         6.17 o                         
  -2  -2  21         10.81          8.72         6.89 o                         
  -1  -2  21         78.47         99.19         6.65 o                         
   0  -2  21          0.33         -2.83         5.05 o                         
   1  -2  21          1.56          2.76         4.19 o                         
  -2  -1  21         80.76         87.43        10.66 o                         
  -1  -1  21         17.07         24.33         8.97 o                         
   0  -1  21         20.97         22.24         7.11 o                         
   1  -1  21          0.34         -0.40         4.58 o                         
   2  -1  21          0.12          9.73         5.89 o                         
  -3   0  21          1.14          6.62         6.33 o                         
  -2   0  21          0.16         -6.78         6.92 o                         
  -1   0  21          5.00         -5.84         6.93 o                         
   0   0  21          0.02          0.43         4.72 o                         
   1   0  21          4.37          8.69         4.85 o                         
   2   0  21         11.83         13.78         6.25 o                         
  -3   1  21         12.96         21.68         7.29 o                         
  -2   1  21         71.41         69.96         9.34 o                         
  -1   1  21          3.46         -0.91         5.70 o                         
   0   1  21         39.93         38.22         8.95 o                         
   1   1  21         18.75         29.42         7.69 o                         
  -1   2  21         35.56         47.77        17.26 o                         
   0   2  21          1.59          0.40         5.27 o                         
   1   2  21          4.74         13.37         6.70 o                         
  -2   3  21          3.00          8.77         6.24 o                         
  -1   3  21          1.47          1.81         6.72 o                         
   0   3  21         13.82         22.26         8.54 o                         
  -1   0  22         58.16         82.98         9.50 o                         
   0   0  22          0.17         10.99         6.49 o                         
                                                                                
